# Supplementary material for: Genomic Characteristics Distinguish Geographically Distributed Dehalococcoidia
Source: Front Microbiol. 2020 Sep 8;11:546063. doi: 10.3389/fmicb.2020.546063 (PMC7506110; doi:10.3389/fmicb.2020.546063)
Supplement: TABLE S1 — Details of Dia genomes utilized in this study. All information was compiled and retrieved from IMG/MER platform. The terrestrial cluster, marine cluster I and marine cluster II of selected microorganisms are shaded in light blue, light green, and light orange, respectively. [file Table_1.XLSX]

## Sheet: Table S1
Cluster	IMG Genome ID	Genome Name	Genome Size * assembled	Gene Count * assembled	w/o function prediction % * assembled	Coding Base Count % * assembled	Coding Base Count NP %	CDS Count * assembled	w/o function prediction * assembled	CDS % * assembled	COG Cluster Count * assembled	RNA Count * assembled	RNA % * assembled	tRNA Count * assembled	16S rRNA Count * assembled	23S rRNA Count * assembled	5S rRNA Count * assembled	rRNA Count * assembled	CRISPR Count * assembled	Fused Count	Fused %	Fusion Component Count	Fusion component %	GC * assembled	Horizontally Transferred Count	Horizontally Transferred %	Biosynthetic Cluster Gene Count * assembled	Biosynthetic Cluster Gene % * assembled	Chromosomal Cassette Gene Count	Chromosomal Cassette Gene %	COG Count * assembled	COG % * assembled	Enzyme Count * assembled	Enzyme % * assembled	IMG Pathwawy Count	IMG Pathway %	IMG Term Count	IMG Term %	InterPro Count	InterPro %	KEGG Count * assembled	KEGG % * assembled	KO Count * assembled	KO % * assembled	KOG Count	KOG %	MetaCyc Count * assembled	MetaCyc % * assembled	Paralogs Count
Terrestrial	2540341061	Dehalococcoides mccartyi BTF08	1452335	1578	21.36	90.95	90.89	1529	337	96.89	788	49	3.11	46	1	1	1	3	0	30	1.9	44	2.79	0.47	253	16.03	27	1.71	1571	99.56	984	62.36	444	28.14	151	9.57	375	23.76	867	54.94	487	30.86	802	50.82	309	19.58	401	25.41	128
Terrestrial	2675903542	Dehalococcoides mccartyi 11a	1324522	1435	20.77	90.91	90.91	1382	298	96.31	775	53	3.69	46	1	1	1	3	0	83	5.78	0	0	0.47	22	1.53	0	0	1424	99.23	950	66.2	437	30.45	147	10.24	362	25.23	821	57.21	479	33.38	789	54.98	301	20.98	394	27.46	206
Terrestrial	2718218060	Dehalococcoides mccartyi CG3	1521287	1660	26.81	90.45	90.45	1607	445	96.81	790	53	3.19	46	1	1	1	3	1	80	4.82	3	0.18	0.47	19	1.14	0	0	1648	99.28	986	59.4	446	26.87	152	9.16	387	23.31	874	52.65	489	29.46	807	48.61	309	18.61	403	24.28	360
Terrestrial	640427111	Dehalococcoides mccartyi BAV1	1341892	1443	25.02	91.02	90.33	1385	361	95.98	776	58	4.02	46	1	1	1	3	0	110	7.62	68	4.71	0.47	38	2.63	33	2.29	1435	99.45	945	65.49	435	30.15	189	13.1	487	33.75	1150	79.7	484	33.54	785	54.4	310	21.48	393	27.23	108
Terrestrial	646564526	Dehalococcoides mccartyi GT	1360154	1483	25.83	91.07	90.45	1433	383	96.63	749	50	3.37	46	1	1	1	3	1	106	7.15	34	2.29	0.47	21	1.42	27	1.82	1473	99.33	920	62.04	431	29.06	156	10.52	404	27.24	1146	77.28	477	32.16	783	52.8	300	20.23	387	26.1	218
Terrestrial	2651869856	Dehalococcoides sp. UCH007	1473548	1574	22.36	90.88	90.88	1520	352	96.57	791	54	3.43	47	1	1	1	3	1	84	5.34	14	0.89	0.47	44	2.8	13	0.83	1568	99.62	996	63.28	449	28.53	150	9.53	384	24.4	873	55.46	491	31.19	813	51.65	315	20.01	406	25.79	312
Terrestrial	2648501343	Dehalococcoides mccartyi CG5	1362151	1464	19.6	90.34	90.34	1410	287	96.31	774	54	3.69	47	1	1	1	3	0	23	1.57	13	0.89	0.47	28	1.91	0	0	1453	99.25	976	66.67	439	29.99	153	10.45	385	26.3	834	56.97	487	33.27	793	54.17	310	21.17	397	27.12	267
Terrestrial	2540341062	Dehalococcoides mccartyi DCMB5	1431902	1526	18.35	90.17	90.17	1477	280	96.79	790	49	3.21	46	1	1	1	3	2	30	1.97	26	1.7	0.47	195	12.78	35	2.29	1518	99.48	986	64.61	446	29.23	152	9.96	384	25.16	844	55.31	498	32.63	817	53.54	312	20.45	404	26.47	133
Terrestrial	2773857847	Dehalogenimonas formicexedens NSZ-14	2092789	2209	26.94	88.88	88.88	2156	595	97.6	915	53	2.4	48	1	1	1	3	0	137	6.2	12	0.54	0.54	398	18.02	0	0	2187	99	1265	57.27	571	25.85	178	8.06	412	18.65	0	0	625	28.29	988	44.73	0	0	516	23.36	620
Terrestrial	648028022	Dehalogenimonas lykanthroporepellens BL-DC-9	1686510	1771	26.65	89.95	87.73	1720	472	97.12	850	51	2.88	47	1	1	1	3	0	129	7.28	162	9.15	0.55	571	32.24	47	2.65	1754	99.04	1109	62.62	505	28.51	173	9.77	406	22.92	1401	79.11	554	31.28	904	51.04	305	17.22	464	26.2	192
Terrestrial	646311919	Dehalococcoides mccartyi VS	1413462	1489	22.57	90.83	90.83	1438	336	96.57	760	51	3.43	46	1	1	1	3	0	148	9.94	100	6.72	0.47	37	2.48	34	2.28	1484	99.66	963	64.67	438	29.42	166	11.15	419	28.14	1193	80.12	493	33.11	787	52.85	315	21.16	398	26.73	163
Terrestrial	2687453216	Dehalococcoides mccartyi 11a5	1467912	1591	22.63	90.13	90.13	1538	360	96.67	785	53	3.33	46	1	1	1	3	0	80	5.03	7	0.44	0.47	11	0.69	0	0	1581	99.37	1001	62.92	440	27.66	152	9.55	391	24.58	870	54.68	488	30.67	811	50.97	313	19.67	397	24.95	320
Terrestrial	637000089	Dehalococcoides mccartyi 195	1469720	1647	30.12	90.93	90.32	1590	496	96.54	789	57	3.46	46	1	1	1	3	0	143	8.68	130	7.89	0.49	124	7.53	37	2.25	1638	99.45	1001	60.78	461	27.99	197	11.96	514	31.21	1222	74.2	512	31.09	825	50.09	306	18.58	420	25.5	747
Terrestrial	637000090	Dehalococcoides mccartyi CBDB1	1395502	1517	25.77	90.61	90.61	1458	391	96.11	775	59	3.89	47	1	1	1	3	1	130	8.57	121	7.98	0.47	36	2.37	29	1.91	1507	99.34	970	63.94	441	29.07	193	12.72	522	34.41	1188	78.31	493	32.5	805	53.07	313	20.63	399	26.3	665
Terrestrial	2636415841	Dehalococcoides mccartyi CG4	1382308	1470	19.93	90.46	90.46	1416	293	96.33	776	54	3.67	47	1	1	1	3	0	23	1.56	34	2.31	0.49	78	5.31	13	0.88	1461	99.39	985	67.01	445	30.27	154	10.48	386	26.26	847	57.62	500	34.01	808	54.97	307	20.88	405	27.55	118
Terrestrial	2554235449	Dehalococcoides mccartyi GY50	1407418	1577	20.93	91.48	91.01	1519	330	96.32	770	58	3.68	46	1	1	1	3	0	34	2.16	64	4.06	0.47	711	45.09	27	1.71	1586	100.57	979	62.08	441	27.96	150	9.51	371	23.53	840	53.27	488	30.94	795	50.41	314	19.91	403	25.55	177
Terrestrial	2731957802	Dehalococcoides mccartyi MB	1565898	1722	26.02	90.43	90.43	1667	448	96.81	798	55	3.19	47	1	1	1	3	2	96	5.57	0	0	0.48	53	3.08	0	0	1715	99.59	1045	60.69	461	26.77	146	8.48	359	20.85	916	53.19	518	30.08	840	48.78	310	18	419	24.33	398
Terrestrial	2639762808	Dehalococcoides mccartyi CG1	1486678	1608	23.51	90.13	90.13	1552	378	96.52	782	56	3.48	49	1	1	1	3	0	28	1.74	25	1.55	0.47	89	5.53	0	0	1596	99.25	1000	62.19	446	27.74	153	9.51	382	23.76	881	54.79	501	31.16	813	50.56	314	19.53	406	25.25	186
Terrestrial	2597490266	Dehalococcoides mccartyi SG1	1428745	1531	21.03	90.01	90.01	1477	322	96.47	776	54	3.53	47	1	1	1	3	2	30	1.96	0	0	0.47	76	4.96	6	0.39	1520	99.28	988	64.53	440	28.74	151	9.86	388	25.34	858	56.04	490	32.01	810	52.91	312	20.38	398	26	146
Marine I	2706794976	Dehalococcoidia bacterium SCGC AG-206-F20	2070753	2107	26.72	88.01	88.01	2062	563	97.86	842	45	2.14	41	1	0	1	2	0	107	5.08	0	0	0.49	1034	49.07	0	0	2048	97.2	1233	58.52	532	25.25	150	7.12	351	16.66	1106	52.49	557	26.44	877	41.62	395	18.75	486	23.07	489
Marine I	2706794970	Dehalococcoidia bacterium SCGC AG-205-O14	251067	257	25.68	86.57	86.57	252	66	98.05	140	5	1.95	4	1	0	0	1	0	16	6.23	0	0	0.53	150	58.37	0	0	246	95.72	158	61.48	74	28.79	20	7.78	42	16.34	130	50.58	80	31.13	108	42.02	53	20.62	68	26.46	23
Marine I	2708742482	Dehalococcoidia bacterium SCGC AG-205-I03	2125444	2262	31.17	86.27	86.27	2216	705	97.97	815	46	2.03	40	1	1	1	3	0	111	4.91	0	0	0.48	1081	47.79	0	0	2200	97.26	1230	54.38	535	23.65	119	5.26	240	10.61	1091	48.23	559	24.71	861	38.06	406	17.95	484	21.4	0
Marine I	2703719293	Dehalococcoidia bacterium SCGC AG-205-M17	1480997	1605	21.43	88.21	88.21	1560	344	97.2	742	45	2.8	42	1	1	0	2	0	82	5.11	0	0	0.47	746	46.48	0	0	1569	97.76	998	62.18	493	30.72	137	8.54	346	21.56	893	55.64	553	34.45	792	49.35	341	21.25	453	28.22	327
Marine I	2609459610	vadin BA26 190_D9	1068743	1257	28.48	86.69	86.69	1241	358	98.73	409	16	1.27	15	1	0	0	1	1	16	1.27	0	0	0.5	715	56.88	34	2.7	1129	89.82	566	45.03	308	24.5	39	3.1	101	8.04	625	49.72	320	25.46	539	42.88	196	15.59	284	22.59	189
Marine I	2708742508	Dehalococcoidia bacterium SCGC AG-205-G03	363429	382	26.7	88.6	88.6	369	102	96.6	202	13	3.4	10	1	1	1	3	0	25	6.54	0	0	0.49	136	35.6	0	0	377	98.69	226	59.16	110	28.8	28	7.33	64	16.75	196	51.31	113	29.58	192	50.26	68	17.8	101	26.44	0
Marine I	2708742506	Dehalococcoidia bacterium SCGC AG-205-C16	902460	1008	24.6	88.01	88.01	970	248	96.23	479	38	3.77	35	1	0	0	1	0	45	4.46	0	0	0.49	477	47.32	0	0	994	98.61	598	59.33	260	25.79	69	6.85	174	17.26	523	51.88	344	34.13	487	48.31	180	17.86	237	23.51	0
Marine I	2708742518	Dehalococcoidia bacterium SCGC AG-205-G20	1304511	1433	22.33	88.85	88.85	1382	320	96.44	699	51	3.56	47	1	1	0	2	0	74	5.16	0	0	0.49	654	45.64	0	0	1416	98.81	894	62.39	443	30.91	117	8.16	271	18.91	766	53.45	519	36.22	743	51.85	273	19.05	411	28.68	0
Marine I	2703719290	Dehalococcoidia bacterium SCGC AG-205-M20	1266957	1364	20.6	88.38	88.38	1322	281	96.92	666	42	3.08	40	1	0	0	1	0	67	4.91	0	0	0.47	641	46.99	0	0	1337	98.02	889	65.18	442	32.4	130	9.53	298	21.85	758	55.57	478	35.04	686	50.29	293	21.48	405	29.69	271
Marine I	2626541552	uncultured Dehalococcoidia Sh765B 190_H5	848699	1071	27.36	89.66	89.66	1052	293	98.23	345	19	1.77	18	1	0	0	1	0	14	1.31	0	0	0.47	550	51.35	0	0	918	85.71	480	44.82	288	26.89	44	4.11	120	11.2	504	47.06	302	28.2	487	45.47	138	12.89	261	24.37	164
Marine I	2582580946	Dehalococcoidia bacterium DscP2	1379941	1816	31.33	85.11	85.11	1766	569	97.25	528	50	2.75	47	2	1	0	3	0	0	0	0	0	0.45	840	46.26	6	0.33	1598	88	742	40.86	545	30.01	87	4.79	174	9.58	842	46.37	501	27.59	850	46.81	235	12.94	473	26.05	559
Marine I	2706794986	Dehalococcoidia bacterium SCGC AG-205-K02	1572646	1723	27.1	87.39	87.39	1672	467	97.04	800	51	2.96	46	1	1	1	3	0	92	5.34	0	0	0.48	690	40.05	0	0	1685	97.79	1013	58.79	459	26.64	149	8.65	326	18.92	908	52.7	485	28.15	776	45.04	340	19.73	408	23.68	277
Marine I	2710724127	Dehalococcoidia bacterium SCGC AG-205-F21	1926010	2001	27.39	86.37	86.37	1955	548	97.7	811	46	2.3	40	1	1	0	2	0	116	5.8	0	0	0.48	916	45.78	0	0	1947	97.3	1158	57.87	0	0	140	7	341	17.04	1042	52.07	579	28.94	841	42.03	412	20.59	0	0	396
Marine I	2706794974	Dehalococcoidia bacterium SCGC AG-206-G16	1985162	2004	26.6	88.26	88.26	1962	533	97.9	768	42	2.1	35	1	1	1	3	0	107	5.34	0	0	0.49	1007	50.25	0	0	1942	96.91	1188	59.28	512	25.55	134	6.69	329	16.42	1028	51.3	525	26.2	824	41.12	375	18.71	473	23.6	526
Marine I	2710724125	Dehalococcoidia bacterium SCGC AG-205-F11	1360691	1519	27.25	87.65	87.65	1472	414	96.91	723	47	3.09	42	1	1	1	3	0	81	5.33	0	0	0.48	592	38.97	0	0	1489	98.03	894	58.85	0	0	126	8.29	280	18.43	800	52.67	427	28.11	675	44.44	299	19.68	0	0	220
Marine I	2706794968	Dehalococcoidia bacterium SCGC AG-205-N19	1896228	1986	27.29	86.07	86.07	1940	542	97.68	783	46	2.32	39	1	1	1	3	0	109	5.49	0	0	0.48	944	47.53	0	0	1922	96.78	1138	57.3	510	25.68	138	6.95	320	16.11	995	50.1	523	26.33	804	40.48	379	19.08	463	23.31	397
Marine I	2708742504	Dehalococcoidia bacterium SCGC AG-205-C05	1163619	1269	23.01	88.48	88.48	1224	292	96.45	629	45	3.55	43	1	0	0	1	0	55	4.33	0	0	0.49	570	44.92	0	0	1247	98.27	782	61.62	371	29.24	102	8.04	234	18.44	682	53.74	423	33.33	637	50.2	243	19.15	341	26.87	0
Marine I	2708742520	Dehalococcoidia bacterium SCGC AG-205-G09	1354816	1469	21.51	88.84	88.84	1427	316	97.14	720	42	2.86	38	1	1	1	3	0	75	5.11	0	0	0.47	656	44.66	0	0	1445	98.37	943	64.19	445	30.29	114	7.76	249	16.95	814	55.41	516	35.13	740	50.37	304	20.69	413	28.11	0
Marine I	2626541544	uncultured Dehalococcoidia GIF3 190_D3	1146176	1368	25.66	88.15	88.15	1338	351	97.81	453	30	2.19	28	1	1	0	2	0	22	1.61	0	0	0.49	654	47.81	34	2.49	1217	88.96	647	47.3	378	27.63	67	4.9	153	11.18	688	50.29	373	27.27	593	43.35	216	15.79	339	24.78	224
Marine I	2609459611	vadin BA26 190_F2	712387	785	30.45	87.89	87.89	772	239	98.34	288	13	1.66	10	1	1	1	3	0	4	0.51	0	0	0.48	380	48.41	43	5.48	706	89.94	366	46.62	199	25.35	40	5.1	82	10.45	385	49.04	204	25.99	324	41.27	124	15.8	182	23.18	133
Marine I	2706794984	Dehalococcoidia bacterium SCGC AG-205-J23	2161748	2255	26.65	86.14	86.14	2203	601	97.69	905	52	2.31	45	1	1	1	3	0	132	5.85	0	0	0.48	1071	47.49	0	0	2197	97.43	1330	58.98	582	25.81	164	7.27	394	17.47	1165	51.66	635	28.16	967	42.88	457	20.27	529	23.46	493
Marine I	2724679055	Dehalococcoidia bacterium SCGC AB-540-C11	922439	1048	27.48	87.1	87.1	1032	288	98.47	413	16	1.53	12	1	1	0	2	0	52	4.96	0	0	0.48	500	47.71	0	0	1007	96.09	559	53.34	240	22.9	52	4.96	146	13.93	535	51.05	255	24.33	401	38.26	182	17.37	220	20.99	224
Marine I	2626541542	uncultured Dehalococcoidia FW22 190_B1	854207	1013	33.86	84.33	84.33	1000	343	98.72	309	13	1.28	11	1	0	0	1	0	12	1.18	0	0	0.48	530	52.32	11	1.09	904	89.24	427	42.15	231	22.8	45	4.44	109	10.76	433	42.74	236	23.3	354	34.95	122	12.04	212	20.93	168
Marine I	2706794990	Dehalococcoidia bacterium SCGC AG-205-K17	1733029	1806	26.58	85.98	85.98	1764	480	97.67	687	42	2.33	38	1	0	0	1	0	110	6.09	0	0	0.48	883	48.89	0	0	1750	96.9	1028	56.92	432	23.92	118	6.53	301	16.67	946	52.38	476	26.36	724	40.09	361	19.99	395	21.87	411
Marine I	2713897526	Dehalococcoidia bacterium SCGC AG-206-J22	367001	387	24.29	85.22	85.22	374	94	96.64	216	13	3.36	12	1	0	0	1	0	0	0	0	0	0.5	160	41.34	0	0	377	97.42	240	62.02	100	25.84	32	8.27	65	16.8	195	50.39	107	27.65	173	44.7	73	18.86	93	24.03	34
Marine I	2706794980	Dehalococcoidia bacterium SCGC AG-205-I10	1318900	1445	22.08	88.82	88.82	1391	319	96.26	699	54	3.74	50	1	1	0	2	0	86	5.95	0	0	0.49	660	45.67	0	0	1423	98.48	907	62.77	447	30.93	135	9.34	349	24.15	799	55.29	522	36.12	744	51.49	305	21.11	416	28.79	276
Marine I	2708742484	Dehalococcoidia bacterium SCGC AG-205-I04	348794	392	26.79	89.14	89.14	379	105	96.68	239	13	3.32	12	1	0	0	1	0	21	5.36	0	0	0.49	122	31.12	0	0	384	97.96	255	65.05	115	29.34	45	11.48	75	19.13	211	53.83	142	36.22	205	52.3	99	25.26	104	26.53	0
Marine II	2703719292	Dehalococcoidia bacterium SCGC AG-205-M10	1014544	1029	26.24	87.14	87.14	1010	270	98.15	440	19	1.85	16	1	1	1	3	0	38	3.69	0	0	0.67	575	55.88	0	0	999	97.08	577	56.07	257	24.98	67	6.51	177	17.2	522	50.73	287	27.89	412	40.04	218	21.19	232	22.55	166
Marine II	2708742498	Dehalococcoidia bacterium SCGC AG-200-G19	1994185	1965	24.99	88.94	88.94	1915	491	97.46	788	50	2.54	44	1	1	1	3	0	91	4.63	0	0	0.66	1171	59.59	0	0	1919	97.66	1158	58.93	500	25.45	110	5.6	256	13.03	1067	54.3	544	27.68	820	41.73	413	21.02	459	23.36	0
Marine II	2708742492	Dehalococcoidia bacterium SCGC AG-200-A03	1117142	1123	26.36	88.55	88.55	1105	296	98.4	466	18	1.6	14	1	1	1	3	0	57	5.08	0	0	0.66	677	60.28	0	0	1089	96.97	625	55.65	270	24.04	56	4.99	137	12.2	598	53.25	301	26.8	441	39.27	226	20.12	245	21.82	0
Marine II	2708742522	Dehalococcoidia bacterium SCGC AG-200-K21	2003724	2036	24.46	88.88	88.88	1993	498	97.89	786	43	2.11	38	1	1	1	3	0	95	4.67	0	0	0.66	1216	59.72	0	0	1989	97.69	1184	58.15	514	25.25	108	5.3	262	12.87	1089	53.49	567	27.85	853	41.9	423	20.78	474	23.28	0
Marine II	2602041625	Dehalococcoidia bacterium SCGC AB-539-J10	1435031	1866	30.12	85.88	85.88	1832	562	98.18	532	34	1.82	31	1	1	0	2	3	22	1.18	0	0	0.47	1104	59.16	0	0	1373	73.58	768	41.16	572	30.65	70	3.75	143	7.66	930	49.84	619	33.17	883	47.32	277	14.84	515	27.6	352
Marine II	2786546720	Dehalococcoidales bacterium NP138	2194155	2138	20.21	89.57	89.57	2081	432	97.33	897	57	2.67	49	2	2	1	5	0	87	4.07	0	0	0.49	1276	59.68	0	0	2079	97.24	1355	63.38	645	30.17	142	6.64	298	13.94	0	0	718	33.58	1053	49.25	461	21.56	588	27.5	458
Marine II	2708742488	Dehalococcoidia bacterium SCGC AG-205-I02	1905405	1822	23.49	87.21	87.21	1786	428	98.02	775	36	1.98	33	1	1	1	3	0	86	4.72	0	0	0.67	1070	58.73	0	0	1773	97.31	1105	60.65	480	26.34	119	6.53	231	12.68	995	54.61	528	28.98	769	42.21	390	21.41	439	24.09	0
Marine II	2728369433	Dehalococcoides sp. JdFR-54	1691297	1733	19.45	92.7	92.7	1676	337	96.71	753	57	3.29	49	1	1	1	3	0	121	6.98	0	0	0.6	1054	60.82	0	0	1717	99.08	1123	64.8	562	32.43	128	7.39	297	17.14	972	56.09	591	34.1	865	49.91	416	24	512	29.54	478
Marine II	2703719288	Dehalococcoidia bacterium SCGC AG-205-P14	1587684	1504	24.2	87.43	87.43	1483	364	98.6	627	21	1.4	15	1	1	1	3	0	70	4.65	0	0	0.67	892	59.31	0	0	1459	97.01	883	58.71	358	23.8	101	6.72	224	14.89	800	53.19	385	25.6	585	38.9	294	19.55	329	21.88	305
Marine II	2786546618	Dehalococcoidia bacterium SAT1579	1127496	1189	14.47	96.87	96.87	1161	172	97.65	573	28	2.35	25	1	0	0	1	0	51	4.29	0	0	0.31	875	73.59	0	0	1186	99.75	834	70.14	418	35.16	93	7.82	138	11.61	0	0	425	35.74	578	48.61	345	29.02	371	31.2	297
Marine II	2708742500	Dehalococcoidia bacterium SCGC AG-200-C05	1535689	1537	26.42	88.12	88.12	1508	406	98.11	613	29	1.89	25	1	1	1	3	0	76	4.94	0	0	0.66	938	61.03	0	0	1490	96.94	863	56.15	370	24.07	86	5.6	194	12.62	832	54.13	416	27.07	607	39.49	305	19.84	339	22.06	0
Marine II	2582580992	Dehalococcoidia bacterium Dsc1	318003	460	34.57	82.79	82.79	429	159	93.26	106	31	6.74	25	5	0	0	5	0	0	0	0	0	0.46	221	48.04	0	0	414	90	140	30.43	123	26.74	15	3.26	25	5.43	196	42.61	116	25.22	200	43.48	54	11.74	111	24.13	177
Marine II	2703719286	Dehalococcoidia bacterium SCGC AG-205-M21	2080884	2020	27.48	87.39	87.39	1988	555	98.42	757	32	1.58	25	1	1	1	3	0	80	3.96	0	0	0.67	1188	58.81	0	0	1960	97.03	1106	54.75	432	21.39	109	5.4	275	13.61	1034	51.19	487	24.11	747	36.98	359	17.77	391	19.36	387
Marine II	2786546636	Dehalococcoidia bacterium CG2_30_46_9	1075595	1305	26.28	89.53	89.53	1268	343	97.16	594	37	2.84	31	2	0	1	3	0	57	4.37	0	0	0.46	613	46.97	0	0	1281	98.16	721	55.25	352	26.97	71	5.44	109	8.35	0	0	375	28.74	571	43.75	259	19.85	319	24.44	166
Marine II	2706794982	Dehalococcoidia bacterium SCGC AG-205-I13	2550230	2384	27.81	86.98	86.98	2338	663	98.07	871	46	1.93	38	1	1	1	3	0	119	4.99	0	0	0.67	1402	58.81	0	0	2301	96.52	1332	55.87	548	22.99	139	5.83	343	14.39	1219	51.13	592	24.83	923	38.72	442	18.54	501	21.02	590
Marine II	2706794988	Dehalococcoidia bacterium SCGC AG-205-K13	2362500	2233	24.99	86.99	86.99	2196	558	98.34	853	37	1.66	31	1	1	1	3	0	107	4.79	0	0	0.67	1354	60.64	0	0	2156	96.55	1323	59.25	555	24.85	151	6.76	362	16.21	1179	52.8	616	27.59	917	41.07	465	20.82	517	23.15	524
Marine II	2708742502	Dehalococcoidia bacterium SCGC AG-200-E23	1717947	1787	25.91	88.61	88.61	1743	463	97.54	709	44	2.46	39	1	1	1	3	0	93	5.2	0	0	0.66	1036	57.97	0	0	1749	97.87	1023	57.25	446	24.96	105	5.88	231	12.93	962	53.83	488	27.31	710	39.73	385	21.54	406	22.72	0
Marine II	2786546637	Dehalococcoidia bacterium CG2_30_46_19	1227779	1422	21.31	89.43	89.43	1382	303	97.19	685	40	2.81	36	1	0	1	2	1	56	3.94	0	0	0.46	694	48.8	0	0	1378	96.91	861	60.55	423	29.75	86	6.05	136	9.56	0	0	458	32.21	675	47.47	324	22.78	382	26.86	203
Marine II	2626541550	uncultured Dehalococcoidia GIF9 190_F3	353271	407	24.08	87.98	87.98	393	98	96.56	193	14	3.44	12	1	1	0	2	0	3	0.74	0	0	0.47	189	46.44	28	6.88	361	88.7	207	50.86	109	26.78	31	7.62	75	18.43	217	53.32	132	32.43	201	49.39	62	15.23	103	25.31	28
Marine II	2708742496	Dehalococcoidia bacterium SCGC AG-200-B03	1711974	1698	25.38	88.87	88.87	1657	431	97.59	690	41	2.41	35	1	1	1	3	0	87	5.12	0	0	0.66	991	58.36	0	0	1654	97.41	969	57.07	438	25.8	108	6.36	227	13.37	939	55.3	473	27.86	692	40.75	357	21.02	404	23.79	0
Marine II	2708742478	Dehalococcoidia bacterium SCGC AG-200-G22	1803125	1818	24.53	89.09	89.09	1780	446	97.91	724	38	2.09	34	1	1	0	2	0	92	5.06	0	0	0.66	1088	59.85	0	0	1771	97.41	1075	59.13	473	26.02	101	5.56	221	12.16	967	53.19	491	27.01	764	42.02	387	21.29	435	23.93	0
[truncated: 38 more columns]

## Sheet: Table S2
Collapsed Group 1	Collapsed Group 2	Collapsed Group 3	Collapsed Group 4	Collapsed Group 5	Collapsed Group 6	Collapsed Group 7
Dehalococcoidia SCGC AG-205-M21	Dehalococcoides sp- JdFR-54	Dehalococcoidia Sh765B 190 H5	Dehalogenimonas formicexedens NSZ-14	Dehalococcoides mccartyi CBDB1	Dehalococcoides mccartyi UCH007	Dehalococcoides mccartyi 195
Dehalococcoidia SCGC AG-205-M10	Dehalococcoidia SAT1579	Dehalococcoidia SCGC AG-205-M17	Dehalogenimonas sp strain GP	Dehalococcoides mccartyi GT	Dehalococcoides mccartyi GY50	Dehalococcoides mccartyi WL
Dehalococcoidia SCGC AG-205-I02	Dehalococcoidia SCGC AG-200-B03	Dehalococcoidia SCGC AG-205-G09	Dehalogenimonas sp SBP1	Dehalococcoides mccartyi BAV1	Dehalococcoides mccartyi VS	Dehalococcoides mccartyi ANAS1
Dehalococcoidia SCGC AG-205-K13	Dehalococcoidia SCGC AG-200-G19	Dehalococcoidia SCGC AG-205-M20	Dehalogenimonas alkenigignens IP3-3	Dehalococcoides mccartyi BTF08		Dehalococcoides mccartyi ANAS2
Dehalococcoidia SCGC AG-205-I13	Dehalococcoidia SCGC AG-200-C05	vadin BA26 190 F2		Dehalococcoides mccartyi 11a		Dehalococcoides mccartyi CG4
Dehalococcoidia SCGC AG-205-P14	Dehalococcoidia SCGC AG-200-K21	vadin BA26 190 D9		Dehalococcoides mccartyi 11a5
	Dehalococcoidia SCGC AG-200-G22	Dehalococcoidia SCGC AG-206-F20		Dehalococcoides mccartyi FL2
	Dehalococcoidia SCGC AG-200-A03	Dehalococcoidia SCGC AG-206-G16		Dehalococcoides mccartyi IBARAKI
	Dehalococcoidia SCGC AG-200-E23	Dehalococcoidia DscP2 2		Dehalococcoides mccartyi DCMB5
		Dehalococcoidia SCGC AG-205-I04		Dehalococcoides mccartyi JNA
		Dehalococcoidia SCGC AG-206-J22
		Dehalococcoidia SCGC AG-205-F11
		Dehalococcoidia SCGC AG-205-K02
		Dehalococcoidia SCGC AG-205-G20
		Dehalococcoidia SCGC AG-205-C16
		Dehalococcoidia SCGC AG-205-G03
		Dehalococcoidia SCGC AG-205-C05
		Dehalococcoidia SCGC AG-205-I10
		Dehalococcoidia SCGC AG-205-O14
		Dehalococcoidia SCGC AG-205-N19
		Dehalococcoidia SCGC AG-205-I03
		Dehalococcoidia SCGC AG-205-F21
		Dehalococcoidia SCGC AG-205-K17
		Dehalococcoidia SCGC AG-205-J23

## Sheet: Table S3
	Functions	Marine Cluster I	Marine Cluster II	Terrestrial Cluster	Total	EC number
	(R)-citramalate synthase (EC 2.3.1.182)	1	1	1	3	EC 2.3.1.182
	1-deoxy-D-xylulose 5-phosphate reductoisomerase (EC 1.1.1.267)	1	1	1	3	EC 1.1.1.267
	2'-5' RNA ligase	1	1	1	3	EC 6.5.1.B3
	2-isopropylmalate synthase (EC 2.3.3.13)	1	1	1	3	EC 2.3.3.13
	2-keto-3-deoxy-D-arabino-heptulosonate-7-phosphate synthase I beta (EC 2.5.1.54)	1	1	1	3	EC 2.5.1.54
	3,4-dihydroxy-2-butanone 4-phosphate synthase (EC 4.1.99.12)	1	1	1	3	EC 4.1.99.12
	3-isopropylmalate dehydratase large subunit (EC 4.2.1.33)	1	1	1	3	EC 4.2.1.33
	3-isopropylmalate dehydratase small subunit (EC 4.2.1.33)	1	1	1	3	EC 4.2.1.33
	3-isopropylmalate dehydrogenase (EC 1.1.1.85)	1	1	1	3	EC 1.1.1.85
	3-methyl-2-oxobutanoate hydroxymethyltransferase (EC 2.1.2.11)	1	1	1	3	EC 2.1.2.11
	3-oxoacyl-[acyl-carrier protein] reductase (EC 1.1.1.100)	1	1	1	3	EC 1.1.1.100
	3-oxoacyl-[acyl-carrier-protein] synthase, KASII (EC 2.3.1.179)	1	1	1	3	EC 2.3.1.179
	4-hydroxy-3-methylbut-2-enyl diphosphate reductase (EC 1.17.1.2)	1	1	1	3	EC 1.17.1.2
	4-hydroxy-tetrahydrodipicolinate reductase (EC 1.17.1.8)	1	1	1	3	EC 1.17.1.8
	4-hydroxy-tetrahydrodipicolinate synthase (EC 4.3.3.7)	1	1	1	3	EC 4.3.3.7
	5-amino-6-(5-phosphoribosylamino)uracil reductase (EC 1.1.1.193)	1	1	1	3	EC 1.1.1.193
	5-Enolpyruvylshikimate-3-phosphate synthase (EC 2.5.1.19)	1	1	1	3	EC 2.5.1.19
	5'-methylthioadenosine phosphorylase (EC 2.4.2.28)	1	1	1	3	EC 2.4.2.28
	6,7-dimethyl-8-ribityllumazine synthase (EC 2.5.1.78)	1	1	1	3	EC 2.5.1.78
	ABC transporter, ATP-binding protein	1	1	1	3
	Acetolactate synthase large subunit (EC 2.2.1.6)	1	1	1	3	EC 2.2.1.6
	Acetolactate synthase small subunit (EC 2.2.1.6)	1	1	1	3	EC 2.2.1.6
	Acetyl-coenzyme A carboxyl transferase alpha chain (EC 6.4.1.2)	1	1	1	3	EC 6.4.1.2
	Acetyl-coenzyme A carboxyl transferase beta chain (EC 6.4.1.2)	1	1	1	3	EC 6.4.1.2
	Acetyl-coenzyme A synthetase (EC 6.2.1.1)	1	1	1	3	EC 6.2.1.1
	Acetylornithine aminotransferase (EC 2.6.1.11)	1	1	1	3	EC 2.6.1.11
	Acyl carrier protein	1	1	1	3
	Acyl-phosphate:glycerol-3-phosphate O-acyltransferase PlsY	1	1	1	3	EC 2.3.1.275
	Adenosylhomocysteinase (EC 3.3.1.1)	1	1	1	3	EC 3.3.1.1
	Adenylate kinase (EC 2.7.4.3)	1	1	1	3	EC 2.7.4.3
	Adenylosuccinate lyase (EC 4.3.2.2)	1	1	1	3	EC 4.3.2.2
	Adenylosuccinate synthetase (EC 6.3.4.4)	1	1	1	3	EC 6.3.4.4
	ADP-ribose pyrophosphatase (EC 3.6.1.13)	1	1	1	3	EC 3.6.1.13
	Alanyl-tRNA synthetase (EC 6.1.1.7)	1	1	1	3	EC 6.1.1.7
	Aminopeptidase YpdF (MP-, MA-, MS-, AP-, NP- specific)	1	1	1	3	EC 3.4.11.18
	Anthranilate phosphoribosyltransferase (EC 2.4.2.18)	1	1	1	3	EC 2.4.2.18
	Aspartate 1-decarboxylase (EC 4.1.1.11)	1	1	1	3	EC 4.1.1.11
	Aspartate-semialdehyde dehydrogenase (EC 1.2.1.11)	1	1	1	3	EC 1.2.1.11
	Aspartyl-tRNA synthetase (EC 6.1.1.12)	1	1	1	3	EC 6.1.1.12
	Aspartyl-tRNA(Asn) amidotransferase subunit A (EC 6.3.5.6)	1	1	1	3	EC 6.3.5.6
	Aspartyl-tRNA(Asn) amidotransferase subunit B (EC 6.3.5.6)	1	1	1	3	EC 6.3.5.6
	Aspartyl-tRNA(Asn) synthetase (EC 6.1.1.23)	1	1	1	3	EC 6.1.1.23
	ATP synthase alpha chain (EC 3.6.3.14)	1	1	1	3	EC 3.6.3.14
	ATP synthase beta chain (EC 3.6.3.14)	1	1	1	3	EC 3.6.3.14
	ATP synthase epsilon chain (EC 3.6.3.14)	1	1	1	3	EC 3.6.3.14
	ATP synthase F0 sector subunit a (EC 3.6.3.14)	1	1	1	3	EC 3.6.3.14
	ATP synthase gamma chain (EC 3.6.3.14)	1	1	1	3	EC 3.6.3.14
	ATP-dependent Clp protease proteolytic subunit (EC 3.4.21.92)	1	1	1	3	EC 3.4.21.92
	ATP-dependent DNA helicase UvrD/PcrA	1	1	1	3	EC 3.6.4.12
	Branched-chain amino acid aminotransferase (EC 2.6.1.42)	1	1	1	3	EC 2.6.1.42
	Branched-chain amino acid transport ATP-binding protein LivF (TC 3.A.1.4.1)	1	1	1	3	TC 3.A.1.4.1
	Branched-chain amino acid transport ATP-binding protein LivG (TC 3.A.1.4.1)	1	1	1	3	TC 3.A.1.4.1
	Branched-chain amino acid transport system permease protein LivM (TC 3.A.1.4.1)	1	1	1	3	TC 3.A.1.4.1
	Carbamoyl-phosphate synthase large chain (EC 6.3.5.5)	1	1	1	3	EC 6.3.5.5
	Cell division protein FtsA	1	1	1	3
	Cell division protein FtsH (EC 3.4.24.-)	1	1	1	3	EC 3.4.24.-
	Cell division protein FtsZ (EC 3.4.24.-)	1	1	1	3	EC 3.4.24.-
	Chaperone protein DnaJ	1	1	1	3	EC 1.8.4.7
	Chorismate synthase (EC 4.2.3.5)	1	1	1	3	EC 4.2.3.5
	Cobalt-zinc-cadmium resistance protein	1	1	1	3
	COG1180: Radical SAM, Pyruvate-formate lyase-activating enzyme like	1	1	1	3	EC 1.97.1.4
	Copper-translocating P-type ATPase (EC 3.6.3.4)	1	1	1	3	EC 3.6.3.4
	Crossover junction endodeoxyribonuclease RuvC (EC 3.1.22.4)	1	1	1	3	EC 3.1.22.4
	CTP synthase (EC 6.3.4.2)	1	1	1	3	EC 6.3.4.2
	Cysteine synthase (EC 2.5.1.47)	1	1	1	3	EC 2.5.1.47
	Cysteinyl-tRNA synthetase (EC 6.1.1.16)	1	1	1	3	EC 6.1.1.16
	Cytosol aminopeptidase PepA (EC 3.4.11.1)	1	1	1	3	EC 3.4.11.1
	D-3-phosphoglycerate dehydrogenase (EC 1.1.1.95)	1	1	1	3	EC 1.1.1.95
	Dephospho-CoA kinase (EC 2.7.1.24)	1	1	1	3	EC 2.7.1.24
	Diaminohydroxyphosphoribosylaminopyrimidine deaminase (EC 3.5.4.26)	1	1	1	3	EC 3.5.4.26
	Diaminopimelate decarboxylase (EC 4.1.1.20)	1	1	1	3	EC 4.1.1.20
	Diaminopimelate epimerase (EC 5.1.1.7)	1	1	1	3	EC 5.1.1.7
	Dihydrofolate synthase (EC 6.3.2.12)	1	1	1	3	EC 6.3.2.12
	Dihydroorotate dehydrogenase, catalytic subunit (EC 1.3.3.1)	1	1	1	3	EC 1.3.3.1
	Dihydroxy-acid dehydratase (EC 4.2.1.9)	1	1	1	3	EC 4.2.1.9
	DNA gyrase subunit A (EC 5.99.1.3)	1	1	1	3	EC 5.99.1.3
	DNA ligase (EC 6.5.1.2)	1	1	1	3	EC 6.5.1.2
	DNA mismatch repair protein MutL	1	1	1	3
	DNA polymerase I (EC 2.7.7.7)	1	1	1	3	EC 2.7.7.7
	DNA polymerase III alpha subunit (EC 2.7.7.7)	1	1	1	3	EC 2.7.7.7
	DNA polymerase III beta subunit (EC 2.7.7.7)	1	1	1	3	EC 2.7.7.7
	DNA primase (EC 2.7.7.-)	1	1	1	3	EC 2.7.7.-
	DNA topoisomerase I (EC 5.99.1.2)	1	1	1	3	EC 5.99.1.2
	DNA translocase FtsK	1	1	1	3	EC 3.6.4.B9
	DNA-binding response regulator, LuxR family	1	1	1	3
	DNA-directed RNA polymerase alpha subunit (EC 2.7.7.6)	1	1	1	3	EC 2.7.7.6
	DNA-directed RNA polymerase beta subunit (EC 2.7.7.6)	1	1	1	3	EC 2.7.7.6
	DNA-directed RNA polymerase beta' subunit (EC 2.7.7.6)	1	1	1	3	EC 2.7.7.6
	Endonuclease III (EC 4.2.99.18)	1	1	1	3	EC 4.2.99.18
	Endonuclease IV (EC 3.1.21.2)	1	1	1	3	EC 3.1.21.2
	Excinuclease ABC subunit A	1	1	1	3	EC 3.1.25.1
	Excinuclease ABC subunit B	1	1	1	3	EC 3.1.25.1
	Excinuclease ABC subunit C	1	1	1	3	EC 3.1.25.1
	FIG00031715: Predicted metal-dependent phosphoesterases (PHP family)	1	1	1	3
	FIG002344: Hydrolase (HAD superfamily)	1	1	1	3
	FIG00576991: hypothetical protein	1	1	1	3
	FIG006542: Phosphoesterase	1	1	1	3
	FMN adenylyltransferase (EC 2.7.7.2)	1	1	1	3	EC 2.7.7.2
	Folylpolyglutamate synthase (EC 6.3.2.17)	1	1	1	3	EC 6.3.2.17
	Formamidopyrimidine-DNA glycosylase (EC 3.2.2.23)	1	1	1	3	EC 3.2.2.23
	Fumarate hydratase class I, aerobic (EC 4.2.1.2)	1	1	1	3	EC 4.2.1.2
	Gamma-glutamyl phosphate reductase (EC 1.2.1.41)	1	1	1	3	EC 1.2.1.41
	Glucosamine--fructose-6-phosphate aminotransferase [isomerizing] (EC 2.6.1.16)	1	1	1	3	EC 2.6.1.16
	Glucose-6-phosphate isomerase, archaeal II (EC 5.3.1.9)	1	1	1	3	EC 5.3.1.9
	Glutamate 5-kinase (EC 2.7.2.11)	1	1	1	3	EC 2.7.2.11
	Glutamate synthase [NADPH] large chain (EC 1.4.1.13)	1	1	1	3	EC 1.4.1.13
	Glutamate synthase [NADPH] small chain (EC 1.4.1.13)	1	1	1	3	EC 1.4.1.13
	Glutamine amidotransferase chain of NAD synthetase	1	1	1	3
	Glutamine synthetase type I (EC 6.3.1.2)	1	1	1	3	EC 6.3.1.2
	Glutamyl-tRNA(Gln) amidotransferase subunit A (EC 6.3.5.7)	1	1	1	3	EC 6.3.5.7
	Glutamyl-tRNA(Gln) amidotransferase subunit B (EC 6.3.5.7)	1	1	1	3	EC 6.3.5.7
	Glycyl-tRNA synthetase (EC 6.1.1.14)	1	1	1	3	EC 6.1.1.14
	GTP cyclohydrolase I (EC 3.5.4.16) type 1	1	1	1	3	EC 3.5.4.16
	GTP cyclohydrolase II (EC 3.5.4.25)	1	1	1	3	EC 3.5.4.25
	GTP pyrophosphokinase (EC 2.7.6.5), (p)ppGpp synthetase I	1	1	1	3	EC 2.7.6.5
	GTP-binding and nucleic acid-binding protein YchF	1	1	1	3
	GTP-binding protein EngA	1	1	1	3
	GTP-binding protein HflX	1	1	1	3
	GTP-binding protein TypA/BipA	1	1	1	3
	Guanylate kinase (EC 2.7.4.8)	1	1	1	3	EC 2.7.4.8
	HDIG domain protein	1	1	1	3
	Heat shock protein 60 family chaperone GroEL	1	1	1	3
	Helicase loader DnaI	1	1	1	3
	Helicase PriA essential for oriC/DnaA-independent DNA replication	1	1	1	3
	High-affinity branched-chain amino acid transport system permease protein LivH (TC 3.A.1.4.1)	1	1	1	3	TC 3.A.1.4.1
	Histidinol dehydrogenase (EC 1.1.1.23)	1	1	1	3	EC 1.1.1.23
	Histidinol-phosphate aminotransferase (EC 2.6.1.9)	1	1	1	3	EC 2.6.1.9
	Histidyl-tRNA synthetase (EC 6.1.1.21)	1	1	1	3	EC 6.1.1.21
	Holliday junction DNA helicase RuvA	1	1	1	3	EC 3.6.4.12
	Holliday junction DNA helicase RuvB	1	1	1	3	EC 3.6.4.12
	Homoserine dehydrogenase (EC 1.1.1.3)	1	1	1	3	EC 1.1.1.3
	Hydroxymethylpyrimidine phosphate synthase ThiC (EC 4.1.99.17)	1	1	1	3	EC 4.1.99.17
	hypothetical protein	1	1	1	3
	Imidazole glycerol phosphate synthase amidotransferase subunit (EC 2.4.2.-)	1	1	1	3	EC 2.4.2.-
	Imidazole glycerol phosphate synthase cyclase subunit (EC 4.1.3.-)	1	1	1	3	EC 4.1.3.-
	Imidazoleglycerol-phosphate dehydratase (EC 4.2.1.19)	1	1	1	3	EC 4.2.1.19
	IMP cyclohydrolase (EC 3.5.4.10)	1	1	1	3	EC 3.5.4.10
	Indole-3-glycerol phosphate synthase (EC 4.1.1.48)	1	1	1	3	EC 4.1.1.48
	Inosine-5'-monophosphate dehydrogenase, catalytic domain (EC 1.1.1.205)	1	1	1	3	EC 1.1.1.205
	Iron-sulfur cluster regulator IscR	1	1	1	3
	Isoleucyl-tRNA synthetase (EC 6.1.1.5)	1	1	1	3	EC 6.1.1.5
	Ketol-acid reductoisomerase (EC 1.1.1.86)	1	1	1	3	EC 1.1.1.86
	KH domain RNA binding protein YlqC	1	1	1	3
	L(+)-tartrate dehydratase alpha subunit (EC 4.2.1.32)	1	1	1	3	EC 4.2.1.32
	L(+)-tartrate dehydratase beta subunit (EC 4.2.1.32)	1	1	1	3	EC 4.2.1.32
	L,L-diaminopimelate aminotransferase (EC 2.6.1.83), DapL2 type	1	1	1	3	EC 2.6.1.83
	Lead, cadmium, zinc and mercury transporting ATPase (EC 3.6.3.3) (EC 3.6.3.5)	1	1	1	3	EC 3.6.3.3
	Leucyl-tRNA synthetase (EC 6.1.1.4)	1	1	1	3	EC 6.1.1.4
	LSU ribosomal protein L13p (L13Ae)	1	1	1	3
	LSU ribosomal protein L14p (L23e)	1	1	1	3
	LSU ribosomal protein L15p (L27Ae)	1	1	1	3
	LSU ribosomal protein L16p (L10e)	1	1	1	3
	LSU ribosomal protein L17p	1	1	1	3
	LSU ribosomal protein L18p (L5e)	1	1	1	3
	LSU ribosomal protein L21p	1	1	1	3
	LSU ribosomal protein L22p (L17e)	1	1	1	3
	LSU ribosomal protein L23p (L23Ae)	1	1	1	3
	LSU ribosomal protein L24p (L26e)	1	1	1	3
	LSU ribosomal protein L27p	1	1	1	3
	LSU ribosomal protein L2p (L8e)	1	1	1	3
	LSU ribosomal protein L30p (L7e)	1	1	1	3
	LSU ribosomal protein L31p	1	1	1	3
	LSU ribosomal protein L31p, zinc-dependent	1	1	1	3
	LSU ribosomal protein L3p (L3e)	1	1	1	3
	LSU ribosomal protein L4p (L1e)	1	1	1	3
	LSU ribosomal protein L5p (L11e)	1	1	1	3
	LSU ribosomal protein L6p (L9e)	1	1	1	3
	LSU ribosomal protein L9p	1	1	1	3
	Lysyl-tRNA synthetase (class II) (EC 6.1.1.6)	1	1	1	3	EC 6.1.1.6
	Malonyl CoA-acyl carrier protein transacylase (EC 2.3.1.39)	1	1	1	3	EC 2.3.1.39
	Mannose-6-phosphate isomerase, archaeal (EC 5.3.1.8)	1	1	1	3	EC 5.3.1.8
	Methionine aminopeptidase (EC 3.4.11.18)	1	1	1	3	EC 3.4.11.18
	Methionyl-tRNA formyltransferase (EC 2.1.2.9)	1	1	1	3	EC 2.1.2.9
	Methylthioribose-1-phosphate isomerase (EC 5.3.1.23)	1	1	1	3	EC 5.3.1.23
	N-acetylglutamate synthase (EC 2.3.1.1)	1	1	1	3	EC 2.3.1.1
	NAD kinase (EC 2.7.1.23)	1	1	1	3	EC 2.7.1.23
	NAD synthetase (EC 6.3.1.5)	1	1	1	3	EC 6.3.1.5
	NAD-dependent glyceraldehyde-3-phosphate dehydrogenase (EC 1.2.1.12)	1	1	1	3	EC 1.2.1.12
	NADH-ubiquinone oxidoreductase chain J (EC 1.6.5.3)	1	1	1	3	EC 1.6.5.3
	NADH-ubiquinone oxidoreductase chain K (EC 1.6.5.3)	1	1	1	3	EC 1.6.5.3
	NADH-ubiquinone oxidoreductase chain N (EC 1.6.5.3)	1	1	1	3	EC 1.6.5.3
	Nicotinate phosphoribosyltransferase (EC 2.4.2.11)	1	1	1	3	EC 2.4.2.11
	Nitrogen regulatory protein P-II	1	1	1	3	EC 3.30.70.120
	Nucleoside 5-triphosphatase RdgB (dHAPTP, dITP, XTP-specific) (EC 3.6.1.15)	1	1	1	3	EC 3.6.1.15
	Nucleoside diphosphate kinase (EC 2.7.4.6)	1	1	1	3	EC 2.7.4.6
	Nucleoside triphosphate pyrophosphohydrolase MazG (EC 3.6.1.8)	1	1	1	3	EC 3.6.1.8
	Oligopeptide ABC transporter, periplasmic oligopeptide-binding protein OppA (TC 3.A.1.5.1)	1	1	1	3	TC 3.A.1.5.1
	Ornithine carbamoyltransferase (EC 2.1.3.3)	1	1	1	3	EC 2.1.3.3
	Orotate phosphoribosyltransferase (EC 2.4.2.10)	1	1	1	3	EC 2.4.2.10
	Orotidine 5'-phosphate decarboxylase (EC 4.1.1.23)	1	1	1	3	EC 4.1.1.23
	Pantoate--beta-alanine ligase (EC 6.3.2.1)	1	1	1	3	EC 6.3.2.1
	Pantothenate kinase type III, CoaX-like (EC 2.7.1.33)	1	1	1	3	EC 2.7.1.33
	Peptide chain release factor 1	1	1	1	3
	Peptide deformylase (EC 3.5.1.88)	1	1	1	3	EC 3.5.1.88
	Phenylalanyl-tRNA synthetase alpha chain (EC 6.1.1.20)	1	1	1	3	EC 6.1.1.20
	Phosphate transport regulator (distant homolog of PhoU)	1	1	1	3	EC 1.20.58.220
	Phosphate:acyl-ACP acyltransferase PlsX	1	1	1	3	EC 2.3.1.274
	Phosphoenolpyruvate synthase (EC 2.7.9.2)	1	1	1	3	EC 2.7.9.2
	Phosphopantetheine adenylyltransferase (EC 2.7.7.3)	1	1	1	3	EC 2.7.7.3
	Phosphopantothenoylcysteine decarboxylase (EC 4.1.1.36)	1	1	1	3	EC 4.1.1.36
	Phosphopantothenoylcysteine synthetase (EC 6.3.2.5)	1	1	1	3	EC 6.3.2.5
	Phosphoribosylaminoimidazolecarboxamide formyltransferase (EC 2.1.2.3)	1	1	1	3	EC 2.1.2.3
	Phosphoribosylaminoimidazole-succinocarboxamide synthase (EC 6.3.2.6)	1	1	1	3	EC 6.3.2.6
	Phosphoribosyl-AMP cyclohydrolase (EC 3.5.4.19)	1	1	1	3	EC 3.5.4.19
	Phosphoribosylanthranilate isomerase (EC 5.3.1.24)	1	1	1	3	EC 5.3.1.24
	Phosphoribosylformimino-5-aminoimidazole carboxamide ribotide isomerase (EC 5.3.1.16)	1	1	1	3	EC 5.3.1.16
	Phosphoribosylformylglycinamidine cyclo-ligase (EC 6.3.3.1)	1	1	1	3	EC 6.3.3.1
	Phosphoribosylformylglycinamidine synthase, glutamine amidotransferase subunit (EC 6.3.5.3)	1	1	1	3	EC 6.3.5.3
	Phosphoribosylformylglycinamidine synthase, synthetase subunit (EC 6.3.5.3)	1	1	1	3	EC 6.3.5.3
	Polyribonucleotide nucleotidyltransferase (EC 2.7.7.8)	1	1	1	3	EC 2.7.7.8
	Prephenate dehydratase (EC 4.2.1.51)	1	1	1	3	EC 4.2.1.51
	Preprotein translocase secY subunit (TC 3.A.5.1.1)	1	1	1	3	TC 3.A.5.1.1
	Probable low-affinity inorganic phosphate transporter	1	1	1	3
	Propionyl-CoA carboxylase beta chain (EC 6.4.1.3)	1	1	1	3	EC 6.4.1.3
	Protein-export membrane protein SecD (TC 3.A.5.1.1)	1	1	1	3	TC 3.A.5.1.1
	Protein-N(5)-glutamine methyltransferase PrmC, methylates polypeptide chain release factors RF1 and RF2	1	1	1	3
	Putative stomatin/prohibitin-family membrane protease subunit aq_911	1	1	1	3
	Pyrophosphate-energized proton pump (EC 3.6.1.1)	1	1	1	3	EC 3.6.1.1
	Quinolinate synthetase (EC 2.5.1.72)	1	1	1	3	EC 2.5.1.72
	RecA protein	1	1	1	3
	Replicative DNA helicase (DnaB) (EC 3.6.4.12)	1	1	1	3	EC 3.6.4.12
	Riboflavin kinase (EC 2.7.1.26)	1	1	1	3	EC 2.7.1.26
	Riboflavin synthase eubacterial/eukaryotic (EC 2.5.1.9)	1	1	1	3	EC 2.5.1.9
	Ribonuclease HII (EC 3.1.26.4)	1	1	1	3	EC 3.1.26.4
	Ribonuclease III (EC 3.1.26.3)	1	1	1	3	EC 3.1.26.3
	Ribonuclease J2 (endoribonuclease in RNA processing)	1	1	1	3
	Ribonuclease P protein component (EC 3.1.26.5)	1	1	1	3	EC 3.1.26.5
	Ribonuclease PH (EC 2.7.7.56)	1	1	1	3	EC 2.7.7.56
	Ribonucleotide reductase of class II (coenzyme B12-dependent) (EC 1.17.4.1)	1	1	1	3	EC 1.17.4.1
	Ribonucleotide reductase transcriptional regulator NrdR	1	1	1	3
	Ribosomal-protein-S18p-alanine acetyltransferase (EC 2.3.1.-)	1	1	1	3	EC 2.3.1.-
	Ribosome recycling factor	1	1	1	3
	RNA polymerase sigma factor RpoD	1	1	1	3
	RNA-binding protein Jag	1	1	1	3
	rRNA small subunit methyltransferase H	1	1	1	3
	rRNA small subunit methyltransferase I	1	1	1	3
	S-adenosylmethionine synthetase (EC 2.5.1.6)	1	1	1	3	EC 2.5.1.6
	Serine--glyoxylate aminotransferase (EC 2.6.1.45)	1	1	1	3	EC 2.6.1.45
	Seryl-tRNA synthetase (EC 6.1.1.11)	1	1	1	3	EC 6.1.1.11
	Shikimate 5-dehydrogenase I alpha (EC 1.1.1.25)	1	1	1	3	EC 1.1.1.25
	Signal peptidase I (EC 3.4.21.89)	1	1	1	3	EC 3.4.21.89
	Single-stranded DNA-binding protein	1	1	1	3
	Single-stranded-DNA-specific exonuclease RecJ (EC 3.1.-.-)	1	1	1	3	EC 3.1.-.-
	Site-specific tyrosine recombinase XerD	1	1	1	3
	SSU ribosomal protein S10p (S20e)	1	1	1	3
	SSU ribosomal protein S11p (S14e)	1	1	1	3
	SSU ribosomal protein S12p (S23e)	1	1	1	3
	SSU ribosomal protein S13p (S18e)	1	1	1	3
	SSU ribosomal protein S15p (S13e)	1	1	1	3
	SSU ribosomal protein S16p	1	1	1	3
	SSU ribosomal protein S17p (S11e)	1	1	1	3
	SSU ribosomal protein S18p	1	1	1	3
	SSU ribosomal protein S19p (S15e)	1	1	1	3
	SSU ribosomal protein S21p	1	1	1	3
	SSU ribosomal protein S2p (SAe)	1	1	1	3
	SSU ribosomal protein S3p (S3e)	1	1	1	3
	SSU ribosomal protein S4p (S9e)	1	1	1	3
	SSU ribosomal protein S5p (S2e)	1	1	1	3
	SSU ribosomal protein S7p (S5e)	1	1	1	3
	SSU ribosomal protein S8p (S15Ae)	1	1	1	3
	SSU ribosomal protein S9p (S16e)	1	1	1	3
	SSU rRNA (adenine(1518)-N(6)/adenine(1519)-N(6))-dimethyltransferase (EC 2.1.1.182)	1	1	1	3	EC 2.1.1.182
	Thiamine-monophosphate kinase (EC 2.7.4.16)	1	1	1	3	EC 2.7.4.16
	Thioredoxin	1	1	1	3
	Thioredoxin reductase (EC 1.8.1.9)	1	1	1	3	EC 1.8.1.9
	Threonine synthase (EC 4.2.3.1)	1	1	1	3	EC 4.2.3.1
	Thymidylate kinase (EC 2.7.4.9)	1	1	1	3	EC 2.7.4.9
	tmRNA-binding protein SmpB	1	1	1	3
	Transaldolase (EC 2.2.1.2)	1	1	1	3	EC 2.2.1.2
	Transcription termination factor Rho	1	1	1	3
	Transcription termination protein NusB	1	1	1	3
	Transcription-repair coupling factor	1	1	1	3
	Translation elongation factor G	1	1	1	3
	Translation elongation factor P	1	1	1	3
	Translation elongation factor Ts	1	1	1	3
	Translation initiation factor 1	1	1	1	3
	Translation initiation factor 2	1	1	1	3
	Translin family protein	1	1	1	3
	tRNA (Guanine37-N1) -methyltransferase (EC 2.1.1.31)	1	1	1	3	EC 2.1.1.31
	tRNA pseudouridine synthase A (EC 4.2.1.70)	1	1	1	3	EC 4.2.1.70
	tRNA(Ile)-lysidine synthetase (EC 6.3.4.19)	1	1	1	3	EC 6.3.4.19
	tRNA-i(6)A37 methylthiotransferase	1	1	1	3
	Tryptophan synthase alpha chain (EC 4.2.1.20)	1	1	1	3	EC 4.2.1.20
	Tryptophan synthase beta chain (EC 4.2.1.20)	1	1	1	3	EC 4.2.1.20
	Twin-arginine translocation protein TatC	1	1	1	3
	Tyrosyl-tRNA synthetase (EC 6.1.1.1)	1	1	1	3	EC 6.1.1.1
	Uracil-DNA glycosylase, family 4	1	1	1	3
	Valyl-tRNA synthetase (EC 6.1.1.9)	1	1	1	3	EC 6.1.1.9
	1-acyl-sn-glycerol-3-phosphate acyltransferase (EC 2.3.1.51)	1	1	0	2	EC 2.3.1.51
	2-oxoglutarate oxidoreductase, alpha subunit (EC 1.2.7.3)	1	1	0	2	EC 1.2.7.3
	2-oxoglutarate oxidoreductase, beta subunit (EC 1.2.7.3)	1	1	0	2	EC 1.2.7.3
	3-hydroxyacyl-CoA dehydrogenase (EC 1.1.1.35)	1	1	0	2	EC 1.1.1.35
	3-ketoacyl-CoA thiolase (EC 2.3.1.16)	1	1	0	2	EC 2.3.1.16
	Acetyl-CoA acetyltransferase (EC 2.3.1.9)	1	1	0	2	EC 2.3.1.9
	Adenylyl-sulfate reductase [thioredoxin] (EC 1.8.4.10)	1	1	0	2	EC 1.8.4.10
	Alcohol dehydrogenase (EC 1.1.1.1)	1	1	0	2	EC 1.1.1.1
	Aminomethyltransferase (glycine cleavage system T protein) (EC 2.1.2.10)	1	1	0	2	EC 2.1.2.10
	Anaerobic dehydrogenases, typically selenocysteine-containing	1	1	0	2
	Arsenical-resistance protein ACR3	1	1	0	2
	ATP phosphoribosyltransferase regulatory subunit (EC 2.4.2.17)	1	1	0	2	EC 2.4.2.17
	B12 binding domain of Methylmalonyl-CoA mutase (EC 5.4.99.2)	1	1	0	2	EC 5.4.99.2
	Branched-chain amino acid ABC transporter, amino acid-binding protein (TC 3.A.1.4.1)	1	1	0	2	TC 3.A.1.4.1
	Butyryl-CoA dehydrogenase (EC 1.3.8.1)	1	1	0	2	EC 1.3.8.1
	Butyryl-CoA dehydrogenase (EC 1.3.99.2)	1	1	0	2	EC 1.3.99.2
	ClpB protein	1	1	0	2
	COG1801: Uncharacterized conserved protein	1	1	0	2
	Cyclic pyranopterin monophosphate synthase (EC 4.1.99.18)	1	1	0	2	EC 4.1.99.18
	Cysteine desulfurase (EC 2.8.1.7)	1	1	0	2	EC 2.8.1.7
	Cytochrome c heme lyase subunit CcmF	1	1	0	2
	Cytochrome c-type biogenesis protein CcmC, putative heme lyase for CcmE	1	1	0	2
	diguanylate cyclase/phosphodiesterase (GGDEF & EAL domains) with PAS/PAC sensor(s)	1	1	0	2
	DNA polymerase III delta prime subunit (EC 2.7.7.7)	1	1	0	2	EC 2.7.7.7
	DNA polymerase IV (EC 2.7.7.7)	1	1	0	2	EC 2.7.7.7
	Electron transfer flavoprotein, alpha subunit	1	1	0	2
	Electron transfer flavoprotein, beta subunit	1	1	0	2
	Enoyl-CoA hydratase (EC 4.2.1.17)	1	1	0	2	EC 4.2.1.17
	Fe-S oxidoreductase	1	1	0	2
	FIG000859: hypothetical protein YebC	1	1	0	2
	FIG00576930: hypothetical protein	1	1	0	2
	FIG007959: peptidase, M16 family	1	1	0	2
	FIG069887: hypothetical protein	1	1	0	2
	Glutamate-1-semialdehyde aminotransferase (EC 5.4.3.8)	1	1	0	2	EC 5.4.3.8
	GMP synthase [glutamine-hydrolyzing] (EC 6.3.5.2)	1	1	0	2	EC 6.3.5.2
	HNH endonuclease family protein	1	1	0	2
	Hydroxyacylglutathione hydrolase (EC 3.1.2.6)	1	1	0	2	EC 3.1.2.6
	Hypothetical ATP-binding protein, containing DUF265 domain	1	1	0	2
	Iron-sulfur cluster-binding protein	1	1	0	2
	Lipoate synthase	1	1	0	2
	Long-chain-fatty-acid--CoA ligase (EC 6.2.1.3)	1	1	0	2	EC 6.2.1.3
	LSU ribosomal protein L36p	1	1	0	2
	LSU ribosomal protein L36p, zinc-dependent	1	1	0	2
	Methylmalonyl-CoA mutase (EC 5.4.99.2)	1	1	0	2	EC 5.4.99.2
	Molybdenum cofactor biosynthesis protein MoaC	1	1	0	2
	Molybdopterin-guanine dinucleotide biosynthesis protein MobB	1	1	0	2
	NAD-dependent protein deacetylase of SIR2 family	1	1	0	2
	N-methylhydantoinase A (EC 3.5.2.14)	1	1	0	2	EC 3.5.2.14
	N-methylhydantoinase B (EC 3.5.2.14)	1	1	0	2	EC 3.5.2.14
	Octanoate-[acyl-carrier-protein]-protein-N-octanoyltransferase	1	1	0	2
	Peptidyl-prolyl cis-trans isomerase (EC 5.2.1.8)	1	1	0	2	EC 5.2.1.8
	phage portal protein, SPP1	1	1	0	2
	Phosphoadenylyl-sulfate reductase [thioredoxin] (EC 1.8.4.8)	1	1	0	2	EC 1.8.4.8
	POSSIBLE TRANSMEMBRANE PROTEIN	1	1	0	2
	Protein YidD	1	1	0	2
	Protein-L-isoaspartate O-methyltransferase (EC 2.1.1.77)	1	1	0	2	EC 2.1.1.77
	putative periplasmic protein kinase ArgK and related GTPases of G3E family	1	1	0	2
	RNA-2',3'-PO4:RNA-5'-OH ligase	1	1	0	2
	RNA-binding C-terminal domain PUA	1	1	0	2
	SSU ribosomal protein S14p (S29e)	1	1	0	2
	SSU ribosomal protein S14p (S29e), zinc-dependent	1	1	0	2
	tRNA-specific 2-thiouridylase MnmA	1	1	0	2
	TsaB protein, required for threonylcarbamoyladenosine (t(6)A) formation in tRNA	1	1	0	2
	Tungsten-containing aldehyde:ferredoxin oxidoreductase (EC 1.2.7.5)	1	1	0	2	EC 1.2.7.5
	UDP-glucose 4-epimerase (EC 5.1.3.2)	1	1	0	2	EC 5.1.3.2
	Uncharacterized protein conserved in archaea	1	1	0	2
	Xanthine and CO dehydrogenases maturation factor, XdhC/CoxF family	1	1	0	2
	1-hydroxy-2-methyl-2-(E)-butenyl 4-diphosphate synthase (EC 1.17.7.1)	1	0	1	2	EC 1.17.7.1
	2-C-methyl-D-erythritol 2,4-cyclodiphosphate synthase (EC 4.6.1.12)	1	0	1	2	EC 4.6.1.12
	2-C-methyl-D-erythritol 4-phosphate cytidylyltransferase (EC 2.7.7.60)	1	0	1	2	EC 2.7.7.60
	3-dehydroquinate synthase (EC 4.2.3.4)	1	0	1	2	EC 4.2.3.4
	4-diphosphocytidyl-2-C-methyl-D-erythritol kinase (EC 2.7.1.148)	1	0	1	2	EC 2.7.1.148
	4Fe-4S ferredoxin, iron-sulfur binding	1	0	1	2
	5-nucleotidase SurE (EC 3.1.3.5)	1	0	1	2	EC 3.1.3.5
	Acetyl-CoA synthase corrinoid activation protein	1	0	1	2
	Acetyl-CoA synthase corrinoid iron-sulfur protein, large subunit	1	0	1	2
	Acetyl-CoA synthase corrinoid iron-sulfur protein, small subunit	1	0	1	2
	Acetylglutamate kinase (EC 2.7.2.8)	1	0	1	2	EC 2.7.2.8
	Aconitate hydratase small subunit (EC 4.2.1.3)	1	0	1	2	EC 4.2.1.3
	Activator of 2-hydroxyglutaryl-CoA dehydratase	1	0	1	2
	Adenosylcobinamide kinase (EC 2.7.1.156)	1	0	1	2	EC 2.7.1.156
	Adenosylcobinamide-phosphate guanylyltransferase (EC 2.7.7.62)	1	0	1	2	EC 2.7.7.62
	Adenosylcobinamide-phosphate synthase (EC 6.3.1.10)	1	0	1	2	EC 6.3.1.10
	Alr4787 protein	1	0	1	2
	Amidophosphoribosyltransferase (EC 2.4.2.14)	1	0	1	2	EC 2.4.2.14
	Anthranilate synthase, amidotransferase component (EC 4.1.3.27)	1	0	1	2	EC 4.1.3.27
	Anthranilate synthase, aminase component (EC 4.1.3.27)	1	0	1	2	EC 4.1.3.27
	Argininosuccinate lyase (EC 4.3.2.1)	1	0	1	2	EC 4.3.2.1
	Argininosuccinate synthase (EC 6.3.4.5)	1	0	1	2	EC 6.3.4.5
	Arginyl-tRNA synthetase (EC 6.1.1.19)	1	0	1	2	EC 6.1.1.19
	Aspartate carbamoyltransferase (EC 2.1.3.2)	1	0	1	2	EC 2.1.3.2
	Aspartokinase (EC 2.7.2.4)	1	0	1	2	EC 2.7.2.4
	ATP phosphoribosyltransferase (EC 2.4.2.17)	1	0	1	2	EC 2.4.2.17
	ATPase, AAA family	1	0	1	2
	ATP-dependent DNA helicase RecG (EC 3.6.1.-)	1	0	1	2	EC 3.6.1.-
	ATP-dependent RNA helicase RhlE	1	0	1	2
	Carbamoyl-phosphate synthase small chain (EC 6.3.5.5)	1	0	1	2	EC 6.3.5.5
	CDP-diacylglycerol--glycerol-3-phosphate 3-phosphatidyltransferase (EC 2.7.8.5)	1	0	1	2	EC 2.7.8.5
	Cell division trigger factor (EC 5.2.1.8)	1	0	1	2	EC 5.2.1.8
	Chaperone protein DnaK	1	0	1	2
	Chorismate mutase I (EC 5.4.99.5)	1	0	1	2	EC 5.4.99.5
	CO dehydrogenase accessory protein CooC (nickel insertion)	1	0	1	2
	CO dehydrogenase/acetyl-CoA synthase, acetyl-CoA synthase subunit (EC 2.3.1.169)	1	0	1	2	EC 2.3.1.169
	Cob(I)alamin adenosyltransferase (EC 2.5.1.17)	1	0	1	2	EC 2.5.1.17
	COG0488: ATPase components of ABC transporters with duplicated ATPase domains	1	0	1	2
	COG1355, Predicted dioxygenase	1	0	1	2
	COG2740: Predicted nucleic-acid-binding protein implicated in transcription termination	1	0	1	2
	ComM-related protein	1	0	1	2
	dCMP deaminase (EC 3.5.4.12)	1	0	1	2	EC 3.5.4.12
	Deoxyuridine 5'-triphosphate nucleotidohydrolase (EC 3.6.1.23)	1	0	1	2	EC 3.6.1.23
	Dephospho-CoA kinase archaeal, predicted (EC 2.7.1.24)	1	0	1	2	EC 2.7.1.24
	Dihydroorotase (EC 3.5.2.3)	1	0	1	2	EC 3.5.2.3
	Dihydroorotate dehydrogenase electron transfer subunit (EC 1.3.3.1)	1	0	1	2	EC 1.3.3.1
	Dihydroxyacetone kinase family protein	1	0	1	2
	DNA gyrase subunit B (EC 5.99.1.3)	1	0	1	2	EC 5.99.1.3
	DNA mismatch repair protein MutS	1	0	1	2
	DNA polymerase III subunits gamma and tau (EC 2.7.7.7)	1	0	1	2	EC 2.7.7.7
	DNA recombination and repair protein RecO	1	0	1	2
	DNA repair protein RadA	1	0	1	2
	DNA repair protein RadC	1	0	1	2
	DNA repair protein RecN	1	0	1	2
	D-tyrosyl-tRNA(Tyr) deacylase (EC 3.6.1.n1)	1	0	1	2	EC 3.6.1.n1
	Elongation factor G-like protein TM_1651	1	0	1	2
	Endonuclease V (EC 3.1.21.7)	1	0	1	2	EC 3.1.21.7
	Enolase (EC 4.2.1.11)	1	0	1	2	EC 4.2.1.11
	Ferric uptake regulation protein FUR	1	0	1	2
	Ferrous iron transport protein B	1	0	1	2
	FIG000557: hypothetical protein co-occurring with RecR	1	0	1	2
	FIG003307: hypothetical protein	1	0	1	2
	FIG00576741: hypothetical protein	1	0	1	2
	FIG00576776: hypothetical protein	1	0	1	2
	FIG00576951: hypothetical protein	1	0	1	2
	FIG00577093: hypothetical protein	1	0	1	2
	FIG00577201: hypothetical protein	1	0	1	2
	FIG00577339: hypothetical protein	1	0	1	2
	FIG00577345: hypothetical protein	1	0	1	2
	FIG092679: Fe-S oxidoreductase	1	0	1	2
	Formate--tetrahydrofolate ligase (EC 6.3.4.3)	1	0	1	2	EC 6.3.4.3
	Fructose-1,6-bisphosphatase, type V, archaeal (EC 3.1.3.11)	1	0	1	2	EC 3.1.3.11
	Gll3031 protein	1	0	1	2
	Glucosamine-1-phosphate N-acetyltransferase (EC 2.3.1.157)	1	0	1	2	EC 2.3.1.157
	Glutamate N-acetyltransferase (EC 2.3.1.35)	1	0	1	2	EC 2.3.1.35
	Glutamyl-tRNA synthetase (EC 6.1.1.17)	1	0	1	2	EC 6.1.1.17
	Glutamyl-tRNA(Gln) synthetase (EC 6.1.1.24)	1	0	1	2	EC 6.1.1.24
	Glycerol-3-phosphate dehydrogenase [NAD(P)+] (EC 1.1.1.94)	1	0	1	2	EC 1.1.1.94
	GTP-binding protein Obg	1	0	1	2
	Heat shock protein 60 family co-chaperone GroES	1	0	1	2
	Heat shock protein GrpE	1	0	1	2
	Heat shock protein HtpX (EC 3.4.24.-)	1	0	1	2	EC 3.4.24.-
	Heat-inducible transcription repressor HrcA	1	0	1	2
	Hemolysins and related proteins containing CBS domains	1	0	1	2
	histone acetyltransferase, ELP3 family	1	0	1	2
	Holo-[acyl-carrier protein] synthase (EC 2.7.8.7)	1	0	1	2	EC 2.7.8.7
	Homocitrate synthase (EC 2.3.3.14)	1	0	1	2	EC 2.3.3.14
	Hypothetical protein YggS, proline synthase co-transcribed bacterial homolog PROSC	1	0	1	2
	Inner membrane protein translocase component YidC, long form	1	0	1	2
	Inositol-1-phosphate synthase (EC 5.5.1.4)	1	0	1	2	EC 5.5.1.4
	Iron-sulfur cluster assembly scaffold protein IscU/NifU-like	1	0	1	2
	Isocitrate dehydrogenase [NAD] (EC 1.1.1.41)	1	0	1	2	EC 1.1.1.41
	Kinase-Associated Endopeptidase (Kae1), required for threonylcarbamoyladenosine t(6)A37 formation in tRNA	1	0	1	2
	L-aspartate oxidase (EC 1.4.3.16)	1	0	1	2	EC 1.4.3.16
	Late competence protein ComEB	1	0	1	2
	LemA protein	1	0	1	2
	Lipoprotein signal peptidase (EC 3.4.23.36)	1	0	1	2	EC 3.4.23.36
	LSU ribosomal protein L10p (P0)	1	0	1	2
	LSU ribosomal protein L11p (L12e)	1	0	1	2
	LSU ribosomal protein L19p	1	0	1	2
	LSU ribosomal protein L1p (L10Ae)	1	0	1	2
	LSU ribosomal protein L20p	1	0	1	2
	LSU ribosomal protein L35p	1	0	1	2
	LSU ribosomal protein L7/L12 (P1/P2)	1	0	1	2
	L-threonine 3-O-phosphate decarboxylase (EC 4.1.1.81)	1	0	1	2	EC 4.1.1.81
	Magnesium and cobalt transport protein CorA	1	0	1	2
	Metal-dependent hydrolase YbeY, involved in rRNA and/or ribosome maturation and assembly	1	0	1	2
	Methenyltetrahydrofolate cyclohydrolase (EC 3.5.4.9)	1	0	1	2	EC 3.5.4.9
	Methionyl-tRNA synthetase (EC 6.1.1.10)	1	0	1	2	EC 6.1.1.10
	Methylenetetrahydrofolate dehydrogenase (NADP+) (EC 1.5.1.5)	1	0	1	2	EC 1.5.1.5
	MG(2+) CHELATASE FAMILY PROTEIN	1	0	1	2
	N-acetyl-gamma-glutamyl-phosphate reductase (EC 1.2.1.38)	1	0	1	2	EC 1.2.1.38
	N-acetylglucosamine-1-phosphate uridyltransferase (EC 2.7.7.23)	1	0	1	2	EC 2.7.7.23
	N-acyl-L-amino acid amidohydrolase (EC 3.5.1.14)	1	0	1	2	EC 3.5.1.14
	NAD(P)HX dehydratase	1	0	1	2
	NAD(P)HX epimerase	1	0	1	2
	NAD-reducing hydrogenase subunit HoxF (EC 1.12.1.2)	1	0	1	2	EC 1.12.1.2
	Nicotinate-nucleotide adenylyltransferase (EC 2.7.7.18)	1	0	1	2	EC 2.7.7.18
	Nicotinate-nucleotide--dimethylbenzimidazole phosphoribosyltransferase (EC 2.4.2.21)	1	0	1	2	EC 2.4.2.21
	Nitrite reductase probable [NAD(P)H] subunit (EC 1.7.1.4)	1	0	1	2	EC 1.7.1.4
	Nitrite reductase probable electron transfer 4Fe-S subunit (EC 1.7.1.4)	1	0	1	2	EC 1.7.1.4
	Peptidyl-tRNA hydrolase (EC 3.1.1.29)	1	0	1	2	EC 3.1.1.29
	Phenylalanyl-tRNA synthetase beta chain (EC 6.1.1.20)	1	0	1	2	EC 6.1.1.20
	Phosphatidate cytidylyltransferase (EC 2.7.7.41)	1	0	1	2	EC 2.7.7.41
	Phosphoglycerate kinase (EC 2.7.2.3)	1	0	1	2	EC 2.7.2.3
	Phosphoribosylamine--glycine ligase (EC 6.3.4.13)	1	0	1	2	EC 6.3.4.13
	Phosphoribosylaminoimidazole carboxylase catalytic subunit (EC 4.1.1.21)	1	0	1	2	EC 4.1.1.21
	Phosphoribosylformylglycinamidine synthase, PurS subunit (EC 6.3.5.3)	1	0	1	2	EC 6.3.5.3
	Phosphoribosylglycinamide formyltransferase (EC 2.1.2.2)	1	0	1	2	EC 2.1.2.2
	Predicted functional analog of homoserine kinase (EC 2.7.1.-)	1	0	1	2	EC 2.7.1.-
	Prephenate and/or arogenate dehydrogenase (unknown specificity) (EC 1.3.1.12)(EC 1.3.1.43)	1	0	1	2	EC 1.3.1.12 EC 1.3.1.43
	Preprotein translocase subunit YajC (TC 3.A.5.1.1)	1	0	1	2	TC 3.A.5.1.1
	Prolipoprotein diacylglyceryl transferase (EC 2.4.99.-)	1	0	1	2	EC 2.4.99.-
	Prolyl-tRNA synthetase (EC 6.1.1.15), bacterial type	1	0	1	2	EC 6.1.1.15
	Protein export cytoplasm protein SecA ATPase RNA helicase (TC 3.A.5.1.1)	1	0	1	2	TC 3.A.5.1.1
	Protein-export membrane protein SecF (TC 3.A.5.1.1)	1	0	1	2	TC 3.A.5.1.1
	putative DNA-binding protein	1	0	1	2
	Putative Holliday junction resolvase YqgF	1	0	1	2
	Putative preQ0 transporter	1	0	1	2
	Putative regulatory protein, contains AAA+ NTPase domain and putative R3H ssDNA-binding domain	1	0	1	2
	Pyridoxine biosynthesis glutamine amidotransferase, glutaminase subunit (EC 2.4.2.-)	1	0	1	2	EC 2.4.2.-
	Pyridoxine biosynthesis glutamine amidotransferase, synthase subunit (EC 2.4.2.-)	1	0	1	2	EC 2.4.2.-
	Pyrimidine operon regulatory protein PyrR	1	0	1	2
	Pyrroline-5-carboxylate reductase (EC 1.5.1.2)	1	0	1	2	EC 1.5.1.2
	Pyruvate:ferredoxin oxidoreductase, alpha subunit (EC 1.2.7.1)	1	0	1	2	EC 1.2.7.1
	Pyruvate:ferredoxin oxidoreductase, beta subunit (EC 1.2.7.1)	1	0	1	2	EC 1.2.7.1
	Pyruvate:ferredoxin oxidoreductase, delta subunit (EC 1.2.7.1)	1	0	1	2	EC 1.2.7.1
	Pyruvate:ferredoxin oxidoreductase, gamma subunit (EC 1.2.7.1)	1	0	1	2	EC 1.2.7.1
	Quinolinate phosphoribosyltransferase [decarboxylating] (EC 2.4.2.19)	1	0	1	2	EC 2.4.2.19
	radical activating enzyme	1	0	1	2
	Recombination inhibitory protein MutS2	1	0	1	2
	Recombination protein RecR	1	0	1	2
	Ribose 5-phosphate isomerase B (EC 5.3.1.6)	1	0	1	2	EC 5.3.1.6
	Ribose-phosphate pyrophosphokinase (EC 2.7.6.1)	1	0	1	2	EC 2.7.6.1
	Ribosomal large subunit pseudouridine synthase D (EC 4.2.1.70)	1	0	1	2	EC 4.2.1.70
	Ribosome-binding factor A	1	0	1	2
	Rossmann fold nucleotide-binding protein Smf possibly involved in DNA uptake	1	0	1	2
	Rubredoxin	1	0	1	2
	Rubrerythrin	1	0	1	2
	S-adenosylmethionine:tRNA ribosyltransferase-isomerase (EC 5.-.-.-)	1	0	1	2	EC 5.-.-.-
	SAM-dependent methyltransferase DSY4148 (UbiE paralog)	1	0	1	2
	sensor histidine kinase	1	0	1	2
	Serine acetyltransferase (EC 2.3.1.30)	1	0	1	2	EC 2.3.1.30
	Shikimate kinase I (EC 2.7.1.71)	1	0	1	2	EC 2.7.1.71
	Site-specific tyrosine recombinase XerC	1	0	1	2
	SOS-response repressor and protease LexA (EC 3.4.21.88)	1	0	1	2	EC 3.4.21.88
	SSU ribosomal protein S20p	1	0	1	2
	Stage 0 sporulation protein YaaT	1	0	1	2
	Substrate-specific component BioY of biotin ECF transporter	1	0	1	2
	Thiamin-phosphate pyrophosphorylase (EC 2.5.1.3)	1	0	1	2	EC 2.5.1.3
	Threonyl-tRNA synthetase (EC 6.1.1.3)	1	0	1	2	EC 6.1.1.3
	Thymidylate synthase (EC 2.1.1.45)	1	0	1	2	EC 2.1.1.45
	TldD protein, part of TldE/TldD proteolytic complex	1	0	1	2
	TldE protein, part of TldE/TldD proteolytic complex	1	0	1	2
	Transcription antitermination protein NusG	1	0	1	2
	Transcription termination protein NusA	1	0	1	2
	Transcriptional regulator, AsnC family	1	0	1	2
	Transcriptional regulator, XRE family	1	0	1	2
	Transcriptional repressor of nif and glnA operons	1	0	1	2
	Translation elongation factor Tu	1	0	1	2
	Translation initiation factor 3	1	0	1	2
	Triosephosphate isomerase (EC 5.3.1.1)	1	0	1	2	EC 5.3.1.1
	Trk system potassium uptake protein TrkA	1	0	1	2
	tRNA dimethylallyltransferase (EC 2.5.1.75)	1	0	1	2	EC 2.5.1.75
	tRNA-guanine transglycosylase (EC 2.4.2.29)	1	0	1	2	EC 2.4.2.29
	tRNA-t(6)A37 methylthiotransferase	1	0	1	2
	Tryptophan synthase beta chain like (EC 4.2.1.20)	1	0	1	2	EC 4.2.1.20
	Tryptophanyl-tRNA synthetase (EC 6.1.1.2)	1	0	1	2	EC 6.1.1.2
	TsaE protein, required for threonylcarbamoyladenosine t(6)A37 formation in tRNA	1	0	1	2
	Twitching motility protein PilT	1	0	1	2
	Undecaprenyl diphosphate synthase (EC 2.5.1.31)	1	0	1	2	EC 2.5.1.31
	Uracil phosphoribosyltransferase (EC 2.4.2.9)	1	0	1	2	EC 2.4.2.9
	Uridine monophosphate kinase (EC 2.7.4.22)	1	0	1	2	EC 2.7.4.22
	Vitamin B12 ABC transporter, B12-binding component BtuF	1	0	1	2
	Vitamin B12 ABC transporter, permease component BtuC	1	0	1	2
	YlxP-like protein	1	0	1	2
	Zn-dependent hydrolases of the metallo-beta-lactamase superfamily	1	0	1	2
	2,3-bisphosphoglycerate-independent phosphoglycerate mutase, archaeal type (EC 5.4.2.1)	0	1	1	2	EC 5.4.2.1
	Adenine deaminase (EC 3.5.4.2)	0	1	1	2	EC 3.5.4.2
	Ammonium transporter	0	1	1	2
	ATP synthase delta chain (EC 3.6.3.14)	0	1	1	2	EC 3.6.3.14
	ATP synthase F0 sector subunit c (EC 3.6.3.14)	0	1	1	2	EC 3.6.3.14
	Competence protein F homolog, phosphoribosyltransferase domain	0	1	1	2
	Cytochrome c-type biogenesis protein CcdA (DsbD analog)	0	1	1	2
	FIG00576794: hypothetical protein	0	1	1	2
	Glucose-1-phosphate thymidylyltransferase (EC 2.7.7.24)	0	1	1	2	EC 2.7.7.24
	Hypoxanthine-guanine phosphoribosyltransferase (EC 2.4.2.8)	0	1	1	2	EC 2.4.2.8
	Iron-sulfur cluster assembly ATPase protein SufC	0	1	1	2
	Iron-sulfur cluster assembly protein SufB	0	1	1	2
	LSU ribosomal protein L25p	0	1	1	2
	Malate dehydrogenase (EC 1.1.1.37)	0	1	1	2	EC 1.1.1.37
	Mg(2+)-transport-ATPase-associated protein MgtC	0	1	1	2
	NADH ubiquinone oxidoreductase chain A (EC 1.6.5.3)	0	1	1	2	EC 1.6.5.3
	NADH-ubiquinone oxidoreductase chain B (EC 1.6.5.3)	0	1	1	2	EC 1.6.5.3
	NADH-ubiquinone oxidoreductase chain C (EC 1.6.5.3)	0	1	1	2	EC 1.6.5.3
	NADH-ubiquinone oxidoreductase chain D (EC 1.6.5.3)	0	1	1	2	EC 1.6.5.3
	NADH-ubiquinone oxidoreductase chain H (EC 1.6.5.3)	0	1	1	2	EC 1.6.5.3
	NADH-ubiquinone oxidoreductase chain L (EC 1.6.5.3)	0	1	1	2	EC 1.6.5.3
	NADH-ubiquinone oxidoreductase chain M (EC 1.6.5.3)	0	1	1	2	EC 1.6.5.3
	Permease of the drug/metabolite transporter (DMT) superfamily	0	1	1	2
	Phosphate regulon transcriptional regulatory protein PhoB (SphR)	0	1	1	2
	protein YhgH required for utilization of DNA as sole source of carbon and energy	0	1	1	2
	Radical SAM domain protein	0	1	1	2
	Serine hydroxymethyltransferase (EC 2.1.2.1)	0	1	1	2	EC 2.1.2.1
	SSU ribosomal protein S18p, zinc-dependent	0	1	1	2
	SSU ribosomal protein S4p (S9e), zinc-dependent	0	1	1	2
	SSU ribosomal protein S6p	0	1	1	2
	Transamidase GatB domain protein	0	1	1	2
	Transcription elongation factor GreA	0	1	1	2
	tRNA pseudouridine synthase B (EC 4.2.1.70)	0	1	1	2	EC 4.2.1.70
	Twin-arginine translocation protein TatA	0	1	1	2
	2,4-dienoyl-CoA reductase [NADPH] (EC 1.3.1.34)	1	0	0	1	EC 1.3.1.34
	2-amino-4-hydroxy-6-hydroxymethyldihydropteridine pyrophosphokinase (EC 2.7.6.3)	1	0	0	1	EC 2.7.6.3
	3-hydroxybutyryl-CoA dehydrogenase (EC 1.1.1.157)	1	0	0	1	EC 1.1.1.157
	5,10-methylenetetrahydrofolate reductase (EC 1.5.1.20)	1	0	0	1	EC 1.5.1.20
	5-methyltetrahydrofolate:corrinoid iron-sulfur protein methyltransferase	1	0	0	1
	5-methyltetrahydrofolate--homocysteine methyltransferase (EC 2.1.1.13)	1	0	0	1	EC 2.1.1.13
	6-phosphogluconate dehydrogenase, decarboxylating (EC 1.1.1.44)	1	0	0	1	EC 1.1.1.44
	ABC-type tungstate transport system, periplasmic binding protein	1	0	0	1
	Acetoin dehydrogenase E1 component alpha-subunit (EC 1.2.4.-)	1	0	0	1	EC 1.2.4.-
	Activator of (R)-2-hydroxyglutaryl-CoA dehydratase	1	0	0	1
	Acylphosphate phosphohydrolase (EC 3.6.1.7), putative	1	0	0	1	EC 3.6.1.7
	Aminodeoxychorismate lyase (EC 4.1.3.38)	1	0	0	1	EC 4.1.3.38
	Anaerobic dimethyl sulfoxide reductase chain A (EC 1.8.5.3)	1	0	0	1	EC 1.8.5.3
	Aspartate aminotransferase (EC 2.6.1.1)	1	0	0	1	EC 2.6.1.1
	ATP-dependent RNA helicase	1	0	0	1
	Autoinducer 2 (AI-2) aldolase LsrF (EC 4.2.1.-)	1	0	0	1	EC 4.2.1.-
	Bifunctional protein: zinc-containing alcohol dehydrogenase	1	0	0	1
	Candidate gene for the hypothesized phosphomevalonate decarboxylase	1	0	0	1
	CO dehydrogenase/acetyl-CoA synthase, CO dehydrogenase subunit (EC 1.2.99.2)	1	0	0	1	EC 1.2.99.2
	Cobalt-zinc-cadmium resistance protein CzcD	1	0	0	1
	CoB--CoM heterodisulfide reductase subunit A (EC 1.8.98.1)	1	0	0	1	EC 1.8.98.1
	COG2102: Predicted ATPases of PP-loop superfamily	1	0	0	1
	COG2110, Macro domain, possibly ADP-ribose binding module	1	0	0	1
	conserved hypothetical protein [Pyrococcus horikoshii]	1	0	0	1
	DegV family protein	1	0	0	1
	Demethylmenaquinone methyltransferase (EC 2.1.1.163)	1	0	0	1	EC 2.1.1.163
	Deoxyguanosinetriphosphate triphosphohydrolase (EC 3.1.5.1)	1	0	0	1	EC 3.1.5.1
	Diadenosine tetraphosphatase	1	0	0	1
	DNA double-strand break repair Rad50 ATPase	1	0	0	1
	DNA polymerase X family	1	0	0	1
	DnaD/phage-associated domain protein	1	0	0	1
	Endonuclease (EC 3.1.-.-)	1	0	0	1	EC 3.1.-.-
	Ferredoxin	1	0	0	1
	Ferredoxin 3 fused to uncharacterized domain	1	0	0	1
	FIG00576854: hypothetical protein	1	0	0	1
	FIG00577116: hypothetical protein	1	0	0	1
	FIG011178: rRNA methylase	1	0	0	1
	FIG017108: hypothetical protein	1	0	0	1
	FIG053235: Diacylglucosamine hydrolase like	1	0	0	1
	Flavodoxin	1	0	0	1
	Flavoprotein WrbA	1	0	0	1
	Flavoredoxin	1	0	0	1
	Formate dehydrogenase chain D (EC 1.2.1.2)	1	0	0	1	EC 1.2.1.2
	Glycolate dehydrogenase (EC 1.1.99.14), subunit GlcD	1	0	0	1	EC 1.1.99.14
	Glyoxalase family protein	1	0	0	1
	GTP-binding protein RBG1/RBG2	1	0	0	1
	HIT family protein	1	0	0	1
	hydrogenase, subunit gamma related protein	1	0	0	1
	Hypothetical protein YaeJ with similarity to translation release factor	1	0	0	1
	Integrase	1	0	0	1
	IPR002761: Domain of unknown function DUF71	1	0	0	1
	iron (metal) dependent repressor, DtxR family	1	0	0	1
	Ketopantoate reductase PanG (EC 1.1.1.169)	1	0	0	1	EC 1.1.1.169
	Leader peptidase (Prepilin peptidase) (EC 3.4.23.43)	1	0	0	1	EC 3.4.23.43
	L-Proline/Glycine betaine transporter ProP	1	0	0	1
	LSU ribosomal protein L29p (L35e)	1	0	0	1	L35e
	Macrolide export ATP-binding/permease protein MacB (EC 3.6.3.-)	1	0	0	1	EC 3.6.3.-
	Menaquinone via futalosine polyprenyltransferase (MenA homolog), Nitrosopumilus/Caldivirga type	1	0	0	1
	Methylmalonate-semialdehyde dehydrogenase (EC 1.2.1.27)	1	0	0	1	EC 1.2.1.27
	Methylmalonyl-CoA epimerase (EC 5.1.99.1)	1	0	0	1	EC 5.1.99.1
	Mobile element protein	1	0	0	1
	Molybdenum cofactor biosynthesis protein MoaB	1	0	0	1
	Molybdopterin biosynthesis protein MoeA	1	0	0	1
	Molybdopterin biosynthesis protein MoeB	1	0	0	1
	Molybdopterin-guanine dinucleotide biosynthesis protein MobA	1	0	0	1
	NAD-dependent formate dehydrogenase alpha subunit	1	0	0	1
	NADH-ubiquinone oxidoreductase chain E (EC 1.6.5.3)	1	0	0	1	EC 1.6.5.3
	Nickel transporter UreH	1	0	0	1
	Nitroreductase family protein	1	0	0	1
	N-methyltransferase (EC 2.1.1.-)	1	0	0	1	EC 2.1.1.-
	Oxaloacetate decarboxylase beta chain (EC 4.1.1.3)	1	0	0	1	EC 4.1.1.3
	Para-aminobenzoate synthase, amidotransferase component (EC 2.6.1.85)	1	0	0	1	EC 2.6.1.85
	Para-aminobenzoate synthase, aminase component (EC 2.6.1.85)	1	0	0	1	EC 2.6.1.85
	Phosphoglucosamine mutase (EC 5.4.2.10)	1	0	0	1	EC 5.4.2.10
	Phosphomannomutase (EC 5.4.2.8)	1	0	0	1	EC 5.4.2.8
	Phosphoribosyl-ATP pyrophosphatase (EC 3.6.1.31)	1	0	0	1	EC 3.6.1.31
	Porphobilinogen synthase (EC 4.2.1.24)	1	0	0	1	EC 4.2.1.24
	Putative membrane-bound ClpP-class protease associated with aq_911	1	0	0	1
	quinone oxidoreductase ( NADPH:quinone reductase) (EC 1.1.1.-)	1	0	0	1	EC 1.1.1.-
	Ribokinase (EC 2.7.1.15)	1	0	0	1	EC 2.7.1.15
	Ribose 1,5-bisphosphate or 5-ribose-1,2-cyclic phosphate dehydrogenase	1	0	0	1
	RNA-binding protein	1	0	0	1
	selenocysteine-containing	1	0	0	1
	Similar to arginate lyase	1	0	0	1
	Small protein often clustered with efflux pumps	1	0	0	1
	Superoxide reductase (EC 1.15.1.2)	1	0	0	1	EC 1.15.1.2
	Thiazole biosynthetic enzyme Thi4	1	0	0	1
	transcriptional regulator, Crp/Fnr family	1	0	0	1
	Transcriptional regulator, PadR family	1	0	0	1
	TRAP-type C4-dicarboxylate transport system, large permease component	1	0	0	1
	tRNA nucleotidyltransferase, A-adding (EC 2.7.7.25)	1	0	0	1	EC 2.7.7.25
	TsaC protein (YrdC domain) required for threonylcarbamoyladenosine t(6)A37 modification in tRNA	1	0	0	1
	two-component response regulator	1	0	0	1
	Type IV fimbrial assembly protein PilC	1	0	0	1
	Type IV fimbrial assembly, ATPase PilB	1	0	0	1
	UDP-glucose 6-dehydrogenase (EC 1.1.1.22)	1	0	0	1	EC 1.1.1.22
	UPF0182 protein AF1421	1	0	0	1
	Uroporphyrinogen-III methyltransferase (EC 2.1.1.107)	1	0	0	1	EC 2.1.1.107
	Uroporphyrinogen-III synthase (EC 4.2.1.75)	1	0	0	1	EC 4.2.1.75
	UTP--glucose-1-phosphate uridylyltransferase (EC 2.7.7.9)	1	0	0	1	EC 2.7.7.9
	Xanthine dehydrogenase, FAD binding subunit (EC 1.17.1.4)	1	0	0	1	EC 1.17.1.4
	Xanthine dehydrogenase, molybdenum binding subunit (EC 1.17.1.4)	1	0	0	1	EC 1.17.1.4
	16S rRNA processing protein RimM	0	1	0	1
	2-hydroxy-3-oxopropionate reductase (EC 1.1.1.60)	0	1	0	1	EC 1.1.1.60
	3-dehydroquinate dehydratase II (EC 4.2.1.10)	0	1	0	1	EC 4.2.1.10
	3-oxoadipate CoA-transferase subunit A (EC 2.8.3.6)	0	1	0	1	EC 2.8.3.6
	ABC transporter ATP-binding protein	0	1	0	1
	ABC transporter involved in cytochrome c biogenesis, CcmB subunit	0	1	0	1
	Acetyl-CoA acetyltransferase	0	1	0	1
	Acetyl-CoA synthetase (ADP-forming) alpha and beta chains, putative	0	1	0	1
	Aconitate hydratase (EC 4.2.1.3)	0	1	0	1	EC 4.2.1.3
	Acyl-CoA dehydrogenase, C-terminal	0	1	0	1
	Adenylate cyclase (EC 4.6.1.1)	0	1	0	1	EC 4.6.1.1
	Agmatinase (EC 3.5.3.11)	0	1	0	1	EC 3.5.3.11
	aldo/keto reductase	0	1	0	1
	Alpha,alpha-trehalose-phosphate synthase [UDP-forming] (EC 2.4.1.15)	0	1	0	1	EC 2.4.1.15
	Alpha-N-arabinofuranosidase (EC 3.2.1.55)	0	1	0	1	EC 3.2.1.55
	ATP-dependent Clp protease ATP-binding subunit ClpX	0	1	0	1
	ATP-dependent Clp protease, ATP-binding subunit ClpC	0	1	0	1
	Bacterial checkpoint controller DisA with nucleotide-binding domain	0	1	0	1
	Beta-glucosidase (EC 3.2.1.21)	0	1	0	1	EC 3.2.1.21
	Branched-chain alpha-keto acid dehydrogenase, E1 component, alpha subunit (EC 1.2.4.4)	0	1	0	1	EC 1.2.4.4
	Branched-chain alpha-keto acid dehydrogenase, E1 component, beta subunit (EC 1.2.4.4)	0	1	0	1	EC 1.2.4.4
	CAIB/BAIF family protein	0	1	0	1
	Cell division protein FtsI [Peptidoglycan synthetase] (EC 2.4.1.129)	0	1	0	1	EC 2.4.1.129
	Cell division protein FtsW	0	1	0	1
	Chorismate mutase II (EC 5.4.99.5)	0	1	0	1	EC 5.4.99.5
	Chromosome (plasmid) partitioning protein ParA	0	1	0	1
	Chromosome partition protein smc	0	1	0	1
	Coenzyme F420-0:L-glutamate ligase (EC 6.3.2.31)	0	1	0	1	EC 6.3.2.31
	COG0028: Thiamine pyrophosphate-requiring enzymes	0	1	0	1
	Creatinine amidohydrolase (EC 3.5.2.10)	0	1	0	1	EC 3.5.2.10
	Cysteine desulfurase (EC 2.8.1.7), SufS subfamily	0	1	0	1	EC 2.8.1.7
	D,D-heptose 7-phosphate kinase	0	1	0	1
	D-aminoacylase (EC 3.5.1.81)	0	1	0	1	EC 3.5.1.81
	Deacetylases, including yeast histone deacetylase and acetoin utilization protein	0	1	0	1
	Deoxycytidine triphosphate deaminase (EC 3.5.4.13)	0	1	0	1	EC 3.5.4.13
	Diadenylate cyclase spyDAC	0	1	0	1
	Dihydrolipoamide acyltransferase component of branched-chain alpha-keto acid dehydrogenase complex (EC 2.3.1.168)	0	1	0	1	EC 2.3.1.168
	Dipeptide transport system permease protein DppB (TC 3.A.1.5.2)	0	1	0	1	TC 3.A.1.5.2
	Dipeptide transport system permease protein DppC (TC 3.A.1.5.2)	0	1	0	1	TC 3.A.1.5.2
	DNA recombination and repair protein RecF	0	1	0	1
	dTDP-4-dehydrorhamnose reductase (EC 1.1.1.133)	0	1	0	1	EC 1.1.1.133
	endo-type 6-aminohexanoate oligomer hydrolase	0	1	0	1
	Enoyl-[acyl-carrier-protein] reductase [FMN] (EC 1.3.1.9)	0	1	0	1	EC 1.3.1.9
	F420-1:L-glutamate ligase (EC 6.3.2.34)	0	1	0	1	EC 6.3.2.34
	FIG002813: LPPG:FO 2-phospho-L-lactate transferase like, CofD-like	0	1	0	1
	FIG003003: hypothetical protein	0	1	0	1
	FIG00999917: Enoyl-CoA hydratase	0	1	0	1
	FIG022979: MoxR-like ATPases	0	1	0	1
	FKBP-type peptidyl-prolyl cis-trans isomerase	0	1	0	1
	Flp pilus assembly protein TadB	0	1	0	1
	Formyltetrahydrofolate deformylase (EC 3.5.1.10)	0	1	0	1	EC 3.5.1.10
	Fumarylacetoacetate hydrolase family protein	0	1	0	1
	Galactokinase (EC 2.7.1.6)	0	1	0	1	EC 2.7.1.6
	Glutaconate CoA-transferase subunit A (EC 2.8.3.12)	0	1	0	1	EC 2.8.3.12
	Glutamyl-tRNA reductase (EC 1.2.1.70)	0	1	0	1	EC 1.2.1.70
	Glycerol-3-phosphate ABC transporter, ATP-binding protein UgpC (TC 3.A.1.1.3)	0	1	0	1	TC 3.A.1.1.3
	Glycerophosphoryl diester phosphodiesterase (EC 3.1.4.46)	0	1	0	1	EC 3.1.4.46
	Glycine cleavage system H protein	0	1	0	1
	Glycine dehydrogenase [decarboxylating] (glycine cleavage system P1 protein) (EC 1.4.4.2)	0	1	0	1	EC 1.4.4.2
	Glycine dehydrogenase [decarboxylating] (glycine cleavage system P2 protein) (EC 1.4.4.2)	0	1	0	1	EC 1.4.4.2
	Heme A synthase, cytochrome oxidase biogenesis protein Cox15-CtaA	0	1	0	1
	Hydrolase, alpha/beta fold family protein, At1g52510/AT4G12830 homolog, group4	0	1	0	1
	Hydroxymethylpyrimidine ABC transporter, transmembrane component	0	1	0	1
	Hydroxyproline dehydratase putative	0	1	0	1
	Iron-sulfur cluster assembly protein SufD	0	1	0	1
	L-carnitine dehydratase/bile acid-inducible protein F	0	1	0	1
	Lipid A export ATP-binding/permease protein MsbA	0	1	0	1
	Lipoprotein releasing system ATP-binding protein LolD	0	1	0	1
	Magnesium and cobalt efflux protein CorC	0	1	0	1
	Membrane protein containing HD superfamily hydrolase domain, YQFF ortholog	0	1	0	1
	Molybdenum cofactor biosynthesis protein MoaE	0	1	0	1
	Molybdenum transport system permease protein ModB (TC 3.A.1.8.1)	0	1	0	1	TC 3.A.1.8.1
	Molybdopterin oxidoreductase iron-sulfur binding subunit	0	1	0	1
	Myo-inositol 2-dehydrogenase (EC 1.1.1.18)	0	1	0	1	EC 1.1.1.18
	Na+/H+ antiporter NhaD type	0	1	0	1
	Naphthoate synthase (EC 4.1.3.36)	0	1	0	1	EC 4.1.3.36
	Negative regulator of genetic competence clcC/mecB	0	1	0	1
	Nicotinamidase (EC 3.5.1.19)	0	1	0	1	EC 3.5.1.19
	Nitric oxide reductase activation protein NorQ	0	1	0	1
	Oligopeptide transport ATP-binding protein OppD (TC 3.A.1.5.1)	0	1	0	1	TC 3.A.1.5.1
	Oligopeptide transport system permease protein OppB (TC 3.A.1.5.1)	0	1	0	1	TC 3.A.1.5.1
	Oligopeptide transport system permease protein OppC (TC 3.A.1.5.1)	0	1	0	1	TC 3.A.1.5.1
	Phosphonate ABC transporter phosphate-binding periplasmic component (TC 3.A.1.9.1)	0	1	0	1	TC 3.A.1.9.1
	protein from nitrogen regulatory protein P-II (GLNB) family, ortholog YAAQ B. subtilis	0	1	0	1
	Pyruvate formate-lyase (EC 2.3.1.54)	0	1	0	1	EC 2.3.1.54
	Pyruvate formate-lyase activating enzyme (EC 1.97.1.4)	0	1	0	1	EC 1.97.1.4
	Pyruvate kinase (EC 2.7.1.40)	0	1	0	1	EC 2.7.1.40
	Radical SAM heme biosynthesis protein AhbD, Fe-coproporphyrin III decarboxylase	0	1	0	1
	Repressor CsoR of the copZA operon	0	1	0	1
	Respiratory nitrate reductase alpha chain (EC 1.7.99.4)	0	1	0	1	EC 1.7.99.4
	Respiratory nitrate reductase beta chain (EC 1.7.99.4)	0	1	0	1	EC 1.7.99.4
	RNA binding methyltransferase FtsJ like	0	1	0	1
	Rod shape-determining protein MreB	0	1	0	1
	rRNA small subunit 7-methylguanosine (m7G) methyltransferase GidB	0	1	0	1
	Segregation and condensation protein A	0	1	0	1
	Selenocysteine-specific translation elongation factor	0	1	0	1
	Signal recognition particle receptor protein FtsY (=alpha subunit) (TC 3.A.5.1.1)	0	1	0	1	TC 3.A.5.1.1
	Signal recognition particle, subunit Ffh SRP54 (TC 3.A.5.1.1)	0	1	0	1	TC 3.A.5.1.1
	sodium/calcium exchanger family protein	0	1	0	1
	SSU ribosomal protein S1p	0	1	0	1
	Succinate dehydrogenase flavoprotein subunit (EC 1.3.99.1)	0	1	0	1	EC 1.3.99.1
	Succinate dehydrogenase iron-sulfur protein (EC 1.3.99.1)	0	1	0	1	EC 1.3.99.1
	Succinyl-CoA ligase [ADP-forming] alpha chain (EC 6.2.1.5)	0	1	0	1	EC 6.2.1.5
	Succinyl-CoA ligase [ADP-forming] beta chain (EC 6.2.1.5)	0	1	0	1	EC 6.2.1.5
	Succinyl-CoA:3-ketoacid-coenzyme A transferase subunit B (EC 2.8.3.5)	0	1	0	1	EC 2.8.3.5
	Teichoic acid export ATP-binding protein TagH (EC 3.6.3.40)	0	1	0	1	EC 3.6.3.40
	Tetrathionate reductase subunit A	0	1	0	1
	Threonine dehydrogenase and related Zn-dependent dehydrogenases	0	1	0	1
	tolB protein precursor, periplasmic protein involved in the tonb-independent uptake of group A colicins	0	1	0	1
	Transketolase, C-terminal section (EC 2.2.1.1)	0	1	0	1	EC 2.2.1.1
	Transketolase, N-terminal section (EC 2.2.1.1)	0	1	0	1	EC 2.2.1.1
	Type II/IV secretion system ATP hydrolase TadA/VirB11/CpaF, TadA subfamily	0	1	0	1
	Type II/IV secretion system protein TadC, associated with Flp pilus assembly	0	1	0	1
	UDP-sulfoquinovose synthase (EC 3.13.1.1)	0	1	0	1	EC 3.13.1.1
	Undecaprenyl-phosphate galactosephosphotransferase (EC 2.7.8.6)	0	1	0	1	EC 2.7.8.6
	[Fe] hydrogenase, HymA subunit, putative	0	0	1	1
	[Ni/Fe] hydrogenase, group 1, large subunit	0	0	1	1
	[Ni/Fe] hydrogenase, group 1, small subunit	0	0	1	1
	[NiFe] hydrogenase metallocenter assembly protein HypC	0	0	1	1
	[NiFe] hydrogenase metallocenter assembly protein HypD	0	0	1	1
	[NiFe] hydrogenase metallocenter assembly protein HypE	0	0	1	1
	[NiFe] hydrogenase metallocenter assembly protein HypF	0	0	1	1
	[NiFe] hydrogenase nickel incorporation protein HypA	0	0	1	1
	[NiFe] hydrogenase nickel incorporation-associated protein HypB	0	0	1	1
	1-deoxy-D-xylulose 5-phosphate synthase (EC 2.2.1.7)	0	0	1	1	EC 2.2.1.7
	3-dehydroquinate dehydratase I (EC 4.2.1.10)	0	0	1	1	EC 4.2.1.10
	ABC transporter, permease protein	0	0	1	1
	Aconitate hydratase large subunit (EC 4.2.1.3)	0	0	1	1	EC 4.2.1.3
	Adenosylcobinamide amidohydrolase (EC 3.5.1.90)	0	0	1	1	EC 3.5.1.90
	alcohol dehydrogenase, iron-containing	0	0	1	1
	amino acid ABC transporter, ATP-binding protein	0	0	1	1
	Aminopeptidase (EC 3.4.11.-)	0	0	1	1	EC 3.4.11.-
	Aspartyl-tRNA(Asn) amidotransferase subunit C (EC 6.3.5.6)	0	0	1	1	EC 6.3.5.6
	ATP synthase F0 sector subunit b (EC 3.6.3.14)	0	0	1	1	EC 3.6.3.14
	ATP-dependent Clp protease ATP-binding subunit ClpA	0	0	1	1
	ATP-dependent DNA ligase (EC 6.5.1.1) clustered with Ku protein, LigD	0	0	1	1	EC 6.5.1.1
	auxin-responsive GH3 protein homolog, putative	0	0	1	1
	Bona fide RidA/YjgF/TdcF/RutC subgroup	0	0	1	1
	Cell division protein MraZ	0	0	1	1
	Cellulose biosynthesis protein	0	0	1	1
	Chromosomal replication initiator protein DnaA	0	0	1	1
	CoB--CoM-reducing hydrogenase (Cys) alpha subunit	0	0	1	1
	Cobyric acid synthase (EC 6.3.5.10)	0	0	1	1	EC 6.3.5.10
	Cobyrinic acid a,c-diamide synthetase (EC 6.3.5.11)	0	0	1	1	EC 6.3.5.11
	Dihydropteroate synthase (EC 2.5.1.15)	0	0	1	1	EC 2.5.1.15
	DNA internalization-related competence protein ComEC/Rec2	0	0	1	1
	DNA-binding response regulator	0	0	1	1
	DnaJ-class molecular chaperone CbpA	0	0	1	1
	excisionase family DNA binding protein	0	0	1	1
	Fe-S OXIDOREDUCTASE (1.8.-.-)	0	0	1	1	1.8.-.-
	FIG00576739: hypothetical protein	0	0	1	1
	FIG00576744: hypothetical protein	0	0	1	1
	FIG00576780: hypothetical protein	0	0	1	1
	FIG00576857: hypothetical protein	0	0	1	1
	FIG00576862: hypothetical protein	0	0	1	1
	FIG00576992: hypothetical protein	0	0	1	1
	FIG00577014: hypothetical protein	0	0	1	1
	FIG00577308: hypothetical protein	0	0	1	1
	FIG00577331: hypothetical protein	0	0	1	1
	FIG00577349: hypothetical protein	0	0	1	1
	FIG01964566: Predicted membrane protein, hemolysin III homolog	0	0	1	1
	GCN5-related N-acetyltransferase	0	0	1	1
	Glutamate synthase, alpha subunit domain protein	0	0	1	1
	Glutamine amidotransferase, class-II	0	0	1	1
	Glutamyl-tRNA(Gln) amidotransferase subunit C (EC 6.3.5.7)	0	0	1	1	EC 6.3.5.7
	glutaredoxin family protein	0	0	1	1
	HAD-superfamily hydrolase, subfamily IA	0	0	1	1
	Heptaprenyl diphosphate synthase component II (EC 2.5.1.30)	0	0	1	1	EC 2.5.1.30
	Hydrogenase expression/formation factor related protein	0	0	1	1
	Hydrogenase maturation protease (EC 3.4.24.-)	0	0	1	1	EC 3.4.24.-
	hypothetical	0	0	1	1
	Hypothetical alternative hydroxymethylpyrimidine phosphate kinase ThiD (EC 2.7.4.7)	0	0	1	1	EC 2.7.4.7
	Hypothetical protein DUF194, DegV family	0	0	1	1
	Indolepyruvate oxidoreductase subunit IorA (EC 1.2.7.8)	0	0	1	1	EC 1.2.7.8
	Inorganic pyrophosphatase (EC 3.6.1.1)	0	0	1	1	EC 3.6.1.1
	Integral membrane protein TerC	0	0	1	1
	LSU ribosomal protein L32p	0	0	1	1
	LSU ribosomal protein L32p, zinc-dependent	0	0	1	1
	Lysine 2,3-aminomutase (EC 5.4.3.2)	0	0	1	1	EC 5.4.3.2
	major facilitator family transporter	0	0	1	1
	MaoC family protein	0	0	1	1
	MarR family transcriptional regulator MJ0558	0	0	1	1
	Metal-dependent hydrolase	0	0	1	1
	metallo-beta-lactamase family protein	0	0	1	1
	Metallo-beta-lactamase family protein, RNA-specific	0	0	1	1
	Methylated-DNA--protein-cysteine methyltransferase (EC 2.1.1.63)	0	0	1	1	EC 2.1.1.63
	Methylglyoxal synthase (EC 4.2.3.3)	0	0	1	1	EC 4.2.3.3
	NAD(FAD)-utilizing dehydrogenases	0	0	1	1
	Ni/Fe-hydrogenase 2 B-type cytochrome subunit	0	0	1	1
	nickel-dependent hydrogenase, iron-sulfur cluster-binding protein	0	0	1	1
	Oxidoreductase	0	0	1	1
	PAP2 family protein	0	0	1	1
	Peptide chain release factor 2	0	0	1	1
	Peptide methionine sulfoxide reductase MsrA (EC 1.8.4.11)	0	0	1	1	EC 1.8.4.11
	Peptide methionine sulfoxide reductase MsrB (EC 1.8.4.12)	0	0	1	1	EC 1.8.4.12
	Phosphate ABC transporter, periplasmic phosphate-binding protein PstS (TC 3.A.1.7.1)	0	0	1	1	TC 3.A.1.7.1
	Phosphate regulon sensor protein PhoR (SphS) (EC 2.7.13.3)	0	0	1	1	EC 2.7.13.3
	Phosphate transport ATP-binding protein PstB (TC 3.A.1.7.1)	0	0	1	1	TC 3.A.1.7.1
	Phosphate transport system permease protein PstA (TC 3.A.1.7.1)	0	0	1	1	TC 3.A.1.7.1
	Phosphate transport system permease protein PstC (TC 3.A.1.7.1)	0	0	1	1	TC 3.A.1.7.1
	Phosphate transport system regulatory protein PhoU	0	0	1	1
	Phosphoribosyl transferase domain protein	0	0	1	1
	Possible subunit of benzoyl-CoA reductase/2-hydroxyglutaryl-CoA dehydratase	0	0	1	1
	Potassium efflux system KefA protein	0	0	1	1
	Potassium uptake protein TrkH	0	0	1	1
	preprotein translocase, SecG subunit (secG)	0	0	1	1	secG
	probable metal-dependent peptidase	0	0	1	1
	programmed frameshift-containing	0	0	1	1
	Putative deoxyribonuclease YcfH	0	0	1	1
	pyridine nucleotide-disulphide oxidoreductase family protein	0	0	1	1
	radical SAM domain protein	0	0	1	1
	response regulator	0	0	1	1
	Ribosomal large subunit pseudouridine synthase B (EC 4.2.1.70)	0	0	1	1	EC 4.2.1.70
	Ribosomal silencing factor RsfA	0	0	1	1
	Ribulose-5-phosphate 4-epimerase and related epimerases and aldolases	0	0	1	1
	Ribulose-phosphate 3-epimerase (EC 5.1.3.1)	0	0	1	1	EC 5.1.3.1
	sensory box sensor histidine kinase	0	0	1	1
	Serine protease inhibitor (serpin family)	0	0	1	1
	Small-conductance mechanosensitive channel	0	0	1	1
	Superoxide dismutase [Mn] (EC 1.15.1.1)	0	0	1	1	EC 1.15.1.1
	Tagatose 1,6-bisphosphate aldolase (EC 4.1.2.40)	0	0	1	1	EC 4.1.2.40
	Tetrachloroethene reductive dehalogenase TceA	0	0	1	1
	Tetrachloroethene reductive dehalogenase TceA membrane-bound subunit	0	0	1	1
	Thiamin biosynthesis lipoprotein ApbE	0	0	1	1
	Thymidylate synthase thyX (EC 2.1.1.-)	0	0	1	1	EC 2.1.1.-
	Transcription regulator [contains diacylglycerol kinase catalytic domain]	0	0	1	1
	transcriptional regulator	0	0	1	1
	transcriptional regulator, putative	0	0	1	1
	Transcriptional regulator, TetR family	0	0	1	1
	Transketolase (EC 2.2.1.1)	0	0	1	1	EC 2.2.1.1
	Translation elongation factor LepA	0	0	1	1
	Transporter	0	0	1	1
	tRNA nucleotidyltransferase, CC-adding (EC 2.7.7.21)	0	0	1	1	EC 2.7.7.21
	Two-component response regulator	0	0	1	1
	Ubiquinone/menaquinone biosynthesis methyltransferase UbiE (EC 2.1.1.-)	0	0	1	1	EC 2.1.1.-
	Uncharacterized protein conserved in bacteria	0	0	1	1
	universal stress protein family	0	0	1	1
	Vitamin B12 ABC transporter, ATPase component BtuD	0	0	1	1
	Zinc ABC transporter, inner membrane permease protein ZnuB	0	0	1	1
	Zinc ABC transporter, periplasmic-binding protein ZnuA	0	0	1	1

## Sheet: Table S4
Marine Cluster I
Functions	Number of Genomes	Primclass	Subclass	Subsystem
Mobile element protein	14	none	none	none
hypothetical protein	14	Clustering-based subsystems	pH adaptation potassium efflux	CBSS-272569.1.peg.3198
3-oxoacyl-[acyl-carrier protein] reductase (EC 1.1.1.100)	14	Clustering-based subsystems	Hypothetical aromatic compound degradation cluster	CBSS-392499.4.peg.4257
FIG092679: Fe-S oxidoreductase	14	none	none	none
Acetolactate synthase large subunit (EC 2.2.1.6)	14	Clustering-based subsystems		CBSS-562.2.peg.5158_SK3_including
Phosphate:acyl-ACP acyltransferase PlsX	14	none	none	none
LSU ribosomal protein L9p	14	Experimental Subsystems		Hypothetical_DUF454
Replicative DNA helicase (DnaB) (EC 3.6.4.12)	14	none	none	none
Helicase loader DnaI	14	none	none	none
Putative stomatin/prohibitin-family membrane protease subunit aq_911	14	none	none	none
Glutamate-1-semialdehyde aminotransferase (EC 5.4.3.8)	14	Experimental Subsystems	Plant-Prokaryote DOE project	PROSC
GTP-binding and nucleic acid-binding protein YchF	14	none	none	none
5-methyltetrahydrofolate--homocysteine methyltransferase (EC 2.1.1.13)	14	Experimental Subsystems		Methionine_Biosynthesis_short
Dihydroxy-acid dehydratase (EC 4.2.1.9)	14	Experimental Subsystems		Iron-sulfur_experimental
Protein-L-isoaspartate O-methyltransferase (EC 2.1.1.77)	14	none	none	none
NAD synthetase (EC 6.3.1.5)	14	Experimental Subsystems	Supplement for the paper 1	Bacterial_short_NadE
FIG00031715: Predicted metal-dependent phosphoesterases (PHP family)	14	none	none	none
Acyl-phosphate:glycerol-3-phosphate O-acyltransferase PlsY	14	none	none	none
Butyryl-CoA dehydrogenase (EC 1.3.8.1)	14	none	none	none
D-3-phosphoglycerate dehydrogenase (EC 1.1.1.95)	14	Experimental Subsystems		ZZ_gjo_scratch
Oligopeptide ABC transporter, periplasmic oligopeptide-binding protein OppA (TC 3.A.1.5.1)	14	none	none	none
Peptidyl-prolyl cis-trans isomerase (EC 5.2.1.8)	14	none	none	none
Cysteine desulfurase (EC 2.8.1.7)	14	Experimental Subsystems	RNA processing and modification	Test2
NAD-reducing hydrogenase subunit HoxF (EC 1.12.1.2)	14	none	none	none
Branched-chain amino acid aminotransferase (EC 2.6.1.42)	14	Carbohydrates	Central carbohydrate metabolism	Dehydrogenase_complexes
SSU ribosomal protein S16p	14	none	none	none
KH domain RNA binding protein YlqC	14	none	none	none
Tungsten-containing aldehyde:ferredoxin oxidoreductase (EC 1.2.7.5)	14	none	none	none
3-oxoacyl-[acyl-carrier-protein] synthase, KASII (EC 2.3.1.179)	14	none	none	none
ATP-dependent RNA helicase	14	none	none	none
YlxP-like protein	14	Clustering-based subsystems		NusA-TFII_Cluster
L-aspartate oxidase (EC 1.4.3.16)	14	Experimental Subsystems	Supplement for the paper 1	Bacterial_short_NadE
Cell division protein FtsZ (EC 3.4.24.-)	14	Cell Division and Cell Cycle	Cell cycle in Prokaryota	Bacterial_Cytoskeleton
Para-aminobenzoate synthase, amidotransferase component (EC 2.6.1.85)	14	Cofactors, Vitamins, Prosthetic Groups, Pigments	Folate and pterines	Folate_Biosynthesis
3-methyl-2-oxobutanoate hydroxymethyltransferase (EC 2.1.2.11)	14	Nitrogen Metabolism		Nitrate_and_nitrite_ammonification
5,10-methylenetetrahydrofolate reductase (EC 1.5.1.20)	14	Cofactors, Vitamins, Prosthetic Groups, Pigments	Folate and pterines	5-FCL-like_protein
(R)-citramalate synthase (EC 2.3.1.182)	14	Amino Acids and Derivatives	Branched-chain amino acids	Branched-Chain_Amino_Acid_Biosynthesis
Alr4787 protein	14	none	none	none
Deoxyuridine 5'-triphosphate nucleotidohydrolase (EC 3.6.1.23)	14	none	none	none
IMP cyclohydrolase (EC 3.5.4.10)	14	none	none	none
Phosphoribosylaminoimidazolecarboxamide formyltransferase (EC 2.1.2.3)	14	none	none	none
Nicotinate phosphoribosyltransferase (EC 2.4.2.11)	14	Experimental Subsystems	Supplement for the paper 1	Bacterial_short_NadE
SAM-dependent methyltransferase DSY4148 (UbiE paralog)	14	none	none	none
tRNA(Ile)-lysidine synthetase (EC 6.3.4.19)	14	none	none	none
FIG017108: hypothetical protein	14	none	none	none
Hemolysins and related proteins containing CBS domains	14	Clustering-based subsystems		Putative_hemin_transporter
Ribonucleotide reductase of class II (coenzyme B12-dependent) (EC 1.17.4.1)	14	Nucleosides and Nucleotides		Ribonucleotide_reduction
Uridine monophosphate kinase (EC 2.7.4.22)	14	none	none	none
Translation elongation factor Ts	14	Protein Metabolism	Protein biosynthesis	Translation_factors_bacterial
SSU ribosomal protein S2p (SAe)	14	Experimental Subsystems	Metagenomics	EGS_prediction
Long-chain-fatty-acid--CoA ligase (EC 6.2.1.3)	14	Fatty Acids, Lipids, and Isoprenoids	Fatty acids	Fatty_acid_degradation_regulons
2-isopropylmalate synthase (EC 2.3.3.13)	14	Amino Acids and Derivatives	Branched-chain amino acids	Leucine_Biosynthesis
Acetyl-coenzyme A synthetase (EC 6.2.1.1)	14	Protein Metabolism	Protein processing and modification	Protein_Acetylation_and_Deacetylation_in_Bacteria
2-oxoglutarate oxidoreductase, beta subunit (EC 1.2.7.3)	14	none	none	none
Glutamate synthase [NADPH] large chain (EC 1.4.1.13)	14	Nitrogen Metabolism		Ammonia_assimilation
Glutamine synthetase type I (EC 6.3.1.2)	14	Experimental Subsystems		Peptidoglycan_Biosynthesis_experimental
Transcriptional repressor of nif and glnA operons	14	none	none	none
Acetolactate synthase small subunit (EC 2.2.1.6)	14	Amino Acids and Derivatives	Aromatic amino acids and derivatives	Phenylalanine_synthesis
Ketol-acid reductoisomerase (EC 1.1.1.86)	14	Metabolism of Aromatic Compounds	Peripheral pathways for catabolism of aromatic compounds	Biphenyl_Degradation
ATP phosphoribosyltransferase (EC 2.4.2.17)	14	Experimental Subsystems		XXBOB2
Integrase	13	Phages, Prophages, Transposable elements		Phage_integrases
DNA repair protein RadC	13	none	none	none
dCMP deaminase (EC 3.5.4.12)	13	none	none	none
Late competence protein ComEB	13	Clustering-based subsystems		CBSS-1313.3.peg.391
Dephospho-CoA kinase archaeal, predicted (EC 2.7.1.24)	13	Virulence	Iron Scavenging Mechanisms	Campylobacter_Iron_Metabolism
4-diphosphocytidyl-2-C-methyl-D-erythritol kinase (EC 2.7.1.148)	13	Fatty Acids, Lipids, and Isoprenoids	Isoprenoids	Nonmevalonate_Branch_of_Isoprenoid_Biosynthesis
SSU rRNA (adenine(1518)-N(6)/adenine(1519)-N(6))-dimethyltransferase (EC 2.1.1.182)	13	none	none	none
Diadenosine tetraphosphatase	13	none	none	none
3-dehydroquinate synthase (EC 4.2.3.4)	13	Amino Acids and Derivatives	Aromatic amino acids and derivatives	Chorismate_Synthesis
Shikimate 5-dehydrogenase I alpha (EC 1.1.1.25)	13	Amino Acids and Derivatives	Aromatic amino acids and derivatives	Chorismate_Synthesis
5-Enolpyruvylshikimate-3-phosphate synthase (EC 2.5.1.19)	13	Amino Acids and Derivatives	Aromatic amino acids and derivatives	Chorismate_Synthesis
Chorismate synthase (EC 4.2.3.5)	13	Amino Acids and Derivatives	Aromatic amino acids and derivatives	Chorismate_Synthesis
Prephenate dehydratase (EC 4.2.1.51)	13	Experimental Subsystems		Phenylalanine_and_Tyrosine_Branches_from_Chorismate_(Phoenix_copy)
Protein export cytoplasm protein SecA ATPase RNA helicase (TC 3.A.5.1.1)	13	none	none	none
DNA polymerase X family	13	none	none	none
Valyl-tRNA synthetase (EC 6.1.1.9)	13	Experimental Subsystems	Metagenomics	EGS_prediction
Phosphopantothenoylcysteine decarboxylase (EC 4.1.1.36)	13	Metabolism of Aromatic Compounds	Peripheral pathways for catabolism of aromatic compounds	Phenylpropanoid_compound_degradation
Phosphopantothenoylcysteine synthetase (EC 6.3.2.5)	13	Metabolism of Aromatic Compounds	Peripheral pathways for catabolism of aromatic compounds	Phenylpropanoid_compound_degradation
Pantothenate kinase type III, CoaX-like (EC 2.7.1.33)	13	Cell Wall and Capsule	Capsular and extracellular polysacchrides	Legionaminic_Acid_Biosynthesis
NAD(P)HX epimerase	13	none	none	none
NAD(P)HX dehydratase	13	none	none	none
Putative preQ0 transporter	13	Experimental Subsystems		Q-derivative
N-acetylglutamate synthase (EC 2.3.1.1)	13	none	none	none
Acetylornithine aminotransferase (EC 2.6.1.11)	13	none	none	none
Argininosuccinate synthase (EC 6.3.4.5)	13	none	none	none
Argininosuccinate lyase (EC 4.3.2.1)	13	none	none	none
Dihydroxyacetone kinase family protein	13	Fatty Acids, Lipids, and Isoprenoids	Phospholipids	Glycerolipid_and_Glycerophospholipid_Metabolism_in_Bacteria
ATP-dependent DNA helicase RecG (EC 3.6.1.-)	13	DNA Metabolism	DNA replication	DNA-replication
N-acyl-L-amino acid amidohydrolase (EC 3.5.1.14)	13	none	none	none
Thioredoxin reductase (EC 1.8.1.9)	13	Protein Metabolism	Selenoproteins	Glycine_reductase,_sarcosine_reductase_and_betaine_reductase
radical activating enzyme	13	none	none	none
Alcohol dehydrogenase (EC 1.1.1.1)	13	none	none	none
Aminopeptidase YpdF (MP-, MA-, MS-, AP-, NP- specific)	13	none	none	none
ClpB protein	13	none	none	none
Nitroreductase family protein	13	none	none	none
Peptide chain release factor 1	13	Clustering-based subsystems		LMPTP_YwlE_cluster
Electron transfer flavoprotein, beta subunit	13	Carbohydrates	Fermentation	Acetone_Butanol_Ethanol_Synthesis
Electron transfer flavoprotein, alpha subunit	13	Carbohydrates	Fermentation	Acetone_Butanol_Ethanol_Synthesis
Excinuclease ABC subunit C	13	DNA Metabolism	DNA repair	DNA_repair,_UvrABC_system
RecA protein	13	DNA Metabolism	DNA repair	DNA_repair,_bacterial_RecFOR_pathway
DNA polymerase III delta prime subunit (EC 2.7.7.7)	13	none	none	none
Stage 0 sporulation protein YaaT	13	Dormancy and Sporulation		Sporulation_draft
HNH endonuclease family protein	13	none	none	none
Uracil-DNA glycosylase, family 4	13	none	none	none
Ribonuclease J2 (endoribonuclease in RNA processing)	13	none	none	none
DNA translocase FtsK	13	none	none	none
2,4-dienoyl-CoA reductase [NADPH] (EC 1.3.1.34)	13	Fatty Acids, Lipids, and Isoprenoids	Fatty acids	Fatty_acid_degradation_regulons
Molybdenum cofactor biosynthesis protein MoaB	13	none	none	none
Threonine synthase (EC 4.2.3.1)	13	none	none	none
Serine acetyltransferase (EC 2.3.1.30)	13	none	none	none
Cysteine synthase (EC 2.5.1.47)	13	none	none	none
Pyruvate:ferredoxin oxidoreductase, alpha subunit (EC 1.2.7.1)	13	none	none	none
Translation elongation factor P	13	none	none	none
Phosphoribosylglycinamide formyltransferase (EC 2.1.2.2)	13	Nucleosides and Nucleotides	Purines	De_Novo_Purine_Biosynthesis
ATP-dependent Clp protease proteolytic subunit (EC 3.4.21.92)	13	Regulation and Cell signaling		cAMP_signaling_in_bacteria
Cell division trigger factor (EC 5.2.1.8)	13	Cell Division and Cell Cycle	Cell cycle in Prokaryota	Bacterial_Cell_Division
Aspartyl-tRNA synthetase (EC 6.1.1.12)	13	Experimental Subsystems		271-Bsub
Aspartyl-tRNA(Asn) synthetase (EC 6.1.1.23)	13	none	none	none
Iron-sulfur cluster assembly scaffold protein IscU/NifU-like	13	none	none	none
Prolipoprotein diacylglyceryl transferase (EC 2.4.99.-)	13	Experimental Subsystems		COG1565
Endonuclease V (EC 3.1.21.7)	13	none	none	none
DNA primase (EC 2.7.7.-)	13	DNA Metabolism	DNA replication	DNA-replication
RNA polymerase sigma factor RpoD	13	Experimental Subsystems		271-Bsub
Ribosomal-protein-S18p-alanine acetyltransferase (EC 2.3.1.-)	13	Clustering-based subsystems		Bacterial_RNA-metabolizing_Zn-dependent_hydrolases
tRNA-t(6)A37 methylthiotransferase	13	none	none	none
Homocitrate synthase (EC 2.3.3.14)	13	Experimental Subsystems		Homocitrate_to_2-oxoadipate_module
Metal-dependent hydrolase YbeY, involved in rRNA and/or ribosome maturation and assembly	13	none	none	none
tRNA-i(6)A37 methylthiotransferase	13	Clustering-based subsystems		CBSS-87626.3.peg.3639
Quinolinate phosphoribosyltransferase [decarboxylating] (EC 2.4.2.19)	13	Experimental Subsystems	Supplement for the paper 1	Bacterial_short_NadE
Seryl-tRNA synthetase (EC 6.1.1.11)	13	Amino Acids and Derivatives	Alanine, serine, and glycine	Glycine_and_Serine_Utilization
Phosphoglucosamine mutase (EC 5.4.2.10)	13	Cell Wall and Capsule		UDP-N-acetylmuramate_from_Fructose-6-phosphate_Biosynthesis
N-acetyl-gamma-glutamyl-phosphate reductase (EC 1.2.1.38)	13	none	none	none
Pantoate--beta-alanine ligase (EC 6.3.2.1)	13	Sulfur Metabolism		Thioredoxin-disulfide_reductase
Ketopantoate reductase PanG (EC 1.1.1.169)	13	none	none	none
LSU ribosomal protein L27p	13	none	none	none
LSU ribosomal protein L21p	13	none	none	none
Acetyl-CoA synthase corrinoid iron-sulfur protein, large subunit	13	Respiration		Carbon_monoxide_induced_hydrogenase
Glucosamine--fructose-6-phosphate aminotransferase [isomerizing] (EC 2.6.1.16)	13	Experimental Subsystems	Plant-Prokaryote DOE project	PROSC
Methylthioribose-1-phosphate isomerase (EC 5.3.1.23)	13	Experimental Subsystems	Plant-Prokaryote DOE project	Omega-amidase
5'-methylthioadenosine phosphorylase (EC 2.4.2.28)	13	Cofactors, Vitamins, Prosthetic Groups, Pigments	Quinone cofactors	Menaquinone_Biosynthesis_via_Futalosine
FIG00577093: hypothetical protein	13	none	none	none
Phosphoribosylformylglycinamidine cyclo-ligase (EC 6.3.3.1)	13	Nucleosides and Nucleotides	Purines	De_Novo_Purine_Biosynthesis
Ribonucleotide reductase transcriptional regulator NrdR	13	Nucleosides and Nucleotides		Ribonucleotide_reduction
1-acyl-sn-glycerol-3-phosphate acyltransferase (EC 2.3.1.51)	13	Fatty Acids, Lipids, and Isoprenoids	Phospholipids	Glycerolipid_and_Glycerophospholipid_Metabolism_in_Bacteria
4-hydroxy-3-methylbut-2-enyl diphosphate reductase (EC 1.17.1.2)	13	Fatty Acids, Lipids, and Isoprenoids	Isoprenoids	Nonmevalonate_Branch_of_Isoprenoid_Biosynthesis
Malonyl CoA-acyl carrier protein transacylase (EC 2.3.1.39)	13	Experimental Subsystems		271-Bsub
Fumarate hydratase class I, aerobic (EC 4.2.1.2)	13	Carbohydrates	Central carbohydrate metabolism	TCA_Cycle
L(+)-tartrate dehydratase beta subunit (EC 4.2.1.32)	13	Experimental Subsystems	Monosaccharides	The_Tartronate_Semialdehyde_Hub
L(+)-tartrate dehydratase alpha subunit (EC 4.2.1.32)	13	Experimental Subsystems	Monosaccharides	The_Tartronate_Semialdehyde_Hub
Isocitrate dehydrogenase [NAD] (EC 1.1.1.41)	13	Carbohydrates	Central carbohydrate metabolism	TCA_Cycle
Acetyl-coenzyme A carboxyl transferase alpha chain (EC 6.4.1.2)	13	Experimental Subsystems		271-Bsub
Acetyl-coenzyme A carboxyl transferase beta chain (EC 6.4.1.2)	13	Experimental Subsystems		Experimental_Iddo_1
Propionyl-CoA carboxylase beta chain (EC 6.4.1.3)	13	none	none	none
Phosphatidate cytidylyltransferase (EC 2.7.7.41)	13	none	none	none
Undecaprenyl diphosphate synthase (EC 2.5.1.31)	13	Experimental Subsystems	Plant-Prokaryote DOE project	COG1836
Ribosome recycling factor	13	Protein Metabolism	Protein biosynthesis	Translation_factors_bacterial
DNA polymerase III beta subunit (EC 2.7.7.7)	13	DNA Metabolism	DNA replication	DNA-replication
Formamidopyrimidine-DNA glycosylase (EC 3.2.2.23)	13	DNA Metabolism	DNA repair	DNA_Repair_Base_Excision
DNA polymerase I (EC 2.7.7.7)	13	DNA Metabolism	DNA replication	DNA-replication
Enoyl-CoA hydratase (EC 4.2.1.17)	13	Fatty Acids, Lipids, and Isoprenoids	Fatty acids	Fatty_acid_degradation_regulons
Tryptophanyl-tRNA synthetase (EC 6.1.1.2)	13	Experimental Subsystems		271-Bsub
Ferredoxin 3 fused to uncharacterized domain	13	Clustering-based subsystems		EC49-61
Alanyl-tRNA synthetase (EC 6.1.1.7)	13	Experimental Subsystems		271-Bsub
Putative Holliday junction resolvase YqgF	13	none	none	none
DNA-directed RNA polymerase beta subunit (EC 2.7.7.6)	13	none	none	none
Tryptophan synthase beta chain (EC 4.2.1.20)	13	Secondary Metabolism	Plant Hormones	Auxin_biosynthesis
Phosphoribosylanthranilate isomerase (EC 5.3.1.24)	13	Secondary Metabolism	Plant Hormones	Auxin_biosynthesis
Indole-3-glycerol phosphate synthase (EC 4.1.1.48)	13	Amino Acids and Derivatives	Aromatic amino acids and derivatives	Tryptophan_synthesis
Anthranilate phosphoribosyltransferase (EC 2.4.2.18)	13	Secondary Metabolism	Plant Hormones	Auxin_biosynthesis
Anthranilate synthase, amidotransferase component (EC 4.1.3.27)	13	Amino Acids and Derivatives	Aromatic amino acids and derivatives	Chorismate:_Intermediate_for_synthesis_of_PAPA_antibiotics,_PABA,_anthranilate,_3-hydroxyanthranilate_and_more.
Anthranilate synthase, aminase component (EC 4.1.3.27)	13	Amino Acids and Derivatives	Aromatic amino acids and derivatives	Chorismate:_Intermediate_for_synthesis_of_PAPA_antibiotics,_PABA,_anthranilate,_3-hydroxyanthranilate_and_more.
DNA gyrase subunit B (EC 5.99.1.3)	13	DNA Metabolism	DNA replication	DNA_topoisomerases,_Type_II,_ATP-dependent
Peptide deformylase (EC 3.5.1.88)	13	none	none	none
2-oxoglutarate oxidoreductase, alpha subunit (EC 1.2.7.3)	13	none	none	none
Imidazole glycerol phosphate synthase cyclase subunit (EC 4.1.3.-)	13	Experimental Subsystems		XXBOB
Molybdopterin biosynthesis protein MoeA	13	none	none	none
Ribonuclease III (EC 3.1.26.3)	13	Experimental Subsystems		271-Bsub
3-isopropylmalate dehydratase large subunit (EC 4.2.1.33)	13	Amino Acids and Derivatives	Branched-chain amino acids	Leucine_Biosynthesis
3-isopropylmalate dehydratase small subunit (EC 4.2.1.33)	13	Amino Acids and Derivatives	Branched-chain amino acids	Leucine_Biosynthesis
3-isopropylmalate dehydrogenase (EC 1.1.1.85)	13	Clustering-based subsystems	Choline bitartrate degradation, putative	CBSS-344610.3.peg.2335
Thymidylate synthase (EC 2.1.1.45)	13	Cofactors, Vitamins, Prosthetic Groups, Pigments	Folate and pterines	Folate_Biosynthesis
Ribose 5-phosphate isomerase B (EC 5.3.1.6)	13	Carbohydrates	CO2 fixation	Calvin-Benson_cycle
Histidinol dehydrogenase (EC 1.1.1.23)	13	Experimental Subsystems		XXBOB
ATP phosphoribosyltransferase regulatory subunit (EC 2.4.2.17)	13	Experimental Subsystems		XXBOB2
Putative membrane-bound ClpP-class protease associated with aq_911	13	none	none	none
DNA-directed RNA polymerase beta' subunit (EC 2.7.7.6)	13	none	none	none
Holliday junction DNA helicase RuvB	13	Carbohydrates	Monosaccharides	D-galactonate_catabolism
Cob(I)alamin adenosyltransferase (EC 2.5.1.17)	13	none	none	none
Molybdenum cofactor biosynthesis protein MoaC	13	none	none	none
Adenosylhomocysteinase (EC 3.3.1.1)	13	Experimental Subsystems		ArsR_methyltransferase_fusion
S-adenosylmethionine synthetase (EC 2.5.1.6)	13	Experimental Subsystems		ArsR_methyltransferase_fusion
Trk system potassium uptake protein TrkA	13	none	none	none
DNA gyrase subunit A (EC 5.99.1.3)	13	none	none	none
Hypothetical ATP-binding protein, containing DUF265 domain	13	none	none	none
Histidinol-phosphate aminotransferase (EC 2.6.1.9)	13	Experimental Subsystems		XXBOB
Kinase-Associated Endopeptidase (Kae1), required for threonylcarbamoyladenosine t(6)A37 formation in tRNA	13	none	none	none
Glutamate 5-kinase (EC 2.7.2.11)	13	none	none	none
RNA-binding C-terminal domain PUA	13	none	none	none
tmRNA-binding protein SmpB	12	Stress Response		Heat_shock_dnaK_gene_cluster_extended
2-keto-3-deoxy-D-arabino-heptulosonate-7-phosphate synthase I beta (EC 2.5.1.54)	12	Amino Acids and Derivatives	Aromatic amino acids and derivatives	Chorismate_Synthesis
Shikimate kinase I (EC 2.7.1.71)	12	Metabolism of Aromatic Compounds		Benzoate_transport_and_degradation_cluster
Ribose-phosphate pyrophosphokinase (EC 2.7.6.1)	12	Nucleosides and Nucleotides	Purines	De_Novo_Purine_Biosynthesis
Magnesium and cobalt transport protein CorA	12	Virulence	Iron Scavenging Mechanisms	Campylobacter_Iron_Metabolism
3-hydroxybutyryl-CoA dehydrogenase (EC 1.1.1.157)	12	Carbohydrates	Fermentation	Butanol_Biosynthesis
Aspartyl-tRNA(Asn) amidotransferase subunit A (EC 6.3.5.6)	12	Clustering-based subsystems	An uncharacterized, possibly regulatory, protein relating to translation	CBSS-393133.3.peg.695
Glutamyl-tRNA(Gln) amidotransferase subunit A (EC 6.3.5.7)	12	none	none	none
Transcriptional regulator, AsnC family	12	none	none	none
Arginyl-tRNA synthetase (EC 6.1.1.19)	12	Experimental Subsystems		271-Bsub
Glutamate synthase [NADPH] small chain (EC 1.4.1.13)	12	Nitrogen Metabolism		Ammonia_assimilation
DNA mismatch repair protein MutS	12	DNA Metabolism	DNA repair	DNA_repair,_bacterial_MutL-MutS_system
Glutamate N-acetyltransferase (EC 2.3.1.35)	12	none	none	none
Acetylglutamate kinase (EC 2.7.2.8)	12	Amino Acids and Derivatives	Arginine; urea cycle, polyamines	Arginine_Biosynthesis_extended
DegV family protein	12	none	none	none
Activator of 2-hydroxyglutaryl-CoA dehydratase	12	none	none	none
Thioredoxin	12	none	none	none
DnaD/phage-associated domain protein	12	none	none	none
Ribosomal large subunit pseudouridine synthase D (EC 4.2.1.70)	12	RNA Metabolism	RNA processing and modification	rRNA_modification_Bacteria
Glutamyl-tRNA synthetase (EC 6.1.1.17)	12	Experimental Subsystems		271-Bsub
Glutamyl-tRNA(Gln) synthetase (EC 6.1.1.24)	12	none	none	none
Recombination inhibitory protein MutS2	12	Clustering-based subsystems	Recombination related cluster	CBSS-198094.1.peg.4426
Hydroxyacylglutathione hydrolase (EC 3.1.2.6)	12	Virulence	Resistance to antibiotics and toxic compounds	Cobalt-zinc-cadmium_resistance
ATP-dependent RNA helicase RhlE	12	Amino Acids and Derivatives	Arginine; urea cycle, polyamines	Polyamine_Metabolism
COG1180: Radical SAM, Pyruvate-formate lyase-activating enzyme like	12	RNA Metabolism	RNA processing and modification	tRNA_modification_Archaea
Candidate gene for the hypothesized phosphomevalonate decarboxylase	12	none	none	none
COG1355, Predicted dioxygenase	12	RNA Metabolism	RNA processing and modification	tRNA_modification_Archaea
ATPase, AAA family	12	none	none	none
Phosphate transport regulator (distant homolog of PhoU)	12	Phosphorus Metabolism		Phosphate_metabolism
Probable low-affinity inorganic phosphate transporter	12	Experimental Subsystems		Transporters_In_Models
Aspartyl-tRNA(Asn) amidotransferase subunit B (EC 6.3.5.6)	12	Clustering-based subsystems	An uncharacterized, possibly regulatory, protein relating to translation	CBSS-393133.3.peg.695
Glutamyl-tRNA(Gln) amidotransferase subunit B (EC 6.3.5.7)	12	none	none	none
Translation elongation factor Tu	12	none	none	none
Protein-N(5)-glutamine methyltransferase PrmC, methylates polypeptide chain release factors RF1 and RF2	12	none	none	none
Elongation factor G-like protein TM_1651	12	none	none	none
Site-specific tyrosine recombinase XerD	12	none	none	none
GTP-binding protein RBG1/RBG2	12	none	none	none
FIG002344: Hydrolase (HAD superfamily)	12	Clustering-based subsystems	Two related proteases	CBSS-257314.1.peg.676
FIG006542: Phosphoesterase	12	none	none	none
Heat shock protein 60 family co-chaperone GroES	12	none	none	none
Heat shock protein 60 family chaperone GroEL	12	none	none	none
Diaminopimelate decarboxylase (EC 4.1.1.20)	12	Clustering-based subsystems	Hypothetical in Lysine biosynthetic cluster	CBSS-323850.3.peg.3269
Excinuclease ABC subunit B	12	DNA Metabolism	DNA repair	DNA_repair,_UvrABC_system
selenocysteine-containing	12	Protein Metabolism	Selenoproteins	Selenocysteine_metabolism
tRNA-guanine transglycosylase (EC 2.4.2.29)	12	Experimental Subsystems		Phosphate-binding_DING_proteins
Thiazole biosynthetic enzyme Thi4	12	none	none	none
Ribose 1,5-bisphosphate or 5-ribose-1,2-cyclic phosphate dehydrogenase	12	none	none	none
Phosphoadenylyl-sulfate reductase [thioredoxin] (EC 1.8.4.8)	12	none	none	none
Adenylyl-sulfate reductase [thioredoxin] (EC 1.8.4.10)	12	none	none	none
SSU ribosomal protein S15p (S13e)	12	none	none	none
Polyribonucleotide nucleotidyltransferase (EC 2.7.7.8)	12	Clustering-based subsystems		Bacterial_RNA-metabolizing_Zn-dependent_hydrolases
4-hydroxy-tetrahydrodipicolinate reductase (EC 1.17.1.8)	12	none	none	none
Aspartate-semialdehyde dehydrogenase (EC 1.2.1.11)	12	Experimental Subsystems	Plant-Prokaryote DOE project	PROSC
4-hydroxy-tetrahydrodipicolinate synthase (EC 4.3.3.7)	12	none	none	none
Adenylosuccinate synthetase (EC 6.3.4.4)	12	Nucleosides and Nucleotides	Purines	Purine_conversions
CDP-diacylglycerol--glycerol-3-phosphate 3-phosphatidyltransferase (EC 2.7.8.5)	12	Fatty Acids, Lipids, and Isoprenoids	Phospholipids	Glycerolipid_and_Glycerophospholipid_Metabolism_in_Bacteria
ADP-ribose pyrophosphatase (EC 3.6.1.13)	12	Experimental Subsystems	Supplement for the paper 1	Bacterial_short_NadE
Pyruvate:ferredoxin oxidoreductase, beta subunit (EC 1.2.7.1)	12	none	none	none
Pyruvate:ferredoxin oxidoreductase, gamma subunit (EC 1.2.7.1)	12	none	none	none
Rossmann fold nucleotide-binding protein Smf possibly involved in DNA uptake	12	none	none	none
DNA topoisomerase I (EC 5.99.1.2)	12	Virulence	Invasion and intracellular resistance	pVir_Plasmid_of_Campylobacter
Site-specific tyrosine recombinase XerC	12	none	none	none
L-Proline/Glycine betaine transporter ProP	12	Amino Acids and Derivatives	Proline and 4-hydroxyproline	Proline,_4-hydroxyproline_uptake_and_utilization
Lead, cadmium, zinc and mercury transporting ATPase (EC 3.6.3.3) (EC 3.6.3.5)	12	Experimental Subsystems		Transporters_In_Models
Copper-translocating P-type ATPase (EC 3.6.3.4)	12	Clustering-based subsystems		CBSS-196620.1.peg.2477
Flavodoxin	12	none	none	none
Type IV fimbrial assembly protein PilC	12	Clustering-based subsystems		CBSS-562.2.peg.633
Twitching motility protein PilT	12	Motility and Chemotaxis	Social motility and nonflagellar swimming in bacteria	Bacterial_motility:Gliding
Leader peptidase (Prepilin peptidase) (EC 3.4.23.43)	12	Virulence	Type III, Type IV, Type VI, ESAT secretion systems	Type_IV_pilus
N-methyltransferase (EC 2.1.1.-)	12	Virulence	Type III, Type IV, Type VI, ESAT secretion systems	Type_IV_pilus
HDIG domain protein	12	none	none	none
Iron-sulfur cluster-binding protein	12	Experimental Subsystems		YgfZ-Fe-S_clustering
Single-stranded-DNA-specific exonuclease RecJ (EC 3.1.-.-)	12	none	none	none
Dihydroorotate dehydrogenase, catalytic subunit (EC 1.3.3.1)	12	Nucleosides and Nucleotides		De_Novo_Pyrimidine_Synthesis
D-tyrosyl-tRNA(Tyr) deacylase (EC 3.6.1.n1)	12	none	none	none
SOS-response repressor and protease LexA (EC 3.4.21.88)	12	none	none	none
Amidophosphoribosyltransferase (EC 2.4.2.14)	12	Nucleosides and Nucleotides	Purines	De_Novo_Purine_Biosynthesis
Recombination protein RecR	12	DNA Metabolism	DNA repair	DNA_repair,_bacterial_RecFOR_pathway
DNA recombination and repair protein RecO	12	none	none	none
Lysyl-tRNA synthetase (class II) (EC 6.1.1.6)	12	Experimental Subsystems		271-Bsub
Phosphomannomutase (EC 5.4.2.8)	12	Virulence	Invasion and intracellular resistance	pVir_Plasmid_of_Campylobacter
Phosphoribosylformimino-5-aminoimidazole carboxamide ribotide isomerase (EC 5.3.1.16)	12	Carbohydrates	Sugar alcohols	Ethanolamine_utilization
Phosphoribosyl-AMP cyclohydrolase (EC 3.5.4.19)	12			COG0523
Phosphoribosyl-ATP pyrophosphatase (EC 3.6.1.31)	12			COG0523
FIG069887: hypothetical protein	12	none	none	none
LSU ribosomal protein L31p	12	none	none	none
LSU ribosomal protein L31p, zinc-dependent	12	none	none	none
Dephospho-CoA kinase (EC 2.7.1.24)	12	Cell Wall and Capsule		Sortase
UDP-glucose 4-epimerase (EC 5.1.3.2)	12	Carbohydrates		Lacto-N-Biose_I_and_Galacto-N-Biose_Metabolic_Pathway
DNA-binding response regulator, LuxR family	12	none	none	none
Holo-[acyl-carrier protein] synthase (EC 2.7.8.7)	12	Experimental Subsystems		271-Bsub
5-methyltetrahydrofolate:corrinoid iron-sulfur protein methyltransferase	12	Respiration		Carbon_monoxide_induced_hydrogenase
CO dehydrogenase/acetyl-CoA synthase, acetyl-CoA synthase subunit (EC 2.3.1.169)	12	Respiration		Carbon_monoxide_induced_hydrogenase
Acetyl-CoA synthase corrinoid iron-sulfur protein, small subunit	12	Respiration		Carbon_monoxide_induced_hydrogenase
CO dehydrogenase accessory protein CooC (nickel insertion)	12	Respiration		Carbon_monoxide_induced_hydrogenase
Hydroxymethylpyrimidine phosphate synthase ThiC (EC 4.1.99.17)	12	none	none	none
Glucosamine-1-phosphate N-acetyltransferase (EC 2.3.1.157)	12	Cell Wall and Capsule		UDP-N-acetylmuramate_from_Fructose-6-phosphate_Biosynthesis
Diaminohydroxyphosphoribosylaminopyrimidine deaminase (EC 3.5.4.26)	12	none	none	none
5-amino-6-(5-phosphoribosylamino)uracil reductase (EC 1.1.1.193)	12	none	none	none
Acyl carrier protein	12	Fatty Acids, Lipids, and Isoprenoids	Phospholipids	Glycerolipid_and_Glycerophospholipid_Metabolism_in_Bacteria
Transcription termination protein NusB	12	none	none	none
2-amino-4-hydroxy-6-hydroxymethyldihydropteridine pyrophosphokinase (EC 2.7.6.3)	12	Cofactors, Vitamins, Prosthetic Groups, Pigments	Folate and pterines	Folate_Biosynthesis
Ribonuclease HII (EC 3.1.26.4)	12	none	none	none
Thymidylate kinase (EC 2.7.4.9)	12	Experimental Subsystems		271-Bsub
Putative regulatory protein, contains AAA+ NTPase domain and putative R3H ssDNA-binding domain	12	none	none	none
Pyridoxine biosynthesis glutamine amidotransferase, glutaminase subunit (EC 2.4.2.-)	12	none	none	none
Pyridoxine biosynthesis glutamine amidotransferase, synthase subunit (EC 2.4.2.-)	12	none	none	none
GTP-binding protein EngA	12	none	none	none
Glycerol-3-phosphate dehydrogenase [NAD(P)+] (EC 1.1.1.94)	12	Stress Response	Oxidative stress	Glutaredoxins
Chaperone protein DnaJ	12	none	none	none
GTP-binding protein TypA/BipA	12	none	none	none
Single-stranded DNA-binding protein	12	Virulence	Invasion and intracellular resistance	pVir_Plasmid_of_Campylobacter
Inner membrane protein translocase component YidC, long form	12	none	none	none
RNA-binding protein Jag	12	none	none	none
Isoleucyl-tRNA synthetase (EC 6.1.1.5)	12	Clustering-based subsystems	Cell Division	Cell_Division_Cluster
Tryptophan synthase beta chain like (EC 4.2.1.20)	12	Amino Acids and Derivatives	Aromatic amino acids and derivatives	Tryptophan_synthesis
Tryptophan synthase alpha chain (EC 4.2.1.20)	12	Secondary Metabolism	Plant Hormones	Auxin_biosynthesis
Fe-S oxidoreductase	12	none	none	none
Dihydroorotate dehydrogenase electron transfer subunit (EC 1.3.3.1)	12	Nucleosides and Nucleotides		De_Novo_Pyrimidine_Synthesis
Carbamoyl-phosphate synthase large chain (EC 6.3.5.5)	12	Nucleosides and Nucleotides		De_Novo_Pyrimidine_Synthesis
GTP cyclohydrolase I (EC 3.5.4.16) type 1	12	Cofactors, Vitamins, Prosthetic Groups, Pigments	Folate and pterines	Folate_Biosynthesis
Homoserine dehydrogenase (EC 1.1.1.3)	12	none	none	none
ABC transporter, ATP-binding protein	12	Experimental Subsystems		Transporters_In_Models
UPF0182 protein AF1421	12	none	none	none
Cytosol aminopeptidase PepA (EC 3.4.11.1)	12	Carbohydrates	Central carbohydrate metabolism	Dehydrogenase_complexes
Gll3031 protein	12	none	none	none
FIG00576741: hypothetical protein	12	none	none	none
FIG053235: Diacylglucosamine hydrolase like	12	none	none	none
Cyclic pyranopterin monophosphate synthase (EC 4.1.99.18)	12	none	none	none
SSU ribosomal protein S9p (S16e)	12	none	none	none
LSU ribosomal protein L13p (L13Ae)	12	none	none	none
tRNA pseudouridine synthase A (EC 4.2.1.70)	12	Carbohydrates	Sugar alcohols	Ethanolamine_utilization
LSU ribosomal protein L17p	12	none	none	none
DNA-directed RNA polymerase alpha subunit (EC 2.7.7.6)	12	none	none	none
DNA mismatch repair protein MutL	12	DNA Metabolism	DNA repair	DNA_repair,_bacterial_MutL-MutS_system
Helicase PriA essential for oriC/DnaA-independent DNA replication	12	Clustering-based subsystems		Conserved_gene_cluster_associated_with_Met-tRNA_formyltransferase
LSU ribosomal protein L19p	12	none	none	none
tRNA (Guanine37-N1) -methyltransferase (EC 2.1.1.31)	12	Stress Response		Heat_shock_dnaK_gene_cluster_extended
rRNA small subunit methyltransferase H	12	none	none	none
Cell division protein FtsA	12	Cell Division and Cell Cycle	Cell cycle in Prokaryota	Bacterial_Cytoskeleton
Aspartokinase (EC 2.7.2.4)	12	Experimental Subsystems	Plant-Prokaryote DOE project	PROSC
Chaperone protein DnaK	12	none	none	none
Heat shock protein GrpE	12	none	none	none
Heat-inducible transcription repressor HrcA	12	none	none	none
Histidyl-tRNA synthetase (EC 6.1.1.21)	12	Regulation and Cell signaling		Stringent_Response,_(p)ppGpp_metabolism
GTP pyrophosphokinase (EC 2.7.6.5), (p)ppGpp synthetase I	12	none	none	none
Imidazoleglycerol-phosphate dehydratase (EC 4.2.1.19)	12	Experimental Subsystems		XXBOB
Phosphoribosylaminoimidazole-succinocarboxamide synthase (EC 6.3.2.6)	12	none	none	none
GMP synthase [glutamine-hydrolyzing] (EC 6.3.5.2)	12	none	none	none
TsaC protein (YrdC domain) required for threonylcarbamoyladenosine t(6)A37 modification in tRNA	12	none	none	none
Gamma-glutamyl phosphate reductase (EC 1.2.1.41)	12	Experimental Subsystems	Plant-Prokaryote DOE project	PROSC
Ribonuclease PH (EC 2.7.7.56)	12	none	none	none
Phosphoglycerate kinase (EC 2.7.2.3)	12	Carbohydrates	CO2 fixation	Calvin-Benson_cycle
Triosephosphate isomerase (EC 5.3.1.1)	12	none	none	none
TRAP-type C4-dicarboxylate transport system, large permease component	11	Clustering-based subsystems	Tricarboxylate transporter	CBSS-49338.1.peg.459
DNA polymerase III alpha subunit (EC 2.7.7.7)	11	Experimental Subsystems		Phosphate-binding_DING_proteins
tRNA nucleotidyltransferase, A-adding (EC 2.7.7.25)	11	none	none	none
Thiamine-monophosphate kinase (EC 2.7.4.16)	11	none	none	none
Chorismate mutase I (EC 5.4.99.5)	11	Experimental Subsystems		Phenylalanine_and_Tyrosine_Branches_from_Chorismate_(Phoenix_copy)
Transaldolase (EC 2.2.1.2)	11	Cofactors, Vitamins, Prosthetic Groups, Pigments	Folate and pterines	Folate_Biosynthesis
phage portal protein, SPP1	11	none	none	none
FIG00577116: hypothetical protein	11	none	none	none
Phosphoribosylformylglycinamidine synthase, PurS subunit (EC 6.3.5.3)	11	none	none	none
Phosphoribosylformylglycinamidine synthase, synthetase subunit (EC 6.3.5.3)	11	none	none	none
Phosphoribosylformylglycinamidine synthase, glutamine amidotransferase subunit (EC 6.3.5.3)	11	none	none	none
putative DNA-binding protein	11	none	none	none
Lipoprotein signal peptidase (EC 3.4.23.36)	11	Protein Metabolism	Protein processing and modification	Signal_peptidase
RNA-binding protein	11	none	none	none
GTP-binding protein Obg	11	none	none	none
Nicotinate-nucleotide adenylyltransferase (EC 2.7.7.18)	11	Experimental Subsystems	Supplement for the paper 1	Bacterial_short_NadE
Guanylate kinase (EC 2.7.4.8)	11	Nucleosides and Nucleotides	Purines	Purine_conversions
2-C-methyl-D-erythritol 4-phosphate cytidylyltransferase (EC 2.7.7.60)	11	Fatty Acids, Lipids, and Isoprenoids	Isoprenoids	Nonmevalonate_Branch_of_Isoprenoid_Biosynthesis
2-C-methyl-D-erythritol 2,4-cyclodiphosphate synthase (EC 4.6.1.12)	11	Fatty Acids, Lipids, and Isoprenoids	Isoprenoids	Nonmevalonate_Branch_of_Isoprenoid_Biosynthesis
Cysteinyl-tRNA synthetase (EC 6.1.1.16)	11	Experimental Subsystems		Experimental_Sulfur_transfer_Archaea
Demethylmenaquinone methyltransferase (EC 2.1.1.163)	11	none	none	none
Menaquinone via futalosine polyprenyltransferase (MenA homolog), Nitrosopumilus/Caldivirga type	11	none	none	none
histone acetyltransferase, ELP3 family	11	RNA Metabolism	RNA processing and modification	mcm5s2U_biosynthesis_in_tRNA
Transcription antitermination protein NusG	11	none	none	none
LSU ribosomal protein L11p (L12e)	11	none	none	none
LSU ribosomal protein L1p (L10Ae)	11	none	none	none
LSU ribosomal protein L10p (P0)	11	none	none	none
LSU ribosomal protein L7/L12 (P1/P2)	11	none	none	none
MG(2+) CHELATASE FAMILY PROTEIN	11	none	none	none
ComM-related protein	11	none	none	none
B12 binding domain of Methylmalonyl-CoA mutase (EC 5.4.99.2)	11	none	none	none
Methylmalonyl-CoA mutase (EC 5.4.99.2)	11	none	none	none
Ferrous iron transport protein B	11	Clustering-based subsystems		CBSS-196620.1.peg.2477
FIG007959: peptidase, M16 family	11	none	none	none
High-affinity branched-chain amino acid transport system permease protein LivH (TC 3.A.1.4.1)	11	Experimental Subsystems		Transporters_In_Models
Branched-chain amino acid transport system permease protein LivM (TC 3.A.1.4.1)	11	none	none	none
Quinolinate synthetase (EC 2.5.1.72)	11	none	none	none
tRNA-specific 2-thiouridylase MnmA	11	none	none	none
Formate dehydrogenase chain D (EC 1.2.1.2)	11	Experimental Subsystems		XXBobCopyTrmE
Inositol-1-phosphate synthase (EC 5.5.1.4)	11	none	none	none
Translation initiation factor 2	11	Clustering-based subsystems	Ribosome-related cluster	CBSS-138119.3.peg.2719
Transcription termination protein NusA	11	RNA Metabolism	Transcription	Transcription_factors_bacterial
Hypothetical protein YggS, proline synthase co-transcribed bacterial homolog PROSC	11	none	none	none
Branched-chain amino acid transport ATP-binding protein LivG (TC 3.A.1.4.1)	11	none	none	none
Branched-chain amino acid transport ATP-binding protein LivF (TC 3.A.1.4.1)	11	none	none	none
Uncharacterized protein conserved in archaea	11	none	none	none
DNA double-strand break repair Rad50 ATPase	11	none	none	none
Excinuclease ABC subunit A	11	DNA Metabolism	DNA repair	DNA_repair,_UvrABC_system
Nickel transporter UreH	11	Amino Acids and Derivatives	Arginine; urea cycle, polyamines	Urea_decomposition
Glucose-6-phosphate isomerase, archaeal II (EC 5.3.1.9)	11	Carbohydrates	Central carbohydrate metabolism	Glycolysis_and_Gluconeogenesis,_including_Archaeal_enzymes
Mannose-6-phosphate isomerase, archaeal (EC 5.3.1.8)	11	none	none	none
Aspartate 1-decarboxylase (EC 4.1.1.11)	11	Dormancy and Sporulation		Sporulation_gene_orphans
Glycyl-tRNA synthetase (EC 6.1.1.14)	11	Protein Metabolism	Protein biosynthesis	tRNA_aminoacylation
5-nucleotidase SurE (EC 3.1.3.5)	11	Cofactors, Vitamins, Prosthetic Groups, Pigments	Folate and pterines	Folate_Biosynthesis
S-adenosylmethionine:tRNA ribosyltransferase-isomerase (EC 5.-.-.-)	11	Clustering-based subsystems		CBSS-316273.3.peg.2709
NAD-dependent formate dehydrogenase alpha subunit	11	Virulence	Type III, Type IV, Type VI, ESAT secretion systems	Type_4_conjugative_transfer_system,_IncI1_type
CO dehydrogenase/acetyl-CoA synthase, CO dehydrogenase subunit (EC 1.2.99.2)	11	Respiration		Carbon_monoxide_induced_hydrogenase
Methylenetetrahydrofolate dehydrogenase (NADP+) (EC 1.5.1.5)	11	Cofactors, Vitamins, Prosthetic Groups, Pigments	Folate and pterines	Folate_Biosynthesis
Methenyltetrahydrofolate cyclohydrolase (EC 3.5.4.9)	11	Carbohydrates	One-carbon Metabolism	Serine-glyoxylate_cycle
Acetyl-CoA synthase corrinoid activation protein	11	none	none	none
Formate--tetrahydrofolate ligase (EC 6.3.4.3)	11	Cofactors, Vitamins, Prosthetic Groups, Pigments	Folate and pterines	5-FCL-like_protein
N-acetylglucosamine-1-phosphate uridyltransferase (EC 2.7.7.23)	11	Experimental Subsystems		Peptidoglycan_Biosynthesis_experimental
Dihydrofolate synthase (EC 6.3.2.12)	11	Cofactors, Vitamins, Prosthetic Groups, Pigments	Folate and pterines	Folate_Biosynthesis
Folylpolyglutamate synthase (EC 6.3.2.17)	11	Cofactors, Vitamins, Prosthetic Groups, Pigments	Folate and pterines	Folate_Biosynthesis
NAD kinase (EC 2.7.1.23)	11	Experimental Subsystems	Supplement for the paper 1	Bacterial_short_NadE
Pyrophosphate-energized proton pump (EC 3.6.1.1)	11	Phosphorus Metabolism		Phosphate_metabolism
Translin family protein	11	none	none	none
Thiamin-phosphate pyrophosphorylase (EC 2.5.1.3)	11	none	none	none
POSSIBLE TRANSMEMBRANE PROTEIN	11	none	none	none
3-hydroxyacyl-CoA dehydrogenase (EC 1.1.1.35)	11	Amino Acids and Derivatives	Branched-chain amino acids	Isoleucine_degradation
3-ketoacyl-CoA thiolase (EC 2.3.1.16)	11	Fatty Acids, Lipids, and Isoprenoids	Fatty acids	Fatty_acid_degradation_regulons
Acetyl-CoA acetyltransferase (EC 2.3.1.9)	11	Fatty Acids, Lipids, and Isoprenoids	Isoprenoids	Archaeal_lipids
FIG00576930: hypothetical protein	11	none	none	none
COG2110, Macro domain, possibly ADP-ribose binding module	11	none	none	none
Ribonuclease P protein component (EC 3.1.26.5)	11	RNA Metabolism	RNA processing and modification	tRNA_processing
Lipoate synthase	11	Experimental Subsystems		Experimental_Sulfur_transfer_Archaea
Octanoate-[acyl-carrier-protein]-protein-N-octanoyltransferase	11	none	none	none
N-methylhydantoinase A (EC 3.5.2.14)	11	Amino Acids and Derivatives	Lysine, threonine, methionine, and cysteine	Lysine_degradation
N-methylhydantoinase B (EC 3.5.2.14)	11	Amino Acids and Derivatives	Lysine, threonine, methionine, and cysteine	Lysine_degradation
Dihydroorotase (EC 3.5.2.3)	11			COG0523
Aspartate carbamoyltransferase (EC 2.1.3.2)	11	Clustering-based subsystems		CBSS-320372.3.peg.6046
Uracil phosphoribosyltransferase (EC 2.4.2.9)	11	Clustering-based subsystems		LMPTP_YwlE_cluster
Pyrimidine operon regulatory protein PyrR	11	none	none	none
Superoxide reductase (EC 1.15.1.2)	11	none	none	none
Glutamine amidotransferase chain of NAD synthetase	11	Experimental Subsystems	Supplement for the paper 1	Bacterial_short_NadE
Molybdopterin-guanine dinucleotide biosynthesis protein MobA	11	none	none	none
Molybdopterin-guanine dinucleotide biosynthesis protein MobB	11	none	none	none
Acylphosphate phosphohydrolase (EC 3.6.1.7), putative	11	Carbohydrates	Central carbohydrate metabolism	Pyruvate_metabolism_II:_acetyl-CoA,_acetogenesis_from_pyruvate
TldD protein, part of TldE/TldD proteolytic complex	11	none	none	none
TldE protein, part of TldE/TldD proteolytic complex	11	none	none	none
FIG00576776: hypothetical protein	11	none	none	none
Inosine-5'-monophosphate dehydrogenase, catalytic domain (EC 1.1.1.205)	11	none	none	none
Methionyl-tRNA synthetase (EC 6.1.1.10)	11	Experimental Subsystems		271-Bsub
Cell division protein FtsH (EC 3.4.24.-)	11	Clustering-based subsystems	Cell Division	CBSS-281309.1.peg.50
Fructose-1,6-bisphosphatase, type V, archaeal (EC 3.1.3.11)	11	none	none	none
Nucleoside 5-triphosphatase RdgB (dHAPTP, dITP, XTP-specific) (EC 3.6.1.15)	11	none	none	none
SSU ribosomal protein S4p (S9e)	11	Experimental Subsystems	Metagenomics	EGS_prediction
SSU ribosomal protein S11p (S14e)	11	none	none	none
SSU ribosomal protein S13p (S18e)	11	none	none	none
Translation initiation factor 1	11	none	none	none
Methionine aminopeptidase (EC 3.4.11.18)	11	Protein Metabolism	Protein biosynthesis	Translation_factors_bacterial
Rubredoxin	11	none	none	none
Translation initiation factor 3	11	none	none	none
Threonyl-tRNA synthetase (EC 6.1.1.3)	11	Clustering-based subsystems	contains Thr-tRNA-syn, pyridoxine biosyn, lipid A biosyn, 3 hypos	CBSS-1806.1.peg.1285
6,7-dimethyl-8-ribityllumazine synthase (EC 2.5.1.78)	11	none	none	none
Orotate phosphoribosyltransferase (EC 2.4.2.10)	11	Experimental Subsystems	Plant-Prokaryote DOE project	Iojap
Signal peptidase I (EC 3.4.21.89)	11	Clustering-based subsystems	Probably GTP or GMP signaling related	CBSS-176299.4.peg.1292
Leucyl-tRNA synthetase (EC 6.1.1.4)	11	Experimental Subsystems	Metagenomics	EGS_prediction
1-deoxy-D-xylulose 5-phosphate reductoisomerase (EC 1.1.1.267)	11	Clustering-based subsystems	Isoprenoid/cell wall biosynthesis: PREDICTED UNDECAPRENYL DIPHOSPHATE PHOSPHATASE	CBSS-83331.1.peg.3039
SSU ribosomal protein S12p (S23e)	11	Experimental Subsystems	Metagenomics	EGS_prediction
SSU ribosomal protein S7p (S5e)	11	none	none	none
Translation elongation factor G	11	Protein Metabolism	Protein biosynthesis	Translation_factors_bacterial
SSU ribosomal protein S8p (S15Ae)	11	none	none	none
SSU ribosomal protein S5p (S2e)	11	none	none	none
LSU ribosomal protein L30p (L7e)	11	none	none	none
LSU ribosomal protein L15p (L27Ae)	11	none	none	none
Preprotein translocase secY subunit (TC 3.A.5.1.1)	11	none	none	none
RNA-2',3'-PO4:RNA-5'-OH ligase	11	none	none	none
Nucleoside triphosphate pyrophosphohydrolase MazG (EC 3.6.1.8)	11	none	none	none
Predicted functional analog of homoserine kinase (EC 2.7.1.-)	11	none	none	none
Adenylosuccinate lyase (EC 4.3.2.2)	11	none	none	none
Phosphoribosylaminoimidazole carboxylase catalytic subunit (EC 4.1.1.21)	11	none	none	none
Phosphoribosylamine--glycine ligase (EC 6.3.4.13)	11	none	none	none
Transcription-repair coupling factor	11	none	none	none
Endonuclease III (EC 4.2.99.18)	11	Experimental Subsystems		XXBobCopyTrmE
tRNA dimethylallyltransferase (EC 2.5.1.75)	11	none	none	none
L,L-diaminopimelate aminotransferase (EC 2.6.1.83), DapL2 type	11	none	none	none
GTP-binding protein HflX	11	none	none	none
Prolyl-tRNA synthetase (EC 6.1.1.15), bacterial type	11	none	none	none
SSU ribosomal protein S20p	11	none	none	none
Rubrerythrin	11	none	none	none
Nucleoside diphosphate kinase (EC 2.7.4.6)	10	none	none	none
Prephenate and/or arogenate dehydrogenase (unknown specificity) (EC 1.3.1.12)(EC 1.3.1.43)	10	Experimental Subsystems		Phenylalanine_and_Tyrosine_Branches_from_Chorismate_(Phoenix_copy)
CTP synthase (EC 6.3.4.2)	10	none	none	none
hydrogenase, subunit gamma related protein	10	none	none	none
Activator of (R)-2-hydroxyglutaryl-CoA dehydratase	10	none	none	none
DNA repair protein RecN	10	none	none	none
Flavoredoxin	10	none	none	none
COG1801: Uncharacterized conserved protein	10	none	none	none
Heat shock protein HtpX (EC 3.4.24.-)	10	none	none	none
LemA protein	10	none	none	none
putative periplasmic protein kinase ArgK and related GTPases of G3E family	10	Experimental Subsystems		CobW
NAD-dependent protein deacetylase of SIR2 family	10	Protein Metabolism	Protein processing and modification	Protein_Acetylation_and_Deacetylation_in_Bacteria
Ferric uptake regulation protein FUR	10	Clustering-based subsystems		Bacterial_RNA-metabolizing_Zn-dependent_hydrolases
Cobalt-zinc-cadmium resistance protein	10	Virulence	Resistance to antibiotics and toxic compounds	Cobalt-zinc-cadmium_resistance
Protein-export membrane protein SecF (TC 3.A.5.1.1)	10	none	none	none
Protein-export membrane protein SecD (TC 3.A.5.1.1)	10	none	none	none
Riboflavin kinase (EC 2.7.1.26)	10	none	none	none
FMN adenylyltransferase (EC 2.7.7.2)	10	none	none	none
Tyrosyl-tRNA synthetase (EC 6.1.1.1)	10	Experimental Subsystems		271-Bsub
Serine--glyoxylate aminotransferase (EC 2.6.1.45)	10	Carbohydrates	One-carbon Metabolism	Serine-glyoxylate_cycle
Molybdopterin biosynthesis protein MoeB	10	none	none	none
Iron-sulfur cluster regulator IscR	10	Cofactors, Vitamins, Prosthetic Groups, Pigments	Fe-S clusters	Fe-S_cluster_assembly
Twin-arginine translocation protein TatC	10	Protein Metabolism	Secretion	Twin-arginine_translocation_system
Ribosome-binding factor A	10	Clustering-based subsystems	Ribosome-related cluster	CBSS-138119.3.peg.2719
Pyruvate:ferredoxin oxidoreductase, delta subunit (EC 1.2.7.1)	10	none	none	none
Porphobilinogen synthase (EC 4.2.1.24)	10	Cofactors, Vitamins, Prosthetic Groups, Pigments	Tetrapyrroles	Experimental_tye
Uroporphyrinogen-III methyltransferase (EC 2.1.1.107)	10	DNA Metabolism	DNA repair	DNA_repair,_bacterial
Uroporphyrinogen-III synthase (EC 4.2.1.75)	10	none	none	none
Small protein often clustered with efflux pumps	10	none	none	none
Phosphoenolpyruvate synthase (EC 2.7.9.2)	10	Carbohydrates	Central carbohydrate metabolism	Glycolysis_and_Gluconeogenesis,_including_Archaeal_enzymes
Orotidine 5'-phosphate decarboxylase (EC 4.1.1.23)	10	none	none	none
DNA polymerase IV (EC 2.7.7.7)	10	none	none	none
NAD-dependent glyceraldehyde-3-phosphate dehydrogenase (EC 1.2.1.12)	10	none	none	none
DNA polymerase III subunits gamma and tau (EC 2.7.7.7)	10	DNA Metabolism	DNA replication	DNA-replication
Aminodeoxychorismate lyase (EC 4.1.3.38)	10	Cofactors, Vitamins, Prosthetic Groups, Pigments	Folate and pterines	Folate_Biosynthesis
Hypothetical protein YaeJ with similarity to translation release factor	10	none	none	none
Endonuclease (EC 3.1.-.-)	10	none	none	none
Ornithine carbamoyltransferase (EC 2.1.3.3)	10	Clustering-based subsystems		CBSS-320372.3.peg.6046
Cobalt-zinc-cadmium resistance protein CzcD	10	Virulence	Resistance to antibiotics and toxic compounds	Cobalt-zinc-cadmium_resistance
SSU ribosomal protein S18p	10	none	none	none
Anaerobic dimethyl sulfoxide reductase chain A (EC 1.8.5.3)	10	none	none	none
Carbamoyl-phosphate synthase small chain (EC 6.3.5.5)	10	Nucleosides and Nucleotides		De_Novo_Pyrimidine_Synthesis
4Fe-4S ferredoxin, iron-sulfur binding	10	none	none	none
Nitrite reductase probable electron transfer 4Fe-S subunit (EC 1.7.1.4)	10	none	none	none
Imidazole glycerol phosphate synthase amidotransferase subunit (EC 2.4.2.-)	10	Experimental Subsystems		XXBOB
Nitrite reductase probable [NAD(P)H] subunit (EC 1.7.1.4)	10	none	none	none
Zn-dependent hydrolases of the metallo-beta-lactamase superfamily	10	none	none	none
Methylmalonyl-CoA epimerase (EC 5.1.99.1)	10	none	none	none
FIG00577339: hypothetical protein	10	none	none	none
Vitamin B12 ABC transporter, B12-binding component BtuF	10	Cofactors, Vitamins, Prosthetic Groups, Pigments	Tetrapyrroles	Coenzyme_B12_biosynthesis
Vitamin B12 ABC transporter, permease component BtuC	10	Cofactors, Vitamins, Prosthetic Groups, Pigments	Tetrapyrroles	Coenzyme_B12_biosynthesis
Adenosylcobinamide-phosphate synthase (EC 6.3.1.10)	10	none	none	none
L-threonine 3-O-phosphate decarboxylase (EC 4.1.1.81)	10	none	none	none
Nicotinate-nucleotide--dimethylbenzimidazole phosphoribosyltransferase (EC 2.4.2.21)	10	none	none	none
conserved hypothetical protein [Pyrococcus horikoshii]	10	none	none	none
COG2102: Predicted ATPases of PP-loop superfamily	10	none	none	none
IPR002761: Domain of unknown function DUF71	10	none	none	none
Adenosylcobinamide kinase (EC 2.7.1.156)	10	none	none	none
Adenosylcobinamide-phosphate guanylyltransferase (EC 2.7.7.62)	10	none	none	none
DNA ligase (EC 6.5.1.2)	10	Cofactors, Vitamins, Prosthetic Groups, Pigments	NAD and NADP	NAD_consumption
Peptidyl-tRNA hydrolase (EC 3.1.1.29)	10	none	none	none
rRNA small subunit methyltransferase I	10	none	none	none
Endonuclease IV (EC 3.1.21.2)	10	none	none	none
diguanylate cyclase/phosphodiesterase (GGDEF & EAL domains) with PAS/PAC sensor(s)	10	Carbohydrates	Sugar alcohols	Erythritol_utilization
LSU ribosomal protein L20p	10	none	none	none
LSU ribosomal protein L35p	10	none	none	none
Substrate-specific component BioY of biotin ECF transporter	10	Cofactors, Vitamins, Prosthetic Groups, Pigments	Biotin	Biotin_biosynthesis
3,4-dihydroxy-2-butanone 4-phosphate synthase (EC 4.1.99.12)	10	none	none	none
GTP cyclohydrolase II (EC 3.5.4.25)	10	Cofactors, Vitamins, Prosthetic Groups, Pigments	Riboflavin, FMN, FAD	Riboflavin,_FMN_and_FAD_metabolism
Riboflavin synthase eubacterial/eukaryotic (EC 2.5.1.9)	10	none	none	none
Arsenical-resistance protein ACR3	10	Virulence	Resistance to antibiotics and toxic compounds	Arsenic_resistance
ATP-dependent DNA helicase UvrD/PcrA	10	DNA Metabolism	DNA repair	DNA_repair,_bacterial_UvrD_and_related_helicases
Phosphopantetheine adenylyltransferase (EC 2.7.7.3)	10	Clustering-based subsystems		CBSS-221109.1.peg.2233
Pyrroline-5-carboxylate reductase (EC 1.5.1.2)	10	none	none	none
SSU ribosomal protein S10p (S20e)	10	none	none	none
LSU ribosomal protein L3p (L3e)	10	none	none	none
LSU ribosomal protein L4p (L1e)	10	none	none	none
LSU ribosomal protein L23p (L23Ae)	10	none	none	none
LSU ribosomal protein L2p (L8e)	10	none	none	none
SSU ribosomal protein S19p (S15e)	10	none	none	none
LSU ribosomal protein L22p (L17e)	10	none	none	none
SSU ribosomal protein S3p (S3e)	10	none	none	none
LSU ribosomal protein L16p (L10e)	10	none	none	none
LSU ribosomal protein L29p (L35e)	10	none	none	none
SSU ribosomal protein S17p (S11e)	10	none	none	none
LSU ribosomal protein L14p (L23e)	10	none	none	none
LSU ribosomal protein L24p (L26e)	10	none	none	none
LSU ribosomal protein L5p (L11e)	10	none	none	none
SSU ribosomal protein S14p (S29e)	10	none	none	none
SSU ribosomal protein S14p (S29e), zinc-dependent	10	none	none	none
LSU ribosomal protein L6p (L9e)	10	none	none	none
LSU ribosomal protein L18p (L5e)	10	none	none	none
Adenylate kinase (EC 2.7.4.3)	10	none	none	none
Protein YidD	10	none	none	none
FIG000859: hypothetical protein YebC	10	none	none	none
TsaE protein, required for threonylcarbamoyladenosine t(6)A37 formation in tRNA	10	none	none	none
Diaminopimelate epimerase (EC 5.1.1.7)	10	Clustering-based subsystems	Lysine, threonine, methionine, and cysteine	CBSS-84588.1.peg.1247
Phenylalanyl-tRNA synthetase alpha chain (EC 6.1.1.20)	10	Experimental Subsystems	Metagenomics	EGS_prediction
Phenylalanyl-tRNA synthetase beta chain (EC 6.1.1.20)	10	Experimental Subsystems		271-Bsub
1-hydroxy-2-methyl-2-(E)-butenyl 4-diphosphate synthase (EC 1.17.7.1)	10	Experimental Subsystems	Plant-Prokaryote DOE project	COG1836
Autoinducer 2 (AI-2) aldolase LsrF (EC 4.2.1.-)	10	none	none	none
6-phosphogluconate dehydrogenase, decarboxylating (EC 1.1.1.44)	9	Experimental Subsystems		Sugar_catabolome_in_Shewanella_species
FIG011178: rRNA methylase	9	none	none	none
COG0488: ATPase components of ABC transporters with duplicated ATPase domains	9	Cofactors, Vitamins, Prosthetic Groups, Pigments	Folate and pterines	Folate_Biosynthesis
FIG00576991: hypothetical protein	9	none	none	none
2'-5' RNA ligase	9	none	none	none
Transcription termination factor Rho	9	none	none	none
Glycolate dehydrogenase (EC 1.1.99.14), subunit GlcD	9	Carbohydrates	CO2 fixation	Photorespiration_(oxidative_C2_cycle)
Transcriptional regulator, XRE family	9	none	none	none
SSU ribosomal protein S21p	9	Experimental Subsystems		271-Bsub
FIG00576951: hypothetical protein	9	none	none	none
Aspartate aminotransferase (EC 2.6.1.1)	9	none	none	none
FIG00577201: hypothetical protein	9	none	none	none
HIT family protein	9	none	none	none
Methionyl-tRNA formyltransferase (EC 2.1.2.9)	9	Cofactors, Vitamins, Prosthetic Groups, Pigments	Folate and pterines	Folate_Biosynthesis
Xanthine and CO dehydrogenases maturation factor, XdhC/CoxF family	9	Nucleosides and Nucleotides		Purine_Utilization
FIG003307: hypothetical protein	9	Clustering-based subsystems		CBSS-323097.3.peg.2594
Oxaloacetate decarboxylase beta chain (EC 4.1.1.3)	9	Experimental Subsystems		Sugar_catabolome_in_Shewanella_species
DNA repair protein RadA	9	none	none	none
Anaerobic dehydrogenases, typically selenocysteine-containing	9	Cofactors, Vitamins, Prosthetic Groups, Pigments	Folate and pterines	5-FCL-like_protein
iron (metal) dependent repressor, DtxR family	9	none	none	none
COG2740: Predicted nucleic-acid-binding protein implicated in transcription termination	9	RNA Metabolism	Transcription	Transcription_factors_bacterial
UDP-glucose 6-dehydrogenase (EC 1.1.1.22)	9	none	none	none
Branched-chain amino acid ABC transporter, amino acid-binding protein (TC 3.A.1.4.1)	9	Virulence		C_jejuni_colonization_of_chick_caeca
FIG00576854: hypothetical protein	9	none	none	none
Ribokinase (EC 2.7.1.15)	9	DNA Metabolism	DNA repair	DNA_repair,_bacterial_RecFOR_pathway
Cytochrome c-type biogenesis protein CcmC, putative heme lyase for CcmE	9	Respiration		Biogenesis_of_c-type_cytochromes
Cytochrome c heme lyase subunit CcmF	9	Respiration		Biogenesis_of_c-type_cytochromes
Flavoprotein WrbA	9	none	none	none
Type IV fimbrial assembly, ATPase PilB	9	Clustering-based subsystems		CBSS-562.2.peg.633
ATP synthase epsilon chain (EC 3.6.3.14)	9	Experimental Subsystems		Transporters_In_Models
ATP synthase beta chain (EC 3.6.3.14)	9	Experimental Subsystems		Transporters_In_Models
ATP synthase gamma chain (EC 3.6.3.14)	9	Experimental Subsystems		Transporters_In_Models
ATP synthase alpha chain (EC 3.6.3.14)	9	Experimental Subsystems		Transporters_In_Models
ATP synthase F0 sector subunit a (EC 3.6.3.14)	9	none	none	none
Preprotein translocase subunit YajC (TC 3.A.5.1.1)	9	none	none	none
FIG000557: hypothetical protein co-occurring with RecR	9	none	none	none
UTP--glucose-1-phosphate uridylyltransferase (EC 2.7.7.9)	9	none	none	none
Para-aminobenzoate synthase, aminase component (EC 2.6.1.85)	9	Cofactors, Vitamins, Prosthetic Groups, Pigments	Folate and pterines	Folate_Biosynthesis
Butyryl-CoA dehydrogenase (EC 1.3.99.2)	9	Amino Acids and Derivatives	Branched-chain amino acids	Isoleucine_degradation
NADH-ubiquinone oxidoreductase chain E (EC 1.6.5.3)	9	Experimental Subsystems		Transporters_In_Models
NADH-ubiquinone oxidoreductase chain N (EC 1.6.5.3)	9	Experimental Subsystems		Transporters_In_Models
Aconitate hydratase small subunit (EC 4.2.1.3)	9	none	none	none
Bifunctional protein: zinc-containing alcohol dehydrogenase	9	none	none	none
quinone oxidoreductase ( NADPH:quinone reductase) (EC 1.1.1.-)	9	none	none	none
Similar to arginate lyase	9	none	none	none
ABC-type tungstate transport system, periplasmic binding protein	9	none	none	none
Ferredoxin	9	Sulfur Metabolism	Inorganic sulfur assimilation	Inorganic_Sulfur_Assimilation
Xanthine dehydrogenase, molybdenum binding subunit (EC 1.17.1.4)	9	Clustering-based subsystems	Clustering-based subsystems	Putative_diaminopropionate_ammonia-lyase_cluster
Xanthine dehydrogenase, FAD binding subunit (EC 1.17.1.4)	9	Clustering-based subsystems	Clustering-based subsystems	Putative_diaminopropionate_ammonia-lyase_cluster
Methylmalonate-semialdehyde dehydrogenase (EC 1.2.1.27)	9	Carbohydrates	Sugar alcohols	Inositol_catabolism
Acetoin dehydrogenase E1 component alpha-subunit (EC 1.2.4.-)	9	Carbohydrates	Central carbohydrate metabolism	Dehydrogenase_complexes
Aminomethyltransferase (glycine cleavage system T protein) (EC 2.1.2.10)	9	Clustering-based subsystems		CBSS-87626.3.peg.3639
Glyoxalase family protein	9	none	none	none
Nitrogen regulatory protein P-II	9	Nitrogen Metabolism		Ammonia_assimilation
two-component response regulator	9	none	none	none
CoB--CoM heterodisulfide reductase subunit A (EC 1.8.98.1)	9	Respiration	Electron donating reactions	H2:CoM-S-S-HTP_oxidoreductase
NADH-ubiquinone oxidoreductase chain K (EC 1.6.5.3)	9	Experimental Subsystems		Transporters_In_Models
NADH-ubiquinone oxidoreductase chain J (EC 1.6.5.3)	9	Experimental Subsystems		Transporters_In_Models
Macrolide export ATP-binding/permease protein MacB (EC 3.6.3.-)	9	Virulence	Resistance to antibiotics and toxic compounds	Multidrug_Resistance_Efflux_Pumps
LSU ribosomal protein L36p	9	none	none	none
LSU ribosomal protein L36p, zinc-dependent	9	none	none	none
Deoxyguanosinetriphosphate triphosphohydrolase (EC 3.1.5.1)	9	none	none	none
transcriptional regulator, Crp/Fnr family	9	none	none	none
TsaB protein, required for threonylcarbamoyladenosine (t(6)A) formation in tRNA	9	none	none	none
Transcriptional regulator, PadR family	9	none	none	none
Crossover junction endodeoxyribonuclease RuvC (EC 3.1.22.4)	9	none	none	none
Holliday junction DNA helicase RuvA	9	Virulence	Resistance to antibiotics and toxic compounds	Cobalt-zinc-cadmium_resistance
sensor histidine kinase	9	none	none	none
FIG00577345: hypothetical protein	9	none	none	none
Enolase (EC 4.2.1.11)	9	none	none	none

## Sheet: Table S5
Marine Cluter II
Functions	Number of Genomes	Primclass	Subclass	Subsystem
hypothetical protein	14	Clustering-based subsystems	pH adaptation potassium efflux	CBSS-272569.1.peg.3198
Butyryl-CoA dehydrogenase (EC 1.3.8.1)	14	none	none	none
3-oxoacyl-[acyl-carrier protein] reductase (EC 1.1.1.100)	14	Clustering-based subsystems	Hypothetical aromatic compound degradation cluster	CBSS-392499.4.peg.4257
3-ketoacyl-CoA thiolase (EC 2.3.1.16)	14	Fatty Acids, Lipids, and Isoprenoids	Fatty acids	Fatty_acid_degradation_regulons
Butyryl-CoA dehydrogenase (EC 1.3.99.2)	14	Amino Acids and Derivatives	Branched-chain amino acids	Isoleucine_degradation
Enoyl-CoA hydratase (EC 4.2.1.17)	14	Fatty Acids, Lipids, and Isoprenoids	Fatty acids	Fatty_acid_degradation_regulons
Hypoxanthine-guanine phosphoribosyltransferase (EC 2.4.2.8)	14	none	none	none
Long-chain-fatty-acid--CoA ligase (EC 6.2.1.3)	14	Fatty Acids, Lipids, and Isoprenoids	Fatty acids	Fatty_acid_degradation_regulons
Electron transfer flavoprotein, beta subunit	14	Carbohydrates	Fermentation	Acetone_Butanol_Ethanol_Synthesis
Electron transfer flavoprotein, alpha subunit	14	Carbohydrates	Fermentation	Acetone_Butanol_Ethanol_Synthesis
Transaldolase (EC 2.2.1.2)	14	Cofactors, Vitamins, Prosthetic Groups, Pigments	Folate and pterines	Folate_Biosynthesis
UDP-glucose 4-epimerase (EC 5.1.3.2)	14	Carbohydrates		Lacto-N-Biose_I_and_Galacto-N-Biose_Metabolic_Pathway
Dipeptide transport system permease protein DppC (TC 3.A.1.5.2)	14	none	none	none
Threonine synthase (EC 4.2.3.1)	14	none	none	none
S-adenosylmethionine synthetase (EC 2.5.1.6)	14	Experimental Subsystems		ArsR_methyltransferase_fusion
Signal peptidase I (EC 3.4.21.89)	13	Clustering-based subsystems	Probably GTP or GMP signaling related	CBSS-176299.4.peg.1292
Orotate phosphoribosyltransferase (EC 2.4.2.10)	13	Experimental Subsystems	Plant-Prokaryote DOE project	Iojap
Phosphate regulon transcriptional regulatory protein PhoB (SphR)	13	none	none	none
Cytochrome c-type biogenesis protein CcdA (DsbD analog)	13	Cofactors, Vitamins, Prosthetic Groups, Pigments	Tetrapyrroles	Experimental_tye
diguanylate cyclase/phosphodiesterase (GGDEF & EAL domains) with PAS/PAC sensor(s)	13	Carbohydrates	Sugar alcohols	Erythritol_utilization
Site-specific tyrosine recombinase XerD	13	none	none	none
Methylmalonyl-CoA mutase (EC 5.4.99.2)	13	none	none	none
L-carnitine dehydratase/bile acid-inducible protein F	13	none	none	none
Adenylate cyclase (EC 4.6.1.1)	13	none	none	none
Glutamate-1-semialdehyde aminotransferase (EC 5.4.3.8)	13	Experimental Subsystems	Plant-Prokaryote DOE project	PROSC
Fe-S oxidoreductase	13	none	none	none
Cysteine desulfurase (EC 2.8.1.7)	13	Experimental Subsystems	RNA processing and modification	Test2
Heat shock protein 60 family chaperone GroEL	13	none	none	none
B12 binding domain of Methylmalonyl-CoA mutase (EC 5.4.99.2)	13	none	none	none
Cell division protein FtsH (EC 3.4.24.-)	13	Clustering-based subsystems	Cell Division	CBSS-281309.1.peg.50
Ribonucleotide reductase of class II (coenzyme B12-dependent) (EC 1.17.4.1)	13	Nucleosides and Nucleotides		Ribonucleotide_reduction
Oligopeptide ABC transporter, periplasmic oligopeptide-binding protein OppA (TC 3.A.1.5.1)	13	none	none	none
Lead, cadmium, zinc and mercury transporting ATPase (EC 3.6.3.3) (EC 3.6.3.5)	13	Experimental Subsystems		Transporters_In_Models
Copper-translocating P-type ATPase (EC 3.6.3.4)	13	Clustering-based subsystems		CBSS-196620.1.peg.2477
Aspartyl-tRNA(Asn) amidotransferase subunit A (EC 6.3.5.6)	13	Clustering-based subsystems	An uncharacterized, possibly regulatory, protein relating to translation	CBSS-393133.3.peg.695
Glutamyl-tRNA(Gln) amidotransferase subunit A (EC 6.3.5.7)	13	none	none	none
Dipeptide transport system permease protein DppB (TC 3.A.1.5.2)	13	none	none	none
tRNA pseudouridine synthase A (EC 4.2.1.70)	13	Carbohydrates	Sugar alcohols	Ethanolamine_utilization
LSU ribosomal protein L17p	13	none	none	none
3-oxoacyl-[acyl-carrier-protein] synthase, KASII (EC 2.3.1.179)	13	none	none	none
Enoyl-[acyl-carrier-protein] reductase [FMN] (EC 1.3.1.9)	13	Fatty Acids, Lipids, and Isoprenoids	Fatty acids	Fatty_Acid_Biosynthesis_FASII
D-3-phosphoglycerate dehydrogenase (EC 1.1.1.95)	13	Experimental Subsystems		ZZ_gjo_scratch
Acetyl-CoA acetyltransferase	13	none	none	none
Phosphoribosylformylglycinamidine synthase, glutamine amidotransferase subunit (EC 6.3.5.3)	13	none	none	none
Thioredoxin reductase (EC 1.8.1.9)	13	Protein Metabolism	Selenoproteins	Glycine_reductase,_sarcosine_reductase_and_betaine_reductase
Adenosylhomocysteinase (EC 3.3.1.1)	13	Experimental Subsystems		ArsR_methyltransferase_fusion
Glucose-6-phosphate isomerase, archaeal II (EC 5.3.1.9)	13	Carbohydrates	Central carbohydrate metabolism	Glycolysis_and_Gluconeogenesis,_including_Archaeal_enzymes
Mannose-6-phosphate isomerase, archaeal (EC 5.3.1.8)	13	none	none	none
LSU ribosomal protein L13p (L13Ae)	13	none	none	none
Ribonuclease J2 (endoribonuclease in RNA processing)	13	none	none	none
Uracil-DNA glycosylase, family 4	13	none	none	none
Radical SAM domain protein	13	none	none	none
CAIB/BAIF family protein	13	none	none	none
Cysteinyl-tRNA synthetase (EC 6.1.1.16)	12	Experimental Subsystems		Experimental_Sulfur_transfer_Archaea
Acetyl-CoA acetyltransferase (EC 2.3.1.9)	12	Fatty Acids, Lipids, and Isoprenoids	Isoprenoids	Archaeal_lipids
Respiratory nitrate reductase alpha chain (EC 1.7.99.4)	12	Nitrogen Metabolism		Nitrate_and_nitrite_ammonification
tmRNA-binding protein SmpB	12	Stress Response		Heat_shock_dnaK_gene_cluster_extended
2-keto-3-deoxy-D-arabino-heptulosonate-7-phosphate synthase I beta (EC 2.5.1.54)	12	Amino Acids and Derivatives	Aromatic amino acids and derivatives	Chorismate_Synthesis
Agmatinase (EC 3.5.3.11)	12	Amino Acids and Derivatives	Arginine; urea cycle, polyamines	Polyamine_Metabolism
Hydroxyacylglutathione hydrolase (EC 3.1.2.6)	12	Virulence	Resistance to antibiotics and toxic compounds	Cobalt-zinc-cadmium_resistance
putative periplasmic protein kinase ArgK and related GTPases of G3E family	12	Experimental Subsystems		CobW
Magnesium and cobalt efflux protein CorC	12	Virulence	Resistance to antibiotics and toxic compounds	Copper_homeostasis:_copper_tolerance
tRNA(Ile)-lysidine synthetase (EC 6.3.4.19)	12	none	none	none
ATP-dependent Clp protease, ATP-binding subunit ClpC	12	none	none	none
Negative regulator of genetic competence clcC/mecB	12	none	none	none
FIG069887: hypothetical protein	12	none	none	none
LSU ribosomal protein L31p	12	none	none	none
LSU ribosomal protein L31p, zinc-dependent	12	none	none	none
LSU ribosomal protein L27p	12	none	none	none
Ribonuclease HII (EC 3.1.26.4)	12	none	none	none
Excinuclease ABC subunit A	12	DNA Metabolism	DNA repair	DNA_repair,_UvrABC_system
Pyrophosphate-energized proton pump (EC 3.6.1.1)	12	Phosphorus Metabolism		Phosphate_metabolism
Ribonucleotide reductase transcriptional regulator NrdR	12	Nucleosides and Nucleotides		Ribonucleotide_reduction
Protein-export membrane protein SecD (TC 3.A.5.1.1)	12	none	none	none
Oligopeptide transport system permease protein OppC (TC 3.A.1.5.1)	12	none	none	none
ABC transporter, ATP-binding protein	12	Experimental Subsystems		Transporters_In_Models
Branched-chain amino acid transport system permease protein LivM (TC 3.A.1.4.1)	12	none	none	none
High-affinity branched-chain amino acid transport system permease protein LivH (TC 3.A.1.4.1)	12	Experimental Subsystems		Transporters_In_Models
NADH ubiquinone oxidoreductase chain A (EC 1.6.5.3)	12	Experimental Subsystems		Transporters_In_Models
NADH-ubiquinone oxidoreductase chain B (EC 1.6.5.3)	12	Clustering-based subsystems	Membrane-bound hydrogenase	CBSS-69014.3.peg.2094
NADH-ubiquinone oxidoreductase chain C (EC 1.6.5.3)	12	Experimental Subsystems		Transporters_In_Models
NADH-ubiquinone oxidoreductase chain D (EC 1.6.5.3)	12	Clustering-based subsystems	Membrane-bound hydrogenase	CBSS-69014.3.peg.2094
NADH-ubiquinone oxidoreductase chain H (EC 1.6.5.3)	12	Clustering-based subsystems	Membrane-bound hydrogenase	CBSS-69014.3.peg.2094
NADH-ubiquinone oxidoreductase chain J (EC 1.6.5.3)	12	Experimental Subsystems		Transporters_In_Models
NADH-ubiquinone oxidoreductase chain L (EC 1.6.5.3)	12	Experimental Subsystems		Transporters_In_Models
NADH-ubiquinone oxidoreductase chain M (EC 1.6.5.3)	12	Experimental Subsystems		Transporters_In_Models
NADH-ubiquinone oxidoreductase chain N (EC 1.6.5.3)	12	Experimental Subsystems		Transporters_In_Models
Respiratory nitrate reductase beta chain (EC 1.7.99.4)	12	Nitrogen Metabolism		Nitrate_and_nitrite_ammonification
Acetyl-CoA synthetase (ADP-forming) alpha and beta chains, putative	12	Carbohydrates	Central carbohydrate metabolism	Pyruvate_metabolism_II:_acetyl-CoA,_acetogenesis_from_pyruvate
Glutamate synthase [NADPH] small chain (EC 1.4.1.13)	12	Nitrogen Metabolism		Ammonia_assimilation
Acyl-phosphate:glycerol-3-phosphate O-acyltransferase PlsY	12	none	none	none
Acetyl-coenzyme A synthetase (EC 6.2.1.1)	12	Protein Metabolism	Protein processing and modification	Protein_Acetylation_and_Deacetylation_in_Bacteria
3-isopropylmalate dehydrogenase (EC 1.1.1.85)	12	Clustering-based subsystems	Choline bitartrate degradation, putative	CBSS-344610.3.peg.2335
3-isopropylmalate dehydratase small subunit (EC 4.2.1.33)	12	Amino Acids and Derivatives	Branched-chain amino acids	Leucine_Biosynthesis
Iron-sulfur cluster-binding protein	12	Experimental Subsystems		YgfZ-Fe-S_clustering
DNA-directed RNA polymerase alpha subunit (EC 2.7.7.6)	12	none	none	none
SSU ribosomal protein S4p (S9e)	12	Experimental Subsystems	Metagenomics	EGS_prediction
SSU ribosomal protein S11p (S14e)	12	none	none	none
SSU ribosomal protein S13p (S18e)	12	none	none	none
Translation initiation factor 1	12	none	none	none
Methionine aminopeptidase (EC 3.4.11.18)	12	Protein Metabolism	Protein biosynthesis	Translation_factors_bacterial
Adenylate kinase (EC 2.7.4.3)	12	none	none	none
Preprotein translocase secY subunit (TC 3.A.5.1.1)	12	none	none	none
LSU ribosomal protein L15p (L27Ae)	12	none	none	none
SSU ribosomal protein S5p (S2e)	12	none	none	none
LSU ribosomal protein L18p (L5e)	12	none	none	none
LSU ribosomal protein L6p (L9e)	12	none	none	none
SSU ribosomal protein S8p (S15Ae)	12	none	none	none
LSU ribosomal protein L5p (L11e)	12	none	none	none
Translation elongation factor G	12	Protein Metabolism	Protein biosynthesis	Translation_factors_bacterial
Homoserine dehydrogenase (EC 1.1.1.3)	12	none	none	none
Single-stranded DNA-binding protein	12	Virulence	Invasion and intracellular resistance	pVir_Plasmid_of_Campylobacter
Replicative DNA helicase (DnaB) (EC 3.6.4.12)	12	none	none	none
FIG000859: hypothetical protein YebC	12	none	none	none
Crossover junction endodeoxyribonuclease RuvC (EC 3.1.22.4)	12	none	none	none
Holliday junction DNA helicase RuvA	12	Virulence	Resistance to antibiotics and toxic compounds	Cobalt-zinc-cadmium_resistance
DNA polymerase III alpha subunit (EC 2.7.7.7)	12	Experimental Subsystems		Phosphate-binding_DING_proteins
ATP synthase beta chain (EC 3.6.3.14)	12	Experimental Subsystems		Transporters_In_Models
ATP synthase gamma chain (EC 3.6.3.14)	12	Experimental Subsystems		Transporters_In_Models
ATP synthase alpha chain (EC 3.6.3.14)	12	Experimental Subsystems		Transporters_In_Models
ATP synthase F0 sector subunit a (EC 3.6.3.14)	12	none	none	none
Dephospho-CoA kinase (EC 2.7.1.24)	12	Cell Wall and Capsule		Sortase
ATP-dependent DNA helicase UvrD/PcrA	12	DNA Metabolism	DNA repair	DNA_repair,_bacterial_UvrD_and_related_helicases
Phosphoribosylformylglycinamidine synthase, synthetase subunit (EC 6.3.5.3)	12	none	none	none
Dihydrofolate synthase (EC 6.3.2.12)	12	Cofactors, Vitamins, Prosthetic Groups, Pigments	Folate and pterines	Folate_Biosynthesis
Folylpolyglutamate synthase (EC 6.3.2.17)	12	Cofactors, Vitamins, Prosthetic Groups, Pigments	Folate and pterines	Folate_Biosynthesis
Chromosome (plasmid) partitioning protein ParA	12	Cell Division and Cell Cycle	Cell cycle in Prokaryota	Bacterial_Cytoskeleton
Methylthioribose-1-phosphate isomerase (EC 5.3.1.23)	12	Experimental Subsystems	Plant-Prokaryote DOE project	Omega-amidase
SSU ribosomal protein S9p (S16e)	12	none	none	none
Acyl carrier protein	12	Fatty Acids, Lipids, and Isoprenoids	Phospholipids	Glycerolipid_and_Glycerophospholipid_Metabolism_in_Bacteria
Malonyl CoA-acyl carrier protein transacylase (EC 2.3.1.39)	12	Experimental Subsystems		271-Bsub
DNA translocase FtsK	12	none	none	none
Excinuclease ABC subunit B	12	DNA Metabolism	DNA repair	DNA_repair,_UvrABC_system
Endonuclease III (EC 4.2.99.18)	12	Experimental Subsystems		XXBobCopyTrmE
Phosphoenolpyruvate synthase (EC 2.7.9.2)	12	Carbohydrates	Central carbohydrate metabolism	Glycolysis_and_Gluconeogenesis,_including_Archaeal_enzymes
tolB protein precursor, periplasmic protein involved in the tonb-independent uptake of group A colicins	11	none	none	none
Tungsten-containing aldehyde:ferredoxin oxidoreductase (EC 1.2.7.5)	11	none	none	none
Succinyl-CoA ligase [ADP-forming] alpha chain (EC 6.2.1.5)	11	none	none	none
Succinyl-CoA ligase [ADP-forming] beta chain (EC 6.2.1.5)	11	none	none	none
DNA-binding response regulator, LuxR family	11	none	none	none
ClpB protein	11	none	none	none
Diaminopimelate decarboxylase (EC 4.1.1.20)	11	Clustering-based subsystems	Hypothetical in Lysine biosynthetic cluster	CBSS-323850.3.peg.3269
Molybdopterin oxidoreductase iron-sulfur binding subunit	11	none	none	none
Tetrathionate reductase subunit A	11	none	none	none
Rod shape-determining protein MreB	11	Cell Division and Cell Cycle	Cell cycle in Prokaryota	Bacterial_Cytoskeleton
Imidazole glycerol phosphate synthase amidotransferase subunit (EC 2.4.2.-)	11	Experimental Subsystems		XXBOB
LSU ribosomal protein L21p	11	none	none	none
Cell division protein FtsZ (EC 3.4.24.-)	11	Cell Division and Cell Cycle	Cell cycle in Prokaryota	Bacterial_Cytoskeleton
Oligopeptide transport system permease protein OppB (TC 3.A.1.5.1)	11	none	none	none
ATP-dependent Clp protease proteolytic subunit (EC 3.4.21.92)	11	Regulation and Cell signaling		cAMP_signaling_in_bacteria
NAD kinase (EC 2.7.1.23)	11	Experimental Subsystems	Supplement for the paper 1	Bacterial_short_NadE
ADP-ribose pyrophosphatase (EC 3.6.1.13)	11	Experimental Subsystems	Supplement for the paper 1	Bacterial_short_NadE
Fumarate hydratase class I, aerobic (EC 4.2.1.2)	11	Carbohydrates	Central carbohydrate metabolism	TCA_Cycle
L(+)-tartrate dehydratase beta subunit (EC 4.2.1.32)	11	Experimental Subsystems	Monosaccharides	The_Tartronate_Semialdehyde_Hub
Propionyl-CoA carboxylase beta chain (EC 6.4.1.3)	11	none	none	none
DNA-directed RNA polymerase beta subunit (EC 2.7.7.6)	11	none	none	none
Permease of the drug/metabolite transporter (DMT) superfamily	11	Virulence	Resistance to antibiotics and toxic compounds	Cobalt-zinc-cadmium_resistance
Branched-chain amino acid transport ATP-binding protein LivF (TC 3.A.1.4.1)	11	none	none	none
Branched-chain amino acid transport ATP-binding protein LivG (TC 3.A.1.4.1)	11	none	none	none
Glutamine synthetase type I (EC 6.3.1.2)	11	Experimental Subsystems		Peptidoglycan_Biosynthesis_experimental
Methionyl-tRNA formyltransferase (EC 2.1.2.9)	11	Cofactors, Vitamins, Prosthetic Groups, Pigments	Folate and pterines	Folate_Biosynthesis
Aspartyl-tRNA(Asn) amidotransferase subunit B (EC 6.3.5.6)	11	Clustering-based subsystems	An uncharacterized, possibly regulatory, protein relating to translation	CBSS-393133.3.peg.695
Glutamyl-tRNA(Gln) amidotransferase subunit B (EC 6.3.5.7)	11	none	none	none
Phosphopantetheine adenylyltransferase (EC 2.7.7.3)	11	Clustering-based subsystems		CBSS-221109.1.peg.2233
Leucyl-tRNA synthetase (EC 6.1.1.4)	11	Experimental Subsystems	Metagenomics	EGS_prediction
NADH-ubiquinone oxidoreductase chain K (EC 1.6.5.3)	11	Experimental Subsystems		Transporters_In_Models
GTP-binding protein EngA	11	none	none	none
FIG00576991: hypothetical protein	11	none	none	none
(R)-citramalate synthase (EC 2.3.1.182)	11	Amino Acids and Derivatives	Branched-chain amino acids	Branched-Chain_Amino_Acid_Biosynthesis
3-isopropylmalate dehydratase large subunit (EC 4.2.1.33)	11	Amino Acids and Derivatives	Branched-chain amino acids	Leucine_Biosynthesis
2-isopropylmalate synthase (EC 2.3.3.13)	11	Amino Acids and Derivatives	Branched-chain amino acids	Leucine_Biosynthesis
Ketol-acid reductoisomerase (EC 1.1.1.86)	11	Metabolism of Aromatic Compounds	Peripheral pathways for catabolism of aromatic compounds	Biphenyl_Degradation
Acetolactate synthase small subunit (EC 2.2.1.6)	11	Amino Acids and Derivatives	Aromatic amino acids and derivatives	Phenylalanine_synthesis
Acetolactate synthase large subunit (EC 2.2.1.6)	11	Clustering-based subsystems		CBSS-562.2.peg.5158_SK3_including
tRNA-specific 2-thiouridylase MnmA	11	none	none	none
Pyruvate formate-lyase activating enzyme (EC 1.97.1.4)	11	Motility and Chemotaxis	Social motility and nonflagellar swimming in bacteria	Bacterial_motility:Gliding
Pyruvate formate-lyase (EC 2.3.1.54)	11	Carbohydrates	Fermentation	Butanol_Biosynthesis
SSU ribosomal protein S4p (S9e), zinc-dependent	11	none	none	none
LSU ribosomal protein L24p (L26e)	11	none	none	none
LSU ribosomal protein L14p (L23e)	11	none	none	none
SSU ribosomal protein S17p (S11e)	11	none	none	none
LSU ribosomal protein L16p (L10e)	11	none	none	none
SSU ribosomal protein S3p (S3e)	11	none	none	none
LSU ribosomal protein L22p (L17e)	11	none	none	none
SSU ribosomal protein S19p (S15e)	11	none	none	none
LSU ribosomal protein L2p (L8e)	11	none	none	none
LSU ribosomal protein L23p (L23Ae)	11	none	none	none
Serine hydroxymethyltransferase (EC 2.1.2.1)	11	Cofactors, Vitamins, Prosthetic Groups, Pigments	Folate and pterines	5-FCL-like_protein
Helicase loader DnaI	11	none	none	none
Formamidopyrimidine-DNA glycosylase (EC 3.2.2.23)	11	DNA Metabolism	DNA repair	DNA_Repair_Base_Excision
endo-type 6-aminohexanoate oligomer hydrolase	11	none	none	none
Aspartate 1-decarboxylase (EC 4.1.1.11)	11	Dormancy and Sporulation		Sporulation_gene_orphans
3-methyl-2-oxobutanoate hydroxymethyltransferase (EC 2.1.2.11)	11	Nitrogen Metabolism		Nitrate_and_nitrite_ammonification
Pantoate--beta-alanine ligase (EC 6.3.2.1)	11	Sulfur Metabolism		Thioredoxin-disulfide_reductase
Iron-sulfur cluster assembly protein SufB	11	Experimental Subsystems		XXBobCopyTrmE
DNA gyrase subunit A (EC 5.99.1.3)	11	none	none	none
ATP synthase delta chain (EC 3.6.3.14)	11	Experimental Subsystems		Transporters_In_Models
Orotidine 5'-phosphate decarboxylase (EC 4.1.1.23)	11	none	none	none
3-oxoadipate CoA-transferase subunit A (EC 2.8.3.6)	11	none	none	none
Lipoprotein releasing system ATP-binding protein LolD	11	Membrane Transport	Lipoprotein sorting	Lipoprotein_sorting_system
Glutamate synthase [NADPH] large chain (EC 1.4.1.13)	11	Nitrogen Metabolism		Ammonia_assimilation
Transamidase GatB domain protein	11	none	none	none
SSU ribosomal protein S21p	11	Experimental Subsystems		271-Bsub
Cysteine synthase (EC 2.5.1.47)	11	none	none	none
Tyrosyl-tRNA synthetase (EC 6.1.1.1)	11	Experimental Subsystems		271-Bsub
Riboflavin kinase (EC 2.7.1.26)	11	none	none	none
FMN adenylyltransferase (EC 2.7.7.2)	11	none	none	none
Tryptophan synthase alpha chain (EC 4.2.1.20)	11	Secondary Metabolism	Plant Hormones	Auxin_biosynthesis
Serine--glyoxylate aminotransferase (EC 2.6.1.45)	11	Carbohydrates	One-carbon Metabolism	Serine-glyoxylate_cycle
Glycerol-3-phosphate ABC transporter, ATP-binding protein UgpC (TC 3.A.1.1.3)	11	Experimental Subsystems		Transporters_In_Models
Peptide chain release factor 1	11	Clustering-based subsystems		LMPTP_YwlE_cluster
Molybdenum cofactor biosynthesis protein MoaC	11	none	none	none
Cyclic pyranopterin monophosphate synthase (EC 4.1.99.18)	11	none	none	none
Nucleoside 5-triphosphatase RdgB (dHAPTP, dITP, XTP-specific) (EC 3.6.1.15)	11	none	none	none
Adenylosuccinate synthetase (EC 6.3.4.4)	11	Nucleosides and Nucleotides	Purines	Purine_conversions
Molybdenum transport system permease protein ModB (TC 3.A.1.8.1)	11	none	none	none
HNH endonuclease family protein	11	none	none	none
Cytosol aminopeptidase PepA (EC 3.4.11.1)	11	Carbohydrates	Central carbohydrate metabolism	Dehydrogenase_complexes
SSU ribosomal protein S15p (S13e)	11	none	none	none
Polyribonucleotide nucleotidyltransferase (EC 2.7.7.8)	11	Clustering-based subsystems		Bacterial_RNA-metabolizing_Zn-dependent_hydrolases
FIG00031715: Predicted metal-dependent phosphoesterases (PHP family)	11	none	none	none
FIG006542: Phosphoesterase	11	none	none	none
FIG002344: Hydrolase (HAD superfamily)	11	Clustering-based subsystems	Two related proteases	CBSS-257314.1.peg.676
Transcription termination protein NusB	11	none	none	none
Ribosomal-protein-S18p-alanine acetyltransferase (EC 2.3.1.-)	11	Clustering-based subsystems		Bacterial_RNA-metabolizing_Zn-dependent_hydrolases
Oligopeptide transport ATP-binding protein OppD (TC 3.A.1.5.1)	11	none	none	none
RNA polymerase sigma factor RpoD	11	Experimental Subsystems		271-Bsub
DNA primase (EC 2.7.7.-)	11	DNA Metabolism	DNA replication	DNA-replication
1-acyl-sn-glycerol-3-phosphate acyltransferase (EC 2.3.1.51)	11	Fatty Acids, Lipids, and Isoprenoids	Phospholipids	Glycerolipid_and_Glycerophospholipid_Metabolism_in_Bacteria
HDIG domain protein	11	none	none	none
GTP-binding and nucleic acid-binding protein YchF	11	none	none	none
Cytochrome c-type biogenesis protein CcmC, putative heme lyase for CcmE	10	Respiration		Biogenesis_of_c-type_cytochromes
ABC transporter involved in cytochrome c biogenesis, CcmB subunit	10	Respiration		Biogenesis_of_c-type_cytochromes
Cytochrome c heme lyase subunit CcmF	10	Respiration		Biogenesis_of_c-type_cytochromes
Excinuclease ABC subunit C	10	DNA Metabolism	DNA repair	DNA_repair,_UvrABC_system
Protein-L-isoaspartate O-methyltransferase (EC 2.1.1.77)	10	none	none	none
Hydroxyproline dehydratase putative	10	Experimental Subsystems		Experimental_-_hydroxyproline_metabolism
Hypothetical ATP-binding protein, containing DUF265 domain	10	none	none	none
Chaperone protein DnaJ	10	none	none	none
Isoleucyl-tRNA synthetase (EC 6.1.1.5)	10	Clustering-based subsystems	Cell Division	Cell_Division_Cluster
RNA-binding protein Jag	10	none	none	none
DNA polymerase III delta prime subunit (EC 2.7.7.7)	10	none	none	none
FIG007959: peptidase, M16 family	10	none	none	none
Phosphonate ABC transporter phosphate-binding periplasmic component (TC 3.A.1.9.1)	10	none	none	none
Cell division protein FtsW	10	Cell Division and Cell Cycle	Cell cycle in Prokaryota	Bacterial_Cytoskeleton
Cell division protein FtsI [Peptidoglycan synthetase] (EC 2.4.1.129)	10	Clustering-based subsystems		CBSS-269801.1.peg.1725
DNA ligase (EC 6.5.1.2)	10	Cofactors, Vitamins, Prosthetic Groups, Pigments	NAD and NADP	NAD_consumption
Imidazole glycerol phosphate synthase cyclase subunit (EC 4.1.3.-)	10	Experimental Subsystems		XXBOB
Translin family protein	10	none	none	none
Glycyl-tRNA synthetase (EC 6.1.1.14)	10	Protein Metabolism	Protein biosynthesis	tRNA_aminoacylation
RecA protein	10	DNA Metabolism	DNA repair	DNA_repair,_bacterial_RecFOR_pathway
Cell division protein FtsA	10	Cell Division and Cell Cycle	Cell cycle in Prokaryota	Bacterial_Cytoskeleton
Aspartyl-tRNA synthetase (EC 6.1.1.12)	10	Experimental Subsystems		271-Bsub
Aspartyl-tRNA(Asn) synthetase (EC 6.1.1.23)	10	none	none	none
L(+)-tartrate dehydratase alpha subunit (EC 4.2.1.32)	10	Experimental Subsystems	Monosaccharides	The_Tartronate_Semialdehyde_Hub
Malate dehydrogenase (EC 1.1.1.37)	10	none	none	none
2-oxoglutarate oxidoreductase, beta subunit (EC 1.2.7.3)	10	none	none	none
2-oxoglutarate oxidoreductase, alpha subunit (EC 1.2.7.3)	10	none	none	none
Acetyl-coenzyme A carboxyl transferase alpha chain (EC 6.4.1.2)	10	Experimental Subsystems		271-Bsub
Acetyl-coenzyme A carboxyl transferase beta chain (EC 6.4.1.2)	10	Experimental Subsystems		Experimental_Iddo_1
DNA-directed RNA polymerase beta' subunit (EC 2.7.7.6)	10	none	none	none
Lipoate synthase	10	Experimental Subsystems		Experimental_Sulfur_transfer_Archaea
Peptidyl-prolyl cis-trans isomerase (EC 5.2.1.8)	10	none	none	none
Anaerobic dehydrogenases, typically selenocysteine-containing	10	Cofactors, Vitamins, Prosthetic Groups, Pigments	Folate and pterines	5-FCL-like_protein
Radical SAM heme biosynthesis protein AhbD, Fe-coproporphyrin III decarboxylase	10	none	none	none
Arsenical-resistance protein ACR3	10	Virulence	Resistance to antibiotics and toxic compounds	Arsenic_resistance
Alcohol dehydrogenase (EC 1.1.1.1)	10	none	none	none
POSSIBLE TRANSMEMBRANE PROTEIN	10	none	none	none
N-methylhydantoinase A (EC 3.5.2.14)	10	Amino Acids and Derivatives	Lysine, threonine, methionine, and cysteine	Lysine_degradation
Threonine dehydrogenase and related Zn-dependent dehydrogenases	10	none	none	none
LSU ribosomal protein L25p	10	none	none	none
Glycerophosphoryl diester phosphodiesterase (EC 3.1.4.46)	10	Clustering-based subsystems		CBSS-176299.4.peg.1996
Seryl-tRNA synthetase (EC 6.1.1.11)	10	Amino Acids and Derivatives	Alanine, serine, and glycine	Glycine_and_Serine_Utilization
Transcription elongation factor GreA	10	RNA Metabolism	Transcription	Transcription_factors_bacterial
Mg(2+)-transport-ATPase-associated protein MgtC	10	none	none	none
Inosine-5'-monophosphate dehydrogenase, catalytic domain (EC 1.1.1.205)	10	none	none	none
rRNA small subunit methyltransferase I	10	none	none	none
Ornithine carbamoyltransferase (EC 2.1.3.3)	10	Clustering-based subsystems		CBSS-320372.3.peg.6046
D,D-heptose 7-phosphate kinase	10	none	none	none
phage portal protein, SPP1	10	none	none	none
FIG003003: hypothetical protein	10	none	none	none
LSU ribosomal protein L30p (L7e)	10	none	none	none
LSU ribosomal protein L4p (L1e)	10	none	none	none
GTP cyclohydrolase I (EC 3.5.4.16) type 1	10	Cofactors, Vitamins, Prosthetic Groups, Pigments	Folate and pterines	Folate_Biosynthesis
SSU ribosomal protein S18p	10	none	none	none
SSU ribosomal protein S6p	10	none	none	none
Competence protein F homolog, phosphoribosyltransferase domain	10	none	none	none
protein YhgH required for utilization of DNA as sole source of carbon and energy	10	none	none	none
Molybdenum cofactor biosynthesis protein MoaE	10	none	none	none
Iron-sulfur cluster assembly ATPase protein SufC	10	Experimental Subsystems		XXBobCopyTrmE
2-hydroxy-3-oxopropionate reductase (EC 1.1.1.60)	10	Clustering-based subsystems	Tartronate-semialdehyde related area (links to pyridoxine and aldorate metabolism)	CBSS-502800.3.peg.2785
ATP synthase epsilon chain (EC 3.6.3.14)	10	Experimental Subsystems		Transporters_In_Models
ATP synthase F0 sector subunit c (EC 3.6.3.14)	10	none	none	none
FIG00576794: hypothetical protein	10	none	none	none
Hydroxymethylpyrimidine ABC transporter, transmembrane component	10	none	none	none
Coenzyme F420-0:L-glutamate ligase (EC 6.3.2.31)	10	none	none	none
F420-1:L-glutamate ligase (EC 6.3.2.34)	10	none	none	none
Glutaconate CoA-transferase subunit A (EC 2.8.3.12)	10	none	none	none
Octanoate-[acyl-carrier-protein]-protein-N-octanoyltransferase	10	none	none	none
Naphthoate synthase (EC 4.1.3.36)	10	Experimental Subsystems		271-Bsub
Membrane protein containing HD superfamily hydrolase domain, YQFF ortholog	10	Clustering-based subsystems		CBSS-56780.10.peg.1536
IMP cyclohydrolase (EC 3.5.4.10)	10	none	none	none
Phosphoribosylaminoimidazolecarboxamide formyltransferase (EC 2.1.2.3)	10	none	none	none
COG1180: Radical SAM, Pyruvate-formate lyase-activating enzyme like	10	RNA Metabolism	RNA processing and modification	tRNA_modification_Archaea
Tryptophan synthase beta chain (EC 4.2.1.20)	10	Secondary Metabolism	Plant Hormones	Auxin_biosynthesis
Phosphoribosylanthranilate isomerase (EC 5.3.1.24)	10	Secondary Metabolism	Plant Hormones	Auxin_biosynthesis
Ribonuclease PH (EC 2.7.7.56)	10	none	none	none
Diaminohydroxyphosphoribosylaminopyrimidine deaminase (EC 3.5.4.26)	10	none	none	none
5-amino-6-(5-phosphoribosylamino)uracil reductase (EC 1.1.1.193)	10	none	none	none
Riboflavin synthase eubacterial/eukaryotic (EC 2.5.1.9)	10	none	none	none
3,4-dihydroxy-2-butanone 4-phosphate synthase (EC 4.1.99.12)	10	none	none	none
GTP cyclohydrolase II (EC 3.5.4.25)	10	Cofactors, Vitamins, Prosthetic Groups, Pigments	Riboflavin, FMN, FAD	Riboflavin,_FMN_and_FAD_metabolism
6,7-dimethyl-8-ribityllumazine synthase (EC 2.5.1.78)	10	none	none	none
Histidyl-tRNA synthetase (EC 6.1.1.21)	10	Regulation and Cell signaling		Stringent_Response,_(p)ppGpp_metabolism
Transketolase, N-terminal section (EC 2.2.1.1)	10	none	none	none
Transketolase, C-terminal section (EC 2.2.1.1)	10	none	none	none
Cobalt-zinc-cadmium resistance protein	10	Virulence	Resistance to antibiotics and toxic compounds	Cobalt-zinc-cadmium_resistance
Gamma-glutamyl phosphate reductase (EC 1.2.1.41)	10	Experimental Subsystems	Plant-Prokaryote DOE project	PROSC
CTP synthase (EC 6.3.4.2)	10	none	none	none
4-hydroxy-tetrahydrodipicolinate synthase (EC 4.3.3.7)	10	none	none	none
Aspartate-semialdehyde dehydrogenase (EC 1.2.1.11)	10	Experimental Subsystems	Plant-Prokaryote DOE project	PROSC
4-hydroxy-tetrahydrodipicolinate reductase (EC 1.17.1.8)	10	none	none	none
Uncharacterized protein conserved in archaea	10	none	none	none
Thioredoxin	10	none	none	none
Repressor CsoR of the copZA operon	10	none	none	none
5'-methylthioadenosine phosphorylase (EC 2.4.2.28)	10	Cofactors, Vitamins, Prosthetic Groups, Pigments	Quinone cofactors	Menaquinone_Biosynthesis_via_Futalosine
Alpha-N-arabinofuranosidase (EC 3.2.1.55)	10	Experimental Subsystems	Plant-Prokaryote DOE project	COG3533
Branched-chain amino acid aminotransferase (EC 2.6.1.42)	10	Carbohydrates	Central carbohydrate metabolism	Dehydrogenase_complexes
Adenine deaminase (EC 3.5.4.2)	10	none	none	none
Twin-arginine translocation protein TatC	10	Protein Metabolism	Secretion	Twin-arginine_translocation_system
DNA topoisomerase I (EC 5.99.1.2)	10	Virulence	Invasion and intracellular resistance	pVir_Plasmid_of_Campylobacter
Aminopeptidase YpdF (MP-, MA-, MS-, AP-, NP- specific)	10	none	none	none
Translation elongation factor P	10	none	none	none
Nicotinamidase (EC 3.5.1.19)	10	Experimental Subsystems	Supplement for the paper 1	Bacterial_short_NadE
Nicotinate phosphoribosyltransferase (EC 2.4.2.11)	10	Experimental Subsystems	Supplement for the paper 1	Bacterial_short_NadE
Acyl-CoA dehydrogenase, C-terminal	10	none	none	none
Lipid A export ATP-binding/permease protein MsbA	10	none	none	none
Prephenate dehydratase (EC 4.2.1.51)	10	Experimental Subsystems		Phenylalanine_and_Tyrosine_Branches_from_Chorismate_(Phoenix_copy)
DNA polymerase IV (EC 2.7.7.7)	10	none	none	none
Phosphoribosylaminoimidazole-succinocarboxamide synthase (EC 6.3.2.6)	10	none	none	none
Imidazoleglycerol-phosphate dehydratase (EC 4.2.1.19)	10	Experimental Subsystems		XXBOB
Histidinol-phosphate aminotransferase (EC 2.6.1.9)	10	Experimental Subsystems		XXBOB
Quinolinate synthetase (EC 2.5.1.72)	10	none	none	none
tRNA-i(6)A37 methylthiotransferase	10	Clustering-based subsystems		CBSS-87626.3.peg.3639
4-hydroxy-3-methylbut-2-enyl diphosphate reductase (EC 1.17.1.2)	10	Fatty Acids, Lipids, and Isoprenoids	Isoprenoids	Nonmevalonate_Branch_of_Isoprenoid_Biosynthesis
Diaminopimelate epimerase (EC 5.1.1.7)	10	Clustering-based subsystems	Lysine, threonine, methionine, and cysteine	CBSS-84588.1.peg.1247
L,L-diaminopimelate aminotransferase (EC 2.6.1.83), DapL2 type	10	none	none	none
Holliday junction DNA helicase RuvB	10	Carbohydrates	Monosaccharides	D-galactonate_catabolism
Glutamyl-tRNA reductase (EC 1.2.1.70)	9	Cofactors, Vitamins, Prosthetic Groups, Pigments	Tetrapyrroles	Experimental_tye
Succinyl-CoA:3-ketoacid-coenzyme A transferase subunit B (EC 2.8.3.5)	9	Metabolism of Aromatic Compounds	Metabolism of central aromatic intermediates	Protocatechuate_branch_of_beta-ketoadipate_pathway
COG1801: Uncharacterized conserved protein	9	none	none	none
3-hydroxyacyl-CoA dehydrogenase (EC 1.1.1.35)	9	Amino Acids and Derivatives	Branched-chain amino acids	Isoleucine_degradation
Galactokinase (EC 2.7.1.6)	9	none	none	none
Na+/H+ antiporter NhaD type	9	none	none	none
Ribonuclease P protein component (EC 3.1.26.5)	9	RNA Metabolism	RNA processing and modification	tRNA_processing
Protein YidD	9	none	none	none
sodium/calcium exchanger family protein	9	none	none	none
Phosphoribosylformimino-5-aminoimidazole carboxamide ribotide isomerase (EC 5.3.1.16)	9	Carbohydrates	Sugar alcohols	Ethanolamine_utilization
Phosphoribosyl-AMP cyclohydrolase (EC 3.5.4.19)	9			COG0523
FKBP-type peptidyl-prolyl cis-trans isomerase	9	Stress Response		Flavohaemoglobin
protein from nitrogen regulatory protein P-II (GLNB) family, ortholog YAAQ B. subtilis	9	Clustering-based subsystems		CBSS-393133.3.peg.2787
rRNA small subunit methyltransferase H	9	none	none	none
tRNA (Guanine37-N1) -methyltransferase (EC 2.1.1.31)	9	Stress Response		Heat_shock_dnaK_gene_cluster_extended
Helicase PriA essential for oriC/DnaA-independent DNA replication	9	Clustering-based subsystems		Conserved_gene_cluster_associated_with_Met-tRNA_formyltransferase
Peptide deformylase (EC 3.5.1.88)	9	none	none	none
Selenocysteine-specific translation elongation factor	9	Protein Metabolism	Selenoproteins	Selenocysteine_metabolism
Deacetylases, including yeast histone deacetylase and acetoin utilization protein	9	Virulence	Iron Scavenging Mechanisms	Paerucumarin_Biosynthesis
ATP-dependent Clp protease ATP-binding subunit ClpX	9	Protein Metabolism	Protein degradation	Proteolysis_in_bacteria,_ATP-dependent
RNA binding methyltransferase FtsJ like	9	Experimental Subsystems		Nodulation
Succinate dehydrogenase flavoprotein subunit (EC 1.3.99.1)	9	Respiration	Electron donating reactions	Succinate_dehydrogenase
Succinate dehydrogenase iron-sulfur protein (EC 1.3.99.1)	9	Experimental Subsystems		XXBobCopyTrmE
Aconitate hydratase (EC 4.2.1.3)	9	Carbohydrates	Organic acids	Propionate-CoA_to_Succinate_Module
Valyl-tRNA synthetase (EC 6.1.1.9)	9	Experimental Subsystems	Metagenomics	EGS_prediction
Nitrogen regulatory protein P-II	9	Nitrogen Metabolism		Ammonia_assimilation
Ammonium transporter	9	Nitrogen Metabolism		Ammonia_assimilation
Molybdopterin-guanine dinucleotide biosynthesis protein MobB	9	none	none	none
Pyruvate kinase (EC 2.7.1.40)	9	Carbohydrates	Central carbohydrate metabolism	Glycolysis_and_Gluconeogenesis,_including_Archaeal_enzymes
Transcription-repair coupling factor	9	none	none	none
Myo-inositol 2-dehydrogenase (EC 1.1.1.18)	9	none	none	none
N-methylhydantoinase B (EC 3.5.2.14)	9	Amino Acids and Derivatives	Lysine, threonine, methionine, and cysteine	Lysine_degradation
FIG002813: LPPG:FO 2-phospho-L-lactate transferase like, CofD-like	9	none	none	none
Beta-glucosidase (EC 3.2.1.21)	9	Carbohydrates	Di- and oligosaccharides	Fructooligosaccharides(FOS)_and_Raffinose_Utilization
16S rRNA processing protein RimM	9	Protein Metabolism	Protein biosynthesis	Ribosome_biogenesis_bacterial
KH domain RNA binding protein YlqC	9	none	none	none
SSU ribosomal protein S16p	9	none	none	none
Signal recognition particle, subunit Ffh SRP54 (TC 3.A.5.1.1)	9	Experimental Subsystems	Metagenomics	EGS_prediction
NAD-dependent glyceraldehyde-3-phosphate dehydrogenase (EC 1.2.1.12)	9	none	none	none
Type II/IV secretion system protein TadC, associated with Flp pilus assembly	9	none	none	none
Flp pilus assembly protein TadB	9	none	none	none
Type II/IV secretion system ATP hydrolase TadA/VirB11/CpaF, TadA subfamily	9	none	none	none
Lysyl-tRNA synthetase (class II) (EC 6.1.1.6)	9	Experimental Subsystems		271-Bsub
rRNA small subunit 7-methylguanosine (m7G) methyltransferase GidB	9	none	none	none
Heme A synthase, cytochrome oxidase biogenesis protein Cox15-CtaA	9	none	none	none
NAD synthetase (EC 6.3.1.5)	9	Experimental Subsystems	Supplement for the paper 1	Bacterial_short_NadE
Glutamine amidotransferase chain of NAD synthetase	9	Experimental Subsystems	Supplement for the paper 1	Bacterial_short_NadE
Diadenylate cyclase spyDAC	9	none	none	none
Bacterial checkpoint controller DisA with nucleotide-binding domain	9	none	none	none
Teichoic acid export ATP-binding protein TagH (EC 3.6.3.40)	9	Experimental Subsystems		271-Bsub
Formyltetrahydrofolate deformylase (EC 3.5.1.10)	9	Cofactors, Vitamins, Prosthetic Groups, Pigments	Folate and pterines	5-FCL-like_protein
FIG00576930: hypothetical protein	9	none	none	none
Guanylate kinase (EC 2.7.4.8)	9	Nucleosides and Nucleotides	Purines	Purine_conversions
5-Enolpyruvylshikimate-3-phosphate synthase (EC 2.5.1.19)	9	Amino Acids and Derivatives	Aromatic amino acids and derivatives	Chorismate_Synthesis
Branched-chain amino acid ABC transporter, amino acid-binding protein (TC 3.A.1.4.1)	9	Virulence		C_jejuni_colonization_of_chick_caeca
GTP-binding protein TypA/BipA	9	none	none	none
ABC transporter ATP-binding protein	9	none	none	none
LSU ribosomal protein L36p	9	none	none	none
LSU ribosomal protein L36p, zinc-dependent	9	none	none	none
SSU ribosomal protein S14p (S29e)	9	none	none	none
SSU ribosomal protein S14p (S29e), zinc-dependent	9	none	none	none
LSU ribosomal protein L3p (L3e)	9	none	none	none
SSU ribosomal protein S10p (S20e)	9	none	none	none
SSU ribosomal protein S7p (S5e)	9	none	none	none
SSU ribosomal protein S12p (S23e)	9	Experimental Subsystems	Metagenomics	EGS_prediction
SSU ribosomal protein S18p, zinc-dependent	9	none	none	none
LSU ribosomal protein L9p	9	Experimental Subsystems		Hypothetical_DUF454
Endonuclease IV (EC 3.1.21.2)	9	none	none	none
COG0028: Thiamine pyrophosphate-requiring enzymes	9	Experimental Subsystems		TrmE_experimental
DNA polymerase I (EC 2.7.7.7)	9	DNA Metabolism	DNA replication	DNA-replication
Iron-sulfur cluster assembly protein SufD	9	Experimental Subsystems		Galactoglucan_Biosynthesis_in_Sinorhizobium
Cysteine desulfurase (EC 2.8.1.7), SufS subfamily	9	none	none	none
DNA polymerase III beta subunit (EC 2.7.7.7)	9	DNA Metabolism	DNA replication	DNA-replication
DNA recombination and repair protein RecF	9	none	none	none
FIG00999917: Enoyl-CoA hydratase	9	none	none	none
Nucleoside diphosphate kinase (EC 2.7.4.6)	9	none	none	none
TsaB protein, required for threonylcarbamoyladenosine (t(6)A) formation in tRNA	9	none	none	none
Thiamine-monophosphate kinase (EC 2.7.4.16)	9	none	none	none
Creatinine amidohydrolase (EC 3.5.2.10)	9	Experimental Subsystems		Experimental_-Creatinine_degradation
Nitric oxide reductase activation protein NorQ	9	Nitrogen Metabolism		Denitrification
Dihydrolipoamide acyltransferase component of branched-chain alpha-keto acid dehydrogenase complex (EC 2.3.1.168)	9	Carbohydrates	Central carbohydrate metabolism	Dehydrogenase_complexes
Branched-chain alpha-keto acid dehydrogenase, E1 component, beta subunit (EC 1.2.4.4)	9	Carbohydrates	Central carbohydrate metabolism	Dehydrogenase_complexes
Branched-chain alpha-keto acid dehydrogenase, E1 component, alpha subunit (EC 1.2.4.4)	9	Carbohydrates	Central carbohydrate metabolism	Dehydrogenase_complexes
aldo/keto reductase	9	none	none	none
Phosphoribosylformylglycinamidine cyclo-ligase (EC 6.3.3.1)	9	Nucleosides and Nucleotides	Purines	De_Novo_Purine_Biosynthesis
FIG022979: MoxR-like ATPases	9	none	none	none
Single-stranded-DNA-specific exonuclease RecJ (EC 3.1.-.-)	9	none	none	none
Segregation and condensation protein A	9	Cell Division and Cell Cycle	Cell cycle in Prokaryota	Two_cell_division_clusters_relating_to_chromosome_partitioning
Chorismate mutase II (EC 5.4.99.5)	9	Experimental Subsystems		Phenylalanine_and_Tyrosine_Branches_from_Chorismate_(Phoenix_copy)
Indole-3-glycerol phosphate synthase (EC 4.1.1.48)	9	Amino Acids and Derivatives	Aromatic amino acids and derivatives	Tryptophan_synthesis
Anthranilate phosphoribosyltransferase (EC 2.4.2.18)	9	Secondary Metabolism	Plant Hormones	Auxin_biosynthesis
Deoxycytidine triphosphate deaminase (EC 3.5.4.13)	9	Nucleosides and Nucleotides	Pyrimidines	pyrimidine_conversions
Twin-arginine translocation protein TatA	9	Protein Metabolism	Secretion	Twin-arginine_translocation_system
Alpha,alpha-trehalose-phosphate synthase [UDP-forming] (EC 2.4.1.15)	9	Carbohydrates	Di- and oligosaccharides	Trehalose_Biosynthesis
GTP pyrophosphokinase (EC 2.7.6.5), (p)ppGpp synthetase I	9	none	none	none
2'-5' RNA ligase	9	none	none	none
Transcription termination factor Rho	9	none	none	none
Iron-sulfur cluster regulator IscR	9	Cofactors, Vitamins, Prosthetic Groups, Pigments	Fe-S clusters	Fe-S_cluster_assembly
Phosphoadenylyl-sulfate reductase [thioredoxin] (EC 1.8.4.8)	9	none	none	none
Adenylyl-sulfate reductase [thioredoxin] (EC 1.8.4.10)	9	none	none	none
D-aminoacylase (EC 3.5.1.81)	9	none	none	none
UDP-sulfoquinovose synthase (EC 3.13.1.1)	9	none	none	none
Phosphate:acyl-ACP acyltransferase PlsX	9	none	none	none
Glycine dehydrogenase [decarboxylating] (glycine cleavage system P2 protein) (EC 1.4.4.2)	9	Amino Acids and Derivatives	Alanine, serine, and glycine	Glycine_and_Serine_Utilization
Glycine dehydrogenase [decarboxylating] (glycine cleavage system P1 protein) (EC 1.4.4.2)	9	Amino Acids and Derivatives	Alanine, serine, and glycine	Glycine_and_Serine_Utilization
Glycine cleavage system H protein	9	Amino Acids and Derivatives	Alanine, serine, and glycine	Glycine_and_Serine_Utilization
Aminomethyltransferase (glycine cleavage system T protein) (EC 2.1.2.10)	9	Clustering-based subsystems		CBSS-87626.3.peg.3639
DNA mismatch repair protein MutL	9	DNA Metabolism	DNA repair	DNA_repair,_bacterial_MutL-MutS_system
Pantothenate kinase type III, CoaX-like (EC 2.7.1.33)	9	Cell Wall and Capsule	Capsular and extracellular polysacchrides	Legionaminic_Acid_Biosynthesis
Phosphopantothenoylcysteine decarboxylase (EC 4.1.1.36)	9	Metabolism of Aromatic Compounds	Peripheral pathways for catabolism of aromatic compounds	Phenylpropanoid_compound_degradation
Phosphopantothenoylcysteine synthetase (EC 6.3.2.5)	9	Metabolism of Aromatic Compounds	Peripheral pathways for catabolism of aromatic compounds	Phenylpropanoid_compound_degradation
Phosphate transport regulator (distant homolog of PhoU)	9	Phosphorus Metabolism		Phosphate_metabolism
Probable low-affinity inorganic phosphate transporter	9	Experimental Subsystems		Transporters_In_Models
Ribonuclease III (EC 3.1.26.3)	9	Experimental Subsystems		271-Bsub
Chromosome partition protein smc	9	Experimental Subsystems		Hypothetical_DUF454
Signal recognition particle receptor protein FtsY (=alpha subunit) (TC 3.A.5.1.1)	9	Experimental Subsystems		271-Bsub
Putative stomatin/prohibitin-family membrane protease subunit aq_911	9	none	none	none
3-dehydroquinate dehydratase II (EC 4.2.1.10)	9	Amino Acids and Derivatives	Aromatic amino acids and derivatives	Chorismate_Synthesis
Hydrolase, alpha/beta fold family protein, At1g52510/AT4G12830 homolog, group4	9	none	none	none
Alanyl-tRNA synthetase (EC 6.1.1.7)	9	Experimental Subsystems		271-Bsub
Shikimate 5-dehydrogenase I alpha (EC 1.1.1.25)	9	Amino Acids and Derivatives	Aromatic amino acids and derivatives	Chorismate_Synthesis
Chorismate synthase (EC 4.2.3.5)	9	Amino Acids and Derivatives	Aromatic amino acids and derivatives	Chorismate_Synthesis
Hydroxymethylpyrimidine phosphate synthase ThiC (EC 4.1.99.17)	9	none	none	none
NAD-dependent protein deacetylase of SIR2 family	9	Protein Metabolism	Protein processing and modification	Protein_Acetylation_and_Deacetylation_in_Bacteria
Fumarylacetoacetate hydrolase family protein	9	Cofactors, Vitamins, Prosthetic Groups, Pigments	Folate and pterines	Pterin_carbinolamine_dehydratase
Thymidylate kinase (EC 2.7.4.9)	9	Experimental Subsystems		271-Bsub
Glutamate 5-kinase (EC 2.7.2.11)	9	none	none	none
RNA-binding C-terminal domain PUA	9	none	none	none
Dihydroxy-acid dehydratase (EC 4.2.1.9)	9	Experimental Subsystems		Iron-sulfur_experimental
SSU ribosomal protein S1p	9	none	none	none
Adenylosuccinate lyase (EC 4.3.2.2)	9	none	none	none
Histidinol dehydrogenase (EC 1.1.1.23)	9	Experimental Subsystems		XXBOB
ATP phosphoribosyltransferase regulatory subunit (EC 2.4.2.17)	9	Experimental Subsystems		XXBOB2
Undecaprenyl-phosphate galactosephosphotransferase (EC 2.7.8.6)	9	none	none	none
dTDP-4-dehydrorhamnose reductase (EC 1.1.1.133)	9	Cell Wall and Capsule	Cell wall of Mycobacteria	linker_unit-arabinogalactan_synthesis
Glucose-1-phosphate thymidylyltransferase (EC 2.7.7.24)	9	Cell Wall and Capsule	Cell wall of Mycobacteria	linker_unit-arabinogalactan_synthesis
SSU ribosomal protein S2p (SAe)	9	Experimental Subsystems	Metagenomics	EGS_prediction
Translation elongation factor Ts	9	Protein Metabolism	Protein biosynthesis	Translation_factors_bacterial
Ribosome recycling factor	9	Protein Metabolism	Protein biosynthesis	Translation_factors_bacterial
1-deoxy-D-xylulose 5-phosphate reductoisomerase (EC 1.1.1.267)	9	Clustering-based subsystems	Isoprenoid/cell wall biosynthesis: PREDICTED UNDECAPRENYL DIPHOSPHATE PHOSPHATASE	CBSS-83331.1.peg.3039
Acetylornithine aminotransferase (EC 2.6.1.11)	9	none	none	none
N-acetylglutamate synthase (EC 2.3.1.1)	9	none	none	none
SSU rRNA (adenine(1518)-N(6)/adenine(1519)-N(6))-dimethyltransferase (EC 2.1.1.182)	9	none	none	none
Glucosamine--fructose-6-phosphate aminotransferase [isomerizing] (EC 2.6.1.16)	9	Experimental Subsystems	Plant-Prokaryote DOE project	PROSC
GMP synthase [glutamine-hydrolyzing] (EC 6.3.5.2)	9	none	none	none
2,3-bisphosphoglycerate-independent phosphoglycerate mutase, archaeal type (EC 5.4.2.1)	9	none	none	none
Dihydroorotate dehydrogenase, catalytic subunit (EC 1.3.3.1)	9	Nucleosides and Nucleotides		De_Novo_Pyrimidine_Synthesis
RNA-2',3'-PO4:RNA-5'-OH ligase	9	none	none	none
Nucleoside triphosphate pyrophosphohydrolase MazG (EC 3.6.1.8)	9	none	none	none
Phenylalanyl-tRNA synthetase alpha chain (EC 6.1.1.20)	9	Experimental Subsystems	Metagenomics	EGS_prediction
Protein-N(5)-glutamine methyltransferase PrmC, methylates polypeptide chain release factors RF1 and RF2	9	none	none	none
Carbamoyl-phosphate synthase large chain (EC 6.3.5.5)	9	Nucleosides and Nucleotides		De_Novo_Pyrimidine_Synthesis
GTP-binding protein HflX	9	none	none	none
tRNA pseudouridine synthase B (EC 4.2.1.70)	9	Experimental Subsystems	Plant-Prokaryote DOE project	COG1836
Translation initiation factor 2	9	Clustering-based subsystems	Ribosome-related cluster	CBSS-138119.3.peg.2719
Xanthine and CO dehydrogenases maturation factor, XdhC/CoxF family	9	Nucleosides and Nucleotides		Purine_Utilization

## Sheet: Table S6
Terrestial Cluster
Functions	Number of Genomes	Primclass	Subclass	Subsystem
Chromosomal replication initiator protein DnaA	19	DNA Metabolism	DNA replication	DNA-replication
D-tyrosyl-tRNA(Tyr) deacylase (EC 3.6.1.n1)	19	none	none	none
hypothetical protein	19	Clustering-based subsystems	pH adaptation potassium efflux	CBSS-272569.1.peg.3198
DNA gyrase subunit A (EC 5.99.1.3)	19	none	none	none
SOS-response repressor and protease LexA (EC 3.4.21.88)	19	none	none	none
Ribulose-5-phosphate 4-epimerase and related epimerases and aldolases	19	Clustering-based subsystems	Tartronate-semialdehyde related area (links to pyridoxine and aldorate metabolism)	CBSS-502800.3.peg.2785
Acyl-phosphate:glycerol-3-phosphate O-acyltransferase PlsY	19	none	none	none
Branched-chain amino acid aminotransferase (EC 2.6.1.42)	19	Carbohydrates	Central carbohydrate metabolism	Dehydrogenase_complexes
Histidyl-tRNA synthetase (EC 6.1.1.21)	19	Regulation and Cell signaling		Stringent_Response,_(p)ppGpp_metabolism
Nucleoside triphosphate pyrophosphohydrolase MazG (EC 3.6.1.8)	19	none	none	none
Predicted functional analog of homoserine kinase (EC 2.7.1.-)	19	none	none	none
Aspartokinase (EC 2.7.2.4)	19	Experimental Subsystems	Plant-Prokaryote DOE project	PROSC
Homocitrate synthase (EC 2.3.3.14)	19	Experimental Subsystems		Homocitrate_to_2-oxoadipate_module
Endonuclease III (EC 4.2.99.18)	19	Experimental Subsystems		XXBobCopyTrmE
Dihydrofolate synthase (EC 6.3.2.12)	19	Cofactors, Vitamins, Prosthetic Groups, Pigments	Folate and pterines	Folate_Biosynthesis
Folylpolyglutamate synthase (EC 6.3.2.17)	19	Cofactors, Vitamins, Prosthetic Groups, Pigments	Folate and pterines	Folate_Biosynthesis
FIG00577014: hypothetical protein	19	none	none	none
DNA internalization-related competence protein ComEC/Rec2	19	none	none	none
GTP-binding and nucleic acid-binding protein YchF	19	none	none	none
FIG092679: Fe-S oxidoreductase	19	none	none	none
metallo-beta-lactamase family protein	19	none	none	none
Potassium efflux system KefA protein	19	none	none	none
Small-conductance mechanosensitive channel	19	none	none	none
GTP pyrophosphokinase (EC 2.7.6.5), (p)ppGpp synthetase I	19	none	none	none
DNA gyrase subunit B (EC 5.99.1.3)	19	DNA Metabolism	DNA replication	DNA_topoisomerases,_Type_II,_ATP-dependent
alcohol dehydrogenase, iron-containing	19	none	none	none
tRNA-guanine transglycosylase (EC 2.4.2.29)	19	Experimental Subsystems		Phosphate-binding_DING_proteins
Putative Holliday junction resolvase YqgF	19	none	none	none
Alanyl-tRNA synthetase (EC 6.1.1.7)	19	Experimental Subsystems		271-Bsub
Tetrachloroethene reductive dehalogenase TceA membrane-bound subunit	19	none	none	none
Trk system potassium uptake protein TrkA	19	none	none	none
universal stress protein family	19	none	none	none
Potassium uptake protein TrkH	19	Experimental Subsystems		Potassium_homeostasis_Pavel
Phosphate transport regulator (distant homolog of PhoU)	19	Phosphorus Metabolism		Phosphate_metabolism
Probable low-affinity inorganic phosphate transporter	19	Experimental Subsystems		Transporters_In_Models
Guanylate kinase (EC 2.7.4.8)	19	Nucleosides and Nucleotides	Purines	Purine_conversions
FIG003307: hypothetical protein	19	Clustering-based subsystems		CBSS-323097.3.peg.2594
Glutamate synthase [NADPH] small chain (EC 1.4.1.13)	19	Nitrogen Metabolism		Ammonia_assimilation
Peptide methionine sulfoxide reductase MsrB (EC 1.8.4.12)	19	none	none	none
ATP-dependent Clp protease ATP-binding subunit ClpA	19	Protein Metabolism	Protein degradation	Proteolysis_in_bacteria,_ATP-dependent
Cysteine synthase (EC 2.5.1.47)	19	none	none	none
Iron-sulfur cluster regulator IscR	19	Cofactors, Vitamins, Prosthetic Groups, Pigments	Fe-S clusters	Fe-S_cluster_assembly
Iron-sulfur cluster assembly scaffold protein IscU/NifU-like	19	none	none	none
Lead, cadmium, zinc and mercury transporting ATPase (EC 3.6.3.3) (EC 3.6.3.5)	19	Experimental Subsystems		Transporters_In_Models
Copper-translocating P-type ATPase (EC 3.6.3.4)	19	Clustering-based subsystems		CBSS-196620.1.peg.2477
DNA repair protein RadA	19	none	none	none
2-C-methyl-D-erythritol 4-phosphate cytidylyltransferase (EC 2.7.7.60)	19	Fatty Acids, Lipids, and Isoprenoids	Isoprenoids	Nonmevalonate_Branch_of_Isoprenoid_Biosynthesis
2-C-methyl-D-erythritol 2,4-cyclodiphosphate synthase (EC 4.6.1.12)	19	Fatty Acids, Lipids, and Isoprenoids	Isoprenoids	Nonmevalonate_Branch_of_Isoprenoid_Biosynthesis
Cysteinyl-tRNA synthetase (EC 6.1.1.16)	19	Experimental Subsystems		Experimental_Sulfur_transfer_Archaea
4-diphosphocytidyl-2-C-methyl-D-erythritol kinase (EC 2.7.1.148)	19	Fatty Acids, Lipids, and Isoprenoids	Isoprenoids	Nonmevalonate_Branch_of_Isoprenoid_Biosynthesis
SSU rRNA (adenine(1518)-N(6)/adenine(1519)-N(6))-dimethyltransferase (EC 2.1.1.182)	19	none	none	none
Ubiquinone/menaquinone biosynthesis methyltransferase UbiE (EC 2.1.1.-)	19	none	none	none
3-dehydroquinate synthase (EC 4.2.3.4)	19	Amino Acids and Derivatives	Aromatic amino acids and derivatives	Chorismate_Synthesis
Transamidase GatB domain protein	19	none	none	none
1-deoxy-D-xylulose 5-phosphate reductoisomerase (EC 1.1.1.267)	19	Clustering-based subsystems	Isoprenoid/cell wall biosynthesis: PREDICTED UNDECAPRENYL DIPHOSPHATE PHOSPHATASE	CBSS-83331.1.peg.3039
1-hydroxy-2-methyl-2-(E)-butenyl 4-diphosphate synthase (EC 1.17.7.1)	19	Experimental Subsystems	Plant-Prokaryote DOE project	COG1836
radical activating enzyme	19	none	none	none
Glutamyl-tRNA synthetase (EC 6.1.1.17)	19	Experimental Subsystems		271-Bsub
Glutamyl-tRNA(Gln) synthetase (EC 6.1.1.24)	19	none	none	none
FIG00576739: hypothetical protein	19	none	none	none
Zn-dependent hydrolases of the metallo-beta-lactamase superfamily	19	none	none	none
Dihydroorotate dehydrogenase, catalytic subunit (EC 1.3.3.1)	19	Nucleosides and Nucleotides		De_Novo_Pyrimidine_Synthesis
Zinc ABC transporter, inner membrane permease protein ZnuB	19			COG0523
Prolipoprotein diacylglyceryl transferase (EC 2.4.99.-)	19	Experimental Subsystems		COG1565
Zinc ABC transporter, periplasmic-binding protein ZnuA	19			COG0523
Ferric uptake regulation protein FUR	19	Clustering-based subsystems		Bacterial_RNA-metabolizing_Zn-dependent_hydrolases
putative DNA-binding protein	19	none	none	none
Lipoprotein signal peptidase (EC 3.4.23.36)	19	Protein Metabolism	Protein processing and modification	Signal_peptidase
Ribosomal large subunit pseudouridine synthase D (EC 4.2.1.70)	19	RNA Metabolism	RNA processing and modification	rRNA_modification_Bacteria
Heat-inducible transcription repressor HrcA	19	none	none	none
Heat shock protein GrpE	19	none	none	none
Chaperone protein DnaK	19	none	none	none
NAD(FAD)-utilizing dehydrogenases	19	none	none	none
N-acetyl-gamma-glutamyl-phosphate reductase (EC 1.2.1.38)	19	none	none	none
Prephenate and/or arogenate dehydrogenase (unknown specificity) (EC 1.3.1.12)(EC 1.3.1.43)	19	Experimental Subsystems		Phenylalanine_and_Tyrosine_Branches_from_Chorismate_(Phoenix_copy)
Chorismate mutase I (EC 5.4.99.5)	19	Experimental Subsystems		Phenylalanine_and_Tyrosine_Branches_from_Chorismate_(Phoenix_copy)
Prephenate dehydratase (EC 4.2.1.51)	19	Experimental Subsystems		Phenylalanine_and_Tyrosine_Branches_from_Chorismate_(Phoenix_copy)
Chorismate synthase (EC 4.2.3.5)	19	Amino Acids and Derivatives	Aromatic amino acids and derivatives	Chorismate_Synthesis
5-Enolpyruvylshikimate-3-phosphate synthase (EC 2.5.1.19)	19	Amino Acids and Derivatives	Aromatic amino acids and derivatives	Chorismate_Synthesis
Shikimate kinase I (EC 2.7.1.71)	19	Metabolism of Aromatic Compounds		Benzoate_transport_and_degradation_cluster
Shikimate 5-dehydrogenase I alpha (EC 1.1.1.25)	19	Amino Acids and Derivatives	Aromatic amino acids and derivatives	Chorismate_Synthesis
3-dehydroquinate dehydratase I (EC 4.2.1.10)	19	Amino Acids and Derivatives	Aromatic amino acids and derivatives	Chorismate_Synthesis
2-keto-3-deoxy-D-arabino-heptulosonate-7-phosphate synthase I beta (EC 2.5.1.54)	19	Amino Acids and Derivatives	Aromatic amino acids and derivatives	Chorismate_Synthesis
SSU ribosomal protein S12p (S23e)	19	Experimental Subsystems	Metagenomics	EGS_prediction
SSU ribosomal protein S7p (S5e)	19	none	none	none
Translation elongation factor G	19	Protein Metabolism	Protein biosynthesis	Translation_factors_bacterial
SSU ribosomal protein S10p (S20e)	19	none	none	none
LSU ribosomal protein L3p (L3e)	19	none	none	none
LSU ribosomal protein L4p (L1e)	19	none	none	none
LSU ribosomal protein L23p (L23Ae)	19	none	none	none
LSU ribosomal protein L2p (L8e)	19	none	none	none
SSU ribosomal protein S19p (S15e)	19	none	none	none
LSU ribosomal protein L22p (L17e)	19	none	none	none
SSU ribosomal protein S3p (S3e)	19	none	none	none
LSU ribosomal protein L16p (L10e)	19	none	none	none
SSU ribosomal protein S17p (S11e)	19	none	none	none
LSU ribosomal protein L14p (L23e)	19	none	none	none
LSU ribosomal protein L24p (L26e)	19	none	none	none
LSU ribosomal protein L5p (L11e)	19	none	none	none
SSU ribosomal protein S8p (S15Ae)	19	none	none	none
LSU ribosomal protein L6p (L9e)	19	none	none	none
LSU ribosomal protein L18p (L5e)	19	none	none	none
SSU ribosomal protein S5p (S2e)	19	none	none	none
LSU ribosomal protein L30p (L7e)	19	none	none	none
LSU ribosomal protein L15p (L27Ae)	19	none	none	none
Preprotein translocase secY subunit (TC 3.A.5.1.1)	19	none	none	none
Adenylate kinase (EC 2.7.4.3)	19	none	none	none
Methionine aminopeptidase (EC 3.4.11.18)	19	Protein Metabolism	Protein biosynthesis	Translation_factors_bacterial
Translation initiation factor 1	19	none	none	none
SSU ribosomal protein S13p (S18e)	19	none	none	none
SSU ribosomal protein S11p (S14e)	19	none	none	none
SSU ribosomal protein S4p (S9e)	19	Experimental Subsystems	Metagenomics	EGS_prediction
SSU ribosomal protein S4p (S9e), zinc-dependent	19	none	none	none
DNA-directed RNA polymerase alpha subunit (EC 2.7.7.6)	19	none	none	none
LSU ribosomal protein L17p	19	none	none	none
tRNA pseudouridine synthase A (EC 4.2.1.70)	19	Carbohydrates	Sugar alcohols	Ethanolamine_utilization
LSU ribosomal protein L13p (L13Ae)	19	none	none	none
SSU ribosomal protein S9p (S16e)	19	none	none	none
Glucose-6-phosphate isomerase, archaeal II (EC 5.3.1.9)	19	Carbohydrates	Central carbohydrate metabolism	Glycolysis_and_Gluconeogenesis,_including_Archaeal_enzymes
Mannose-6-phosphate isomerase, archaeal (EC 5.3.1.8)	19	none	none	none
S-adenosylmethionine synthetase (EC 2.5.1.6)	19	Experimental Subsystems		ArsR_methyltransferase_fusion
Adenosylhomocysteinase (EC 3.3.1.1)	19	Experimental Subsystems		ArsR_methyltransferase_fusion
Alr4787 protein	19	none	none	none
FIG00577093: hypothetical protein	19	none	none	none
5'-methylthioadenosine phosphorylase (EC 2.4.2.28)	19	Cofactors, Vitamins, Prosthetic Groups, Pigments	Quinone cofactors	Menaquinone_Biosynthesis_via_Futalosine
Methylthioribose-1-phosphate isomerase (EC 5.3.1.23)	19	Experimental Subsystems	Plant-Prokaryote DOE project	Omega-amidase
MaoC family protein	19	none	none	none
FIG00576776: hypothetical protein	19	none	none	none
TldE protein, part of TldE/TldD proteolytic complex	19	none	none	none
TldD protein, part of TldE/TldD proteolytic complex	19	none	none	none
Transcriptional regulator, XRE family	19	none	none	none
DNA primase (EC 2.7.7.-)	19	DNA Metabolism	DNA replication	DNA-replication
Holliday junction DNA helicase RuvB	19	Carbohydrates	Monosaccharides	D-galactonate_catabolism
DNA polymerase III beta subunit (EC 2.7.7.7)	19	DNA Metabolism	DNA replication	DNA-replication
RNA polymerase sigma factor RpoD	19	Experimental Subsystems		271-Bsub
Cytochrome c-type biogenesis protein CcdA (DsbD analog)	19	Cofactors, Vitamins, Prosthetic Groups, Pigments	Tetrapyrroles	Experimental_tye
COG1180: Radical SAM, Pyruvate-formate lyase-activating enzyme like	19	RNA Metabolism	RNA processing and modification	tRNA_modification_Archaea
Tetrachloroethene reductive dehalogenase TceA	19	none	none	none
Ribonucleotide reductase of class II (coenzyme B12-dependent) (EC 1.17.4.1)	19	Nucleosides and Nucleotides		Ribonucleotide_reduction
Cell division protein FtsH (EC 3.4.24.-)	19	Clustering-based subsystems	Cell Division	CBSS-281309.1.peg.50
Radical SAM domain protein	19	none	none	none
Metal-dependent hydrolase	19	none	none	none
DNA-binding response regulator, LuxR family	19	none	none	none
Twitching motility protein PilT	19	Motility and Chemotaxis	Social motility and nonflagellar swimming in bacteria	Bacterial_motility:Gliding
Aspartyl-tRNA(Asn) amidotransferase subunit C (EC 6.3.5.6)	19	Clustering-based subsystems	An uncharacterized, possibly regulatory, protein relating to translation	CBSS-393133.3.peg.695
Glutamyl-tRNA(Gln) amidotransferase subunit C (EC 6.3.5.7)	19	none	none	none
Aspartyl-tRNA(Asn) amidotransferase subunit A (EC 6.3.5.6)	19	Clustering-based subsystems	An uncharacterized, possibly regulatory, protein relating to translation	CBSS-393133.3.peg.695
Glutamyl-tRNA(Gln) amidotransferase subunit A (EC 6.3.5.7)	19	none	none	none
FIG00576857: hypothetical protein	19	none	none	none
glutaredoxin family protein	19	none	none	none
Rubredoxin	19	none	none	none
Transcriptional regulator, AsnC family	19	none	none	none
Thymidylate synthase thyX (EC 2.1.1.-)	19	Cofactors, Vitamins, Prosthetic Groups, Pigments	Folate and pterines	Folate_Biosynthesis
nickel-dependent hydrogenase, iron-sulfur cluster-binding protein	19	none	none	none
Ni/Fe-hydrogenase 2 B-type cytochrome subunit	19	none	none	none
sensory box sensor histidine kinase	19	none	none	none
DNA-binding response regulator	19	none	none	none
Tryptophan synthase alpha chain (EC 4.2.1.20)	19	Secondary Metabolism	Plant Hormones	Auxin_biosynthesis
Tryptophan synthase beta chain (EC 4.2.1.20)	19	Secondary Metabolism	Plant Hormones	Auxin_biosynthesis
Phosphoribosylanthranilate isomerase (EC 5.3.1.24)	19	Secondary Metabolism	Plant Hormones	Auxin_biosynthesis
Indole-3-glycerol phosphate synthase (EC 4.1.1.48)	19	Amino Acids and Derivatives	Aromatic amino acids and derivatives	Tryptophan_synthesis
Anthranilate phosphoribosyltransferase (EC 2.4.2.18)	19	Secondary Metabolism	Plant Hormones	Auxin_biosynthesis
Anthranilate synthase, amidotransferase component (EC 4.1.3.27)	19	Amino Acids and Derivatives	Aromatic amino acids and derivatives	Chorismate:_Intermediate_for_synthesis_of_PAPA_antibiotics,_PABA,_anthranilate,_3-hydroxyanthranilate_and_more.
Anthranilate synthase, aminase component (EC 4.1.3.27)	19	Amino Acids and Derivatives	Aromatic amino acids and derivatives	Chorismate:_Intermediate_for_synthesis_of_PAPA_antibiotics,_PABA,_anthranilate,_3-hydroxyanthranilate_and_more.
Nicotinate-nucleotide--dimethylbenzimidazole phosphoribosyltransferase (EC 2.4.2.21)	19	none	none	none
Hydroxymethylpyrimidine phosphate synthase ThiC (EC 4.1.99.17)	19	none	none	none
Phosphate regulon transcriptional regulatory protein PhoB (SphR)	19	none	none	none
Pyrophosphate-energized proton pump (EC 3.6.1.1)	19	Phosphorus Metabolism		Phosphate_metabolism
Phosphopantetheine adenylyltransferase (EC 2.7.7.3)	19	Clustering-based subsystems		CBSS-221109.1.peg.2233
4Fe-4S ferredoxin, iron-sulfur binding	19	none	none	none
DNA mismatch repair protein MutS	19	DNA Metabolism	DNA repair	DNA_repair,_bacterial_MutL-MutS_system
Thiamin-phosphate pyrophosphorylase (EC 2.5.1.3)	19	none	none	none
Hydrogenase expression/formation factor related protein	19	none	none	none
Integral membrane protein TerC	19	none	none	none
Aminopeptidase (EC 3.4.11.-)	19	none	none	none
Ribonuclease PH (EC 2.7.7.56)	19	none	none	none
Gamma-glutamyl phosphate reductase (EC 1.2.1.41)	19	Experimental Subsystems	Plant-Prokaryote DOE project	PROSC
DNA polymerase III alpha subunit (EC 2.7.7.7)	19	Experimental Subsystems		Phosphate-binding_DING_proteins
Excinuclease ABC subunit C	19	DNA Metabolism	DNA repair	DNA_repair,_UvrABC_system
Arginyl-tRNA synthetase (EC 6.1.1.19)	19	Experimental Subsystems		271-Bsub
ATP-dependent DNA helicase RecG (EC 3.6.1.-)	19	DNA Metabolism	DNA replication	DNA-replication
Dihydroxyacetone kinase family protein	19	Fatty Acids, Lipids, and Isoprenoids	Phospholipids	Glycerolipid_and_Glycerophospholipid_Metabolism_in_Bacteria
Argininosuccinate lyase (EC 4.3.2.1)	19	none	none	none
Argininosuccinate synthase (EC 6.3.4.5)	19	none	none	none
FIG00577308: hypothetical protein	19	none	none	none
Acetylornithine aminotransferase (EC 2.6.1.11)	19	none	none	none
Acetylglutamate kinase (EC 2.7.2.8)	19	Amino Acids and Derivatives	Arginine; urea cycle, polyamines	Arginine_Biosynthesis_extended
Glutamate N-acetyltransferase (EC 2.3.1.35)	19	none	none	none
N-acetylglutamate synthase (EC 2.3.1.1)	19	none	none	none
SSU ribosomal protein S21p	19	Experimental Subsystems		271-Bsub
Seryl-tRNA synthetase (EC 6.1.1.11)	19	Amino Acids and Derivatives	Alanine, serine, and glycine	Glycine_and_Serine_Utilization
Lysyl-tRNA synthetase (class II) (EC 6.1.1.6)	19	Experimental Subsystems		271-Bsub
DNA recombination and repair protein RecO	19	none	none	none
Magnesium and cobalt transport protein CorA	19	Virulence	Iron Scavenging Mechanisms	Campylobacter_Iron_Metabolism
Recombination protein RecR	19	DNA Metabolism	DNA repair	DNA_repair,_bacterial_RecFOR_pathway
FIG000557: hypothetical protein co-occurring with RecR	19	none	none	none
DNA polymerase III subunits gamma and tau (EC 2.7.7.7)	19	DNA Metabolism	DNA replication	DNA-replication
Permease of the drug/metabolite transporter (DMT) superfamily	19	Virulence	Resistance to antibiotics and toxic compounds	Cobalt-zinc-cadmium_resistance
Phosphoribosyl transferase domain protein	19	none	none	none
Peptide methionine sulfoxide reductase MsrA (EC 1.8.4.11)	19	none	none	none
Twin-arginine translocation protein TatA	19	Protein Metabolism	Secretion	Twin-arginine_translocation_system
major facilitator family transporter	19	none	none	none
DNA repair protein RecN	19	none	none	none
Cell division protein FtsA	19	Cell Division and Cell Cycle	Cell cycle in Prokaryota	Bacterial_Cytoskeleton
Cell division protein FtsZ (EC 3.4.24.-)	19	Cell Division and Cell Cycle	Cell cycle in Prokaryota	Bacterial_Cytoskeleton
Translation elongation factor LepA	19	none	none	none
Cob(I)alamin adenosyltransferase (EC 2.5.1.17)	19	none	none	none
ATP-dependent DNA ligase (EC 6.5.1.1) clustered with Ku protein, LigD	19	none	none	none
Inorganic pyrophosphatase (EC 3.6.1.1)	19	Phosphorus Metabolism		Phosphate_metabolism
HAD-superfamily hydrolase, subfamily IA	19	none	none	none
Diaminopimelate decarboxylase (EC 4.1.1.20)	19	Clustering-based subsystems	Hypothetical in Lysine biosynthetic cluster	CBSS-323850.3.peg.3269
Stage 0 sporulation protein YaaT	19	Dormancy and Sporulation		Sporulation_draft
Helicase loader DnaI	19	none	none	none
Replicative DNA helicase (DnaB) (EC 3.6.4.12)	19	none	none	none
LSU ribosomal protein L9p	19	Experimental Subsystems		Hypothetical_DUF454
Thioredoxin reductase (EC 1.8.1.9)	19	Protein Metabolism	Selenoproteins	Glycine_reductase,_sarcosine_reductase_and_betaine_reductase
Phosphate:acyl-ACP acyltransferase PlsX	19	none	none	none
Activator of 2-hydroxyglutaryl-CoA dehydratase	19	none	none	none
N-acyl-L-amino acid amidohydrolase (EC 3.5.1.14)	19	none	none	none
Fe-S OXIDOREDUCTASE (1.8.-.-)	19	none	none	none
Iron-sulfur cluster assembly protein SufB	19	Experimental Subsystems		XXBobCopyTrmE
Iron-sulfur cluster assembly ATPase protein SufC	19	Experimental Subsystems		XXBobCopyTrmE
Putative stomatin/prohibitin-family membrane protease subunit aq_911	19	none	none	none
ATP phosphoribosyltransferase (EC 2.4.2.17)	19	Experimental Subsystems		XXBOB2
Histidinol dehydrogenase (EC 1.1.1.23)	19	Experimental Subsystems		XXBOB
Histidinol-phosphate aminotransferase (EC 2.6.1.9)	19	Experimental Subsystems		XXBOB
Imidazoleglycerol-phosphate dehydratase (EC 4.2.1.19)	19	Experimental Subsystems		XXBOB
Phosphoribosylaminoimidazole-succinocarboxamide synthase (EC 6.3.2.6)	19	none	none	none
Adenylosuccinate lyase (EC 4.3.2.2)	19	none	none	none
Phosphoribosylaminoimidazole carboxylase catalytic subunit (EC 4.1.1.21)	19	none	none	none
Phosphoribosylamine--glycine ligase (EC 6.3.4.13)	19	none	none	none
Ribose 5-phosphate isomerase B (EC 5.3.1.6)	19	Carbohydrates	CO2 fixation	Calvin-Benson_cycle
Dihydroxy-acid dehydratase (EC 4.2.1.9)	19	Experimental Subsystems		Iron-sulfur_experimental
Acetolactate synthase large subunit (EC 2.2.1.6)	19	Clustering-based subsystems		CBSS-562.2.peg.5158_SK3_including
Acetolactate synthase small subunit (EC 2.2.1.6)	19	Amino Acids and Derivatives	Aromatic amino acids and derivatives	Phenylalanine_synthesis
Ketol-acid reductoisomerase (EC 1.1.1.86)	19	Metabolism of Aromatic Compounds	Peripheral pathways for catabolism of aromatic compounds	Biphenyl_Degradation
2-isopropylmalate synthase (EC 2.3.3.13)	19	Amino Acids and Derivatives	Branched-chain amino acids	Leucine_Biosynthesis
Mg(2+)-transport-ATPase-associated protein MgtC	19	none	none	none
3-isopropylmalate dehydratase large subunit (EC 4.2.1.33)	19	Amino Acids and Derivatives	Branched-chain amino acids	Leucine_Biosynthesis
3-isopropylmalate dehydratase small subunit (EC 4.2.1.33)	19	Amino Acids and Derivatives	Branched-chain amino acids	Leucine_Biosynthesis
3-isopropylmalate dehydrogenase (EC 1.1.1.85)	19	Clustering-based subsystems	Choline bitartrate degradation, putative	CBSS-344610.3.peg.2335
(R)-citramalate synthase (EC 2.3.1.182)	19	Amino Acids and Derivatives	Branched-chain amino acids	Branched-Chain_Amino_Acid_Biosynthesis
FIG00576741: hypothetical protein	19	none	none	none
Thymidylate synthase (EC 2.1.1.45)	19	Cofactors, Vitamins, Prosthetic Groups, Pigments	Folate and pterines	Folate_Biosynthesis
Putative deoxyribonuclease YcfH	19	none	none	none
NADH-ubiquinone oxidoreductase chain N (EC 1.6.5.3)	19	Experimental Subsystems		Transporters_In_Models
NADH-ubiquinone oxidoreductase chain M (EC 1.6.5.3)	19	Experimental Subsystems		Transporters_In_Models
NADH-ubiquinone oxidoreductase chain L (EC 1.6.5.3)	19	Experimental Subsystems		Transporters_In_Models
NADH-ubiquinone oxidoreductase chain K (EC 1.6.5.3)	19	Experimental Subsystems		Transporters_In_Models
NADH-ubiquinone oxidoreductase chain J (EC 1.6.5.3)	19	Experimental Subsystems		Transporters_In_Models
NADH-ubiquinone oxidoreductase chain H (EC 1.6.5.3)	19	Clustering-based subsystems	Membrane-bound hydrogenase	CBSS-69014.3.peg.2094
NADH-ubiquinone oxidoreductase chain D (EC 1.6.5.3)	19	Clustering-based subsystems	Membrane-bound hydrogenase	CBSS-69014.3.peg.2094
NADH-ubiquinone oxidoreductase chain C (EC 1.6.5.3)	19	Experimental Subsystems		Transporters_In_Models
NADH-ubiquinone oxidoreductase chain B (EC 1.6.5.3)	19	Clustering-based subsystems	Membrane-bound hydrogenase	CBSS-69014.3.peg.2094
NADH ubiquinone oxidoreductase chain A (EC 1.6.5.3)	19	Experimental Subsystems		Transporters_In_Models
Phosphoribosylglycinamide formyltransferase (EC 2.1.2.2)	19	Nucleosides and Nucleotides	Purines	De_Novo_Purine_Biosynthesis
Aminopeptidase YpdF (MP-, MA-, MS-, AP-, NP- specific)	19	none	none	none
Site-specific tyrosine recombinase XerC	19	none	none	none
DNA topoisomerase I (EC 5.99.1.2)	19	Virulence	Invasion and intracellular resistance	pVir_Plasmid_of_Campylobacter
Rossmann fold nucleotide-binding protein Smf possibly involved in DNA uptake	19	none	none	none
3-oxoacyl-[acyl-carrier-protein] synthase, KASII (EC 2.3.1.179)	19	none	none	none
Single-stranded-DNA-specific exonuclease RecJ (EC 3.1.-.-)	19	none	none	none
YlxP-like protein	19	Clustering-based subsystems		NusA-TFII_Cluster
Pyruvate:ferredoxin oxidoreductase, gamma subunit (EC 1.2.7.1)	19	none	none	none
Pyruvate:ferredoxin oxidoreductase, delta subunit (EC 1.2.7.1)	19	none	none	none
Pyruvate:ferredoxin oxidoreductase, alpha subunit (EC 1.2.7.1)	19	none	none	none
Pyruvate:ferredoxin oxidoreductase, beta subunit (EC 1.2.7.1)	19	none	none	none
[Fe] hydrogenase, HymA subunit, putative	19	none	none	none
NAD-reducing hydrogenase subunit HoxF (EC 1.12.1.2)	19	none	none	none
Ribulose-phosphate 3-epimerase (EC 5.1.3.1)	19	Carbohydrates	CO2 fixation	Calvin-Benson_cycle
Transketolase (EC 2.2.1.1)	19	Carbohydrates	CO2 fixation	Calvin-Benson_cycle
FIG00576794: hypothetical protein	19	none	none	none
Aspartyl-tRNA synthetase (EC 6.1.1.12)	19	Experimental Subsystems		271-Bsub
Aspartyl-tRNA(Asn) synthetase (EC 6.1.1.23)	19	none	none	none
Cell division trigger factor (EC 5.2.1.8)	19	Cell Division and Cell Cycle	Cell cycle in Prokaryota	Bacterial_Cell_Division
ATP-dependent Clp protease proteolytic subunit (EC 3.4.21.92)	19	Regulation and Cell signaling		cAMP_signaling_in_bacteria
Peptide deformylase (EC 3.5.1.88)	19	none	none	none
Hypothetical protein YggS, proline synthase co-transcribed bacterial homolog PROSC	19	none	none	none
Translation initiation factor 3	19	none	none	none
LSU ribosomal protein L35p	19	none	none	none
LSU ribosomal protein L20p	19	none	none	none
1-deoxy-D-xylulose 5-phosphate synthase (EC 2.2.1.7)	19	Fatty Acids, Lipids, and Isoprenoids	Isoprenoids	Nonmevalonate_Branch_of_Isoprenoid_Biosynthesis
Phosphoglycerate kinase (EC 2.7.2.3)	19	Carbohydrates	CO2 fixation	Calvin-Benson_cycle
2,3-bisphosphoglycerate-independent phosphoglycerate mutase, archaeal type (EC 5.4.2.1)	19	none	none	none
Triosephosphate isomerase (EC 5.3.1.1)	19	none	none	none
tRNA dimethylallyltransferase (EC 2.5.1.75)	19	none	none	none
Diaminopimelate epimerase (EC 5.1.1.7)	19	Clustering-based subsystems	Lysine, threonine, methionine, and cysteine	CBSS-84588.1.peg.1247
L,L-diaminopimelate aminotransferase (EC 2.6.1.83), DapL2 type	19	none	none	none
GTP-binding protein HflX	19	none	none	none
Threonyl-tRNA synthetase (EC 6.1.1.3)	19	Clustering-based subsystems	contains Thr-tRNA-syn, pyridoxine biosyn, lipid A biosyn, 3 hypos	CBSS-1806.1.peg.1285
Peptide chain release factor 2	19	none	none	none
programmed frameshift-containing	19	none	none	none
Endonuclease V (EC 3.1.21.7)	19	none	none	none
SSU ribosomal protein S16p	19	none	none	none
KH domain RNA binding protein YlqC	19	none	none	none
ATP synthase epsilon chain (EC 3.6.3.14)	19	Experimental Subsystems		Transporters_In_Models
ATP synthase beta chain (EC 3.6.3.14)	19	Experimental Subsystems		Transporters_In_Models
ATP synthase gamma chain (EC 3.6.3.14)	19	Experimental Subsystems		Transporters_In_Models
ATP synthase alpha chain (EC 3.6.3.14)	19	Experimental Subsystems		Transporters_In_Models
ATP synthase delta chain (EC 3.6.3.14)	19	Experimental Subsystems		Transporters_In_Models
ATP synthase F0 sector subunit b (EC 3.6.3.14)	19	none	none	none
ATP synthase F0 sector subunit c (EC 3.6.3.14)	19	none	none	none
ATP synthase F0 sector subunit a (EC 3.6.3.14)	19	none	none	none
Formate--tetrahydrofolate ligase (EC 6.3.4.3)	19	Cofactors, Vitamins, Prosthetic Groups, Pigments	Folate and pterines	5-FCL-like_protein
Acetyl-CoA synthase corrinoid activation protein	19	none	none	none
CO dehydrogenase accessory protein CooC (nickel insertion)	19	Respiration		Carbon_monoxide_induced_hydrogenase
Methylenetetrahydrofolate dehydrogenase (NADP+) (EC 1.5.1.5)	19	Cofactors, Vitamins, Prosthetic Groups, Pigments	Folate and pterines	Folate_Biosynthesis
Methenyltetrahydrofolate cyclohydrolase (EC 3.5.4.9)	19	Carbohydrates	One-carbon Metabolism	Serine-glyoxylate_cycle
Acetyl-CoA synthase corrinoid iron-sulfur protein, small subunit	19	Respiration		Carbon_monoxide_induced_hydrogenase
CO dehydrogenase/acetyl-CoA synthase, acetyl-CoA synthase subunit (EC 2.3.1.169)	19	Respiration		Carbon_monoxide_induced_hydrogenase
Acetyl-CoA synthase corrinoid iron-sulfur protein, large subunit	19	Respiration		Carbon_monoxide_induced_hydrogenase
sensor histidine kinase	19	none	none	none
Thioredoxin	19	none	none	none
Adenosylcobinamide kinase (EC 2.7.1.156)	19	none	none	none
Adenosylcobinamide-phosphate guanylyltransferase (EC 2.7.7.62)	19	none	none	none
L-threonine 3-O-phosphate decarboxylase (EC 4.1.1.81)	19	none	none	none
Adenosylcobinamide-phosphate synthase (EC 6.3.1.10)	19	none	none	none
Vitamin B12 ABC transporter, ATPase component BtuD	19	Cofactors, Vitamins, Prosthetic Groups, Pigments	Tetrapyrroles	Coenzyme_B12_biosynthesis
Vitamin B12 ABC transporter, permease component BtuC	19	Cofactors, Vitamins, Prosthetic Groups, Pigments	Tetrapyrroles	Coenzyme_B12_biosynthesis
Vitamin B12 ABC transporter, B12-binding component BtuF	19	Cofactors, Vitamins, Prosthetic Groups, Pigments	Tetrapyrroles	Coenzyme_B12_biosynthesis
radical SAM domain protein	19	none	none	none
Glucosamine--fructose-6-phosphate aminotransferase [isomerizing] (EC 2.6.1.16)	19	Experimental Subsystems	Plant-Prokaryote DOE project	PROSC
FIG00577339: hypothetical protein	19	none	none	none
Hydrogenase maturation protease (EC 3.4.24.-)	19	Respiration	Electron donating reactions	Hydrogenases
CoB--CoM-reducing hydrogenase (Cys) alpha subunit	19	none	none	none
histone acetyltransferase, ELP3 family	19	RNA Metabolism	RNA processing and modification	mcm5s2U_biosynthesis_in_tRNA
FIG00576780: hypothetical protein	19	none	none	none
Ribosomal-protein-S18p-alanine acetyltransferase (EC 2.3.1.-)	19	Clustering-based subsystems		Bacterial_RNA-metabolizing_Zn-dependent_hydrolases
DNA-directed RNA polymerase beta' subunit (EC 2.7.7.6)	19	none	none	none
DNA-directed RNA polymerase beta subunit (EC 2.7.7.6)	19	none	none	none
Riboflavin kinase (EC 2.7.1.26)	19	none	none	none
FMN adenylyltransferase (EC 2.7.7.2)	19	none	none	none
Tyrosyl-tRNA synthetase (EC 6.1.1.1)	19	Experimental Subsystems		271-Bsub
Serine--glyoxylate aminotransferase (EC 2.6.1.45)	19	Carbohydrates	One-carbon Metabolism	Serine-glyoxylate_cycle
D-3-phosphoglycerate dehydrogenase (EC 1.1.1.95)	19	Experimental Subsystems		ZZ_gjo_scratch
Pyridoxine biosynthesis glutamine amidotransferase, glutaminase subunit (EC 2.4.2.-)	19	none	none	none
Peptidyl-tRNA hydrolase (EC 3.1.1.29)	19	none	none	none
DNA ligase (EC 6.5.1.2)	19	Cofactors, Vitamins, Prosthetic Groups, Pigments	NAD and NADP	NAD_consumption
Enolase (EC 4.2.1.11)	19	none	none	none
Possible subunit of benzoyl-CoA reductase/2-hydroxyglutaryl-CoA dehydratase	19	none	none	none
NAD-dependent glyceraldehyde-3-phosphate dehydrogenase (EC 1.2.1.12)	19	none	none	none
Transcription elongation factor GreA	19	RNA Metabolism	Transcription	Transcription_factors_bacterial
Putative regulatory protein, contains AAA+ NTPase domain and putative R3H ssDNA-binding domain	19	none	none	none
Thymidylate kinase (EC 2.7.4.9)	19	Experimental Subsystems		271-Bsub
Ribonuclease HII (EC 3.1.26.4)	19	none	none	none
Hypothetical alternative hydroxymethylpyrimidine phosphate kinase ThiD (EC 2.7.4.7)	19	none	none	none
Translin family protein	19	none	none	none
hypothetical	19	none	none	none
Glycyl-tRNA synthetase (EC 6.1.1.14)	19	Protein Metabolism	Protein biosynthesis	tRNA_aminoacylation
Ribosomal large subunit pseudouridine synthase B (EC 4.2.1.70)	19	RNA Metabolism	RNA processing and modification	rRNA_modification_Bacteria
Adenine deaminase (EC 3.5.4.2)	19	none	none	none
Hypoxanthine-guanine phosphoribosyltransferase (EC 2.4.2.8)	19	none	none	none
ABC transporter, ATP-binding protein	19	Experimental Subsystems		Transporters_In_Models
ABC transporter, permease protein	19	Experimental Subsystems		Transporters_In_Models
S-adenosylmethionine:tRNA ribosyltransferase-isomerase (EC 5.-.-.-)	19	Clustering-based subsystems		CBSS-316273.3.peg.2709
5-nucleotidase SurE (EC 3.1.3.5)	19	Cofactors, Vitamins, Prosthetic Groups, Pigments	Folate and pterines	Folate_Biosynthesis
Aspartate 1-decarboxylase (EC 4.1.1.11)	19	Dormancy and Sporulation		Sporulation_gene_orphans
3-methyl-2-oxobutanoate hydroxymethyltransferase (EC 2.1.2.11)	19	Nitrogen Metabolism		Nitrate_and_nitrite_ammonification
Pantoate--beta-alanine ligase (EC 6.3.2.1)	19	Sulfur Metabolism		Thioredoxin-disulfide_reductase
PAP2 family protein	19	none	none	none
Cobyric acid synthase (EC 6.3.5.10)	19	none	none	none
Branched-chain amino acid transport ATP-binding protein LivG (TC 3.A.1.4.1)	19	none	none	none
Branched-chain amino acid transport ATP-binding protein LivF (TC 3.A.1.4.1)	19	none	none	none
Branched-chain amino acid transport system permease protein LivM (TC 3.A.1.4.1)	19	none	none	none
High-affinity branched-chain amino acid transport system permease protein LivH (TC 3.A.1.4.1)	19	Experimental Subsystems		Transporters_In_Models
Cytosol aminopeptidase PepA (EC 3.4.11.1)	19	Carbohydrates	Central carbohydrate metabolism	Dehydrogenase_complexes
Tryptophan synthase beta chain like (EC 4.2.1.20)	19	Amino Acids and Derivatives	Aromatic amino acids and derivatives	Tryptophan_synthesis
Isoleucyl-tRNA synthetase (EC 6.1.1.5)	19	Clustering-based subsystems	Cell Division	Cell_Division_Cluster
RNA-binding protein Jag	19	none	none	none
Inner membrane protein translocase component YidC, long form	19	none	none	none
Ribonuclease P protein component (EC 3.1.26.5)	19	RNA Metabolism	RNA processing and modification	tRNA_processing
SSU ribosomal protein S18p	19	none	none	none
SSU ribosomal protein S18p, zinc-dependent	19	none	none	none
Single-stranded DNA-binding protein	19	Virulence	Invasion and intracellular resistance	pVir_Plasmid_of_Campylobacter
SSU ribosomal protein S6p	19	none	none	none
Recombination inhibitory protein MutS2	19	Clustering-based subsystems	Recombination related cluster	CBSS-198094.1.peg.4426
GTP-binding protein TypA/BipA	19	none	none	none
NAD synthetase (EC 6.3.1.5)	19	Experimental Subsystems	Supplement for the paper 1	Bacterial_short_NadE
Glutamine amidotransferase chain of NAD synthetase	19	Experimental Subsystems	Supplement for the paper 1	Bacterial_short_NadE
Glutamine synthetase type I (EC 6.3.1.2)	19	Experimental Subsystems		Peptidoglycan_Biosynthesis_experimental
Nitrogen regulatory protein P-II	19	Nitrogen Metabolism		Ammonia_assimilation
Ammonium transporter	19	Nitrogen Metabolism		Ammonia_assimilation
transcriptional regulator	19	none	none	none
Glutamate synthase, alpha subunit domain protein	19	none	none	none
Glutamate synthase [NADPH] large chain (EC 1.4.1.13)	19	Nitrogen Metabolism		Ammonia_assimilation
Imidazole glycerol phosphate synthase cyclase subunit (EC 4.1.3.-)	19	Experimental Subsystems		XXBOB
Glutamine amidotransferase, class-II	19	none	none	none
Nitrite reductase probable [NAD(P)H] subunit (EC 1.7.1.4)	19	none	none	none
Imidazole glycerol phosphate synthase amidotransferase subunit (EC 2.4.2.-)	19	Experimental Subsystems		XXBOB
Nitrite reductase probable electron transfer 4Fe-S subunit (EC 1.7.1.4)	19	none	none	none
Lysine 2,3-aminomutase (EC 5.4.3.2)	19	none	none	none
GTP cyclohydrolase I (EC 3.5.4.16) type 1	19	Cofactors, Vitamins, Prosthetic Groups, Pigments	Folate and pterines	Folate_Biosynthesis
Threonine synthase (EC 4.2.3.1)	19	none	none	none
Homoserine dehydrogenase (EC 1.1.1.3)	19	none	none	none
Phosphoenolpyruvate synthase (EC 2.7.9.2)	19	Carbohydrates	Central carbohydrate metabolism	Glycolysis_and_Gluconeogenesis,_including_Archaeal_enzymes
HDIG domain protein	19	none	none	none
Excinuclease ABC subunit A	19	DNA Metabolism	DNA repair	DNA_repair,_UvrABC_system
MarR family transcriptional regulator MJ0558	19	none	none	none
Cobyrinic acid a,c-diamide synthetase (EC 6.3.5.11)	19	none	none	none
response regulator	19	none	none	none
Oligopeptide ABC transporter, periplasmic oligopeptide-binding protein OppA (TC 3.A.1.5.1)	19	none	none	none
FIG00577349: hypothetical protein	19	none	none	none
Holo-[acyl-carrier protein] synthase (EC 2.7.8.7)	19	Experimental Subsystems		271-Bsub
Crossover junction endodeoxyribonuclease RuvC (EC 3.1.22.4)	19	none	none	none
Transcriptional regulator, TetR family	19	Miscellaneous		Carbonate_Biomineralization
Valyl-tRNA synthetase (EC 6.1.1.9)	19	Experimental Subsystems	Metagenomics	EGS_prediction
Holliday junction DNA helicase RuvA	19	Virulence	Resistance to antibiotics and toxic compounds	Cobalt-zinc-cadmium_resistance
Bona fide RidA/YjgF/TdcF/RutC subgroup	19	none	none	none
N-acetylglucosamine-1-phosphate uridyltransferase (EC 2.7.7.23)	19	Experimental Subsystems		Peptidoglycan_Biosynthesis_experimental
Glucosamine-1-phosphate N-acetyltransferase (EC 2.3.1.157)	19	Cell Wall and Capsule		UDP-N-acetylmuramate_from_Fructose-6-phosphate_Biosynthesis
SSU ribosomal protein S15p (S13e)	19	none	none	none
Polyribonucleotide nucleotidyltransferase (EC 2.7.7.8)	19	Clustering-based subsystems		Bacterial_RNA-metabolizing_Zn-dependent_hydrolases
4-hydroxy-tetrahydrodipicolinate reductase (EC 1.17.1.8)	19	none	none	none
Aspartate-semialdehyde dehydrogenase (EC 1.2.1.11)	19	Experimental Subsystems	Plant-Prokaryote DOE project	PROSC
4-hydroxy-tetrahydrodipicolinate synthase (EC 4.3.3.7)	19	none	none	none
Acetyl-coenzyme A synthetase (EC 6.2.1.1)	19	Protein Metabolism	Protein processing and modification	Protein_Acetylation_and_Deacetylation_in_Bacteria
Nucleoside 5-triphosphatase RdgB (dHAPTP, dITP, XTP-specific) (EC 3.6.1.15)	19	none	none	none
Fructose-1,6-bisphosphatase, type V, archaeal (EC 3.1.3.11)	19	none	none	none
Translation elongation factor P	19	none	none	none
Adenylosuccinate synthetase (EC 6.3.4.4)	19	Nucleosides and Nucleotides	Purines	Purine_conversions
CDP-diacylglycerol--glycerol-3-phosphate 3-phosphatidyltransferase (EC 2.7.8.5)	19	Fatty Acids, Lipids, and Isoprenoids	Phospholipids	Glycerolipid_and_Glycerophospholipid_Metabolism_in_Bacteria
Inositol-1-phosphate synthase (EC 5.5.1.4)	19	none	none	none
tRNA pseudouridine synthase B (EC 4.2.1.70)	19	Experimental Subsystems	Plant-Prokaryote DOE project	COG1836
Ribosome-binding factor A	19	Clustering-based subsystems	Ribosome-related cluster	CBSS-138119.3.peg.2719
Translation initiation factor 2	19	Clustering-based subsystems	Ribosome-related cluster	CBSS-138119.3.peg.2719
COG2740: Predicted nucleic-acid-binding protein implicated in transcription termination	19	RNA Metabolism	Transcription	Transcription_factors_bacterial
Transcription termination protein NusA	19	RNA Metabolism	Transcription	Transcription_factors_bacterial
MG(2+) CHELATASE FAMILY PROTEIN	19	none	none	none
ComM-related protein	19	none	none	none
LSU ribosomal protein L7/L12 (P1/P2)	19	none	none	none
LSU ribosomal protein L10p (P0)	19	none	none	none
LSU ribosomal protein L1p (L10Ae)	19	none	none	none
LSU ribosomal protein L11p (L12e)	19	none	none	none
Transcription antitermination protein NusG	19	none	none	none
Translation elongation factor Tu	19	none	none	none
FIG00577201: hypothetical protein	19	none	none	none
Cellulose biosynthesis protein	19	none	none	none
Substrate-specific component BioY of biotin ECF transporter	19	Cofactors, Vitamins, Prosthetic Groups, Pigments	Biotin	Biotin_biosynthesis
6,7-dimethyl-8-ribityllumazine synthase (EC 2.5.1.78)	19	none	none	none
3,4-dihydroxy-2-butanone 4-phosphate synthase (EC 4.1.99.12)	19	none	none	none
GTP cyclohydrolase II (EC 3.5.4.25)	19	Cofactors, Vitamins, Prosthetic Groups, Pigments	Riboflavin, FMN, FAD	Riboflavin,_FMN_and_FAD_metabolism
Riboflavin synthase eubacterial/eukaryotic (EC 2.5.1.9)	19	none	none	none
Diaminohydroxyphosphoribosylaminopyrimidine deaminase (EC 3.5.4.26)	19	none	none	none
5-amino-6-(5-phosphoribosylamino)uracil reductase (EC 1.1.1.193)	19	none	none	none
NAD kinase (EC 2.7.1.23)	19	Experimental Subsystems	Supplement for the paper 1	Bacterial_short_NadE
ADP-ribose pyrophosphatase (EC 3.6.1.13)	19	Experimental Subsystems	Supplement for the paper 1	Bacterial_short_NadE
Fumarate hydratase class I, aerobic (EC 4.2.1.2)	19	Carbohydrates	Central carbohydrate metabolism	TCA_Cycle
L(+)-tartrate dehydratase beta subunit (EC 4.2.1.32)	19	Experimental Subsystems	Monosaccharides	The_Tartronate_Semialdehyde_Hub
L(+)-tartrate dehydratase alpha subunit (EC 4.2.1.32)	19	Experimental Subsystems	Monosaccharides	The_Tartronate_Semialdehyde_Hub
Malate dehydrogenase (EC 1.1.1.37)	19	none	none	none
Isocitrate dehydrogenase [NAD] (EC 1.1.1.41)	19	Carbohydrates	Central carbohydrate metabolism	TCA_Cycle
Aconitate hydratase small subunit (EC 4.2.1.3)	19	none	none	none
Aconitate hydratase large subunit (EC 4.2.1.3)	19	none	none	none
Acetyl-coenzyme A carboxyl transferase alpha chain (EC 6.4.1.2)	19	Experimental Subsystems		271-Bsub
Acetyl-coenzyme A carboxyl transferase beta chain (EC 6.4.1.2)	19	Experimental Subsystems		Experimental_Iddo_1
Propionyl-CoA carboxylase beta chain (EC 6.4.1.3)	19	none	none	none
ATPase, AAA family	19	none	none	none
COG1355, Predicted dioxygenase	19	RNA Metabolism	RNA processing and modification	tRNA_modification_Archaea
Oxidoreductase	19			COG0523_and_iron
Dephospho-CoA kinase (EC 2.7.1.24)	19	Cell Wall and Capsule		Sortase
SSU ribosomal protein S2p (SAe)	19	Experimental Subsystems	Metagenomics	EGS_prediction
Translation elongation factor Ts	19	Protein Metabolism	Protein biosynthesis	Translation_factors_bacterial
Uridine monophosphate kinase (EC 2.7.4.22)	19	none	none	none
Ribosome recycling factor	19	Protein Metabolism	Protein biosynthesis	Translation_factors_bacterial
Pyridoxine biosynthesis glutamine amidotransferase, synthase subunit (EC 2.4.2.-)	19	none	none	none
Phosphoribosylformylglycinamidine synthase, PurS subunit (EC 6.3.5.3)	19	none	none	none
Phosphoribosylformylglycinamidine synthase, synthetase subunit (EC 6.3.5.3)	19	none	none	none
Phosphoribosylformylglycinamidine synthase, glutamine amidotransferase subunit (EC 6.3.5.3)	19	none	none	none
Inosine-5'-monophosphate dehydrogenase, catalytic domain (EC 1.1.1.205)	19	none	none	none
Tagatose 1,6-bisphosphate aldolase (EC 4.1.2.40)	19	Carbohydrates	Di- and oligosaccharides	Lactose_and_Galactose_Uptake_and_Utilization
Gll3031 protein	19	none	none	none
Indolepyruvate oxidoreductase subunit IorA (EC 1.2.7.8)	19	Amino Acids and Derivatives	Aromatic amino acids and derivatives	Indole-pyruvate_oxidoreductase_complex
Superoxide dismutase [Mn] (EC 1.15.1.1)	19	none	none	none
Rubrerythrin	19	none	none	none
Transcriptional repressor of nif and glnA operons	19	none	none	none
tRNA-t(6)A37 methylthiotransferase	19	none	none	none
Peptide chain release factor 1	19	Clustering-based subsystems		LMPTP_YwlE_cluster
Protein-N(5)-glutamine methyltransferase PrmC, methylates polypeptide chain release factors RF1 and RF2	19	none	none	none
Elongation factor G-like protein TM_1651	19	none	none	none
Site-specific tyrosine recombinase XerD	19	none	none	none
Amidophosphoribosyltransferase (EC 2.4.2.14)	19	Nucleosides and Nucleotides	Purines	De_Novo_Purine_Biosynthesis
LSU ribosomal protein L32p	19	none	none	none
LSU ribosomal protein L32p, zinc-dependent	19	none	none	none
Malonyl CoA-acyl carrier protein transacylase (EC 2.3.1.39)	19	Experimental Subsystems		271-Bsub
3-oxoacyl-[acyl-carrier protein] reductase (EC 1.1.1.100)	19	Clustering-based subsystems	Hypothetical aromatic compound degradation cluster	CBSS-392499.4.peg.4257
Transcription termination protein NusB	19	none	none	none
Acyl carrier protein	19	Fatty Acids, Lipids, and Isoprenoids	Phospholipids	Glycerolipid_and_Glycerophospholipid_Metabolism_in_Bacteria
Glutamate 5-kinase (EC 2.7.2.11)	19	none	none	none
Transcription-repair coupling factor	19	none	none	none
COG0488: ATPase components of ABC transporters with duplicated ATPase domains	19	Cofactors, Vitamins, Prosthetic Groups, Pigments	Folate and pterines	Folate_Biosynthesis
Uncharacterized protein conserved in bacteria	19	none	none	none
Transporter	19	none	none	none
amino acid ABC transporter, ATP-binding protein	19	none	none	none
Adenosylcobinamide amidohydrolase (EC 3.5.1.90)	19	Cofactors, Vitamins, Prosthetic Groups, Pigments	Tetrapyrroles	Coenzyme_B12_biosynthesis
Signal peptidase I (EC 3.4.21.89)	19	Clustering-based subsystems	Probably GTP or GMP signaling related	CBSS-176299.4.peg.1292
Orotate phosphoribosyltransferase (EC 2.4.2.10)	19	Experimental Subsystems	Plant-Prokaryote DOE project	Iojap
DNA mismatch repair protein MutL	19	DNA Metabolism	DNA repair	DNA_repair,_bacterial_MutL-MutS_system
ATP-dependent DNA helicase UvrD/PcrA	19	DNA Metabolism	DNA repair	DNA_repair,_bacterial_UvrD_and_related_helicases
Uracil phosphoribosyltransferase (EC 2.4.2.9)	19	Clustering-based subsystems		LMPTP_YwlE_cluster
Pyrimidine operon regulatory protein PyrR	19	none	none	none
Aspartate carbamoyltransferase (EC 2.1.3.2)	19	Clustering-based subsystems		CBSS-320372.3.peg.6046
Dihydroorotase (EC 3.5.2.3)	19			COG0523
Carbamoyl-phosphate synthase small chain (EC 6.3.5.5)	19	Nucleosides and Nucleotides		De_Novo_Pyrimidine_Synthesis
Carbamoyl-phosphate synthase large chain (EC 6.3.5.5)	19	Nucleosides and Nucleotides		De_Novo_Pyrimidine_Synthesis
Dihydroorotate dehydrogenase electron transfer subunit (EC 1.3.3.1)	19	Nucleosides and Nucleotides		De_Novo_Pyrimidine_Synthesis
Quinolinate synthetase (EC 2.5.1.72)	19	none	none	none
Serine acetyltransferase (EC 2.3.1.30)	19	none	none	none
tmRNA-binding protein SmpB	19	Stress Response		Heat_shock_dnaK_gene_cluster_extended
GCN5-related N-acetyltransferase	19	none	none	none
LemA protein	19	none	none	none
Heat shock protein HtpX (EC 3.4.24.-)	19	none	none	none
ATP-dependent RNA helicase RhlE	19	Amino Acids and Derivatives	Arginine; urea cycle, polyamines	Polyamine_Metabolism
Hypothetical protein DUF194, DegV family	19	Experimental Subsystems		COG1272_Experimental
FIG00577345: hypothetical protein	19	none	none	none
Protein export cytoplasm protein SecA ATPase RNA helicase (TC 3.A.5.1.1)	19	none	none	none
Phosphoribosylformimino-5-aminoimidazole carboxamide ribotide isomerase (EC 5.3.1.16)	19	Carbohydrates	Sugar alcohols	Ethanolamine_utilization
Phosphoribosyl-AMP cyclohydrolase (EC 3.5.4.19)	19			COG0523
LSU ribosomal protein L31p	19	none	none	none
LSU ribosomal protein L31p, zinc-dependent	19	none	none	none
LSU ribosomal protein L27p	19	none	none	none
LSU ribosomal protein L21p	19	none	none	none
Deoxyuridine 5'-triphosphate nucleotidohydrolase (EC 3.6.1.23)	19	none	none	none
Transcription regulator [contains diacylglycerol kinase catalytic domain]	19	none	none	none
Metallo-beta-lactamase family protein, RNA-specific	19	none	none	none
DNA translocase FtsK	19	none	none	none
Ribonuclease J2 (endoribonuclease in RNA processing)	19	none	none	none
Uracil-DNA glycosylase, family 4	19	none	none	none
Serine hydroxymethyltransferase (EC 2.1.2.1)	19	Cofactors, Vitamins, Prosthetic Groups, Pigments	Folate and pterines	5-FCL-like_protein
Ribose-phosphate pyrophosphokinase (EC 2.7.6.1)	19	Nucleosides and Nucleotides	Purines	De_Novo_Purine_Biosynthesis
Putative preQ0 transporter	19	Experimental Subsystems		Q-derivative
NAD(P)HX epimerase	19	none	none	none
NAD(P)HX dehydratase	19	none	none	none
Pantothenate kinase type III, CoaX-like (EC 2.7.1.33)	19	Cell Wall and Capsule	Capsular and extracellular polysacchrides	Legionaminic_Acid_Biosynthesis
Phosphopantothenoylcysteine decarboxylase (EC 4.1.1.36)	19	Metabolism of Aromatic Compounds	Peripheral pathways for catabolism of aromatic compounds	Phenylpropanoid_compound_degradation
Phosphopantothenoylcysteine synthetase (EC 6.3.2.5)	19	Metabolism of Aromatic Compounds	Peripheral pathways for catabolism of aromatic compounds	Phenylpropanoid_compound_degradation
Ornithine carbamoyltransferase (EC 2.1.3.3)	19	Clustering-based subsystems		CBSS-320372.3.peg.6046
GTP-binding protein EngA	19	none	none	none
Glycerol-3-phosphate dehydrogenase [NAD(P)+] (EC 1.1.1.94)	19	Stress Response	Oxidative stress	Glutaredoxins
Chaperone protein DnaJ	19	none	none	none
Metal-dependent hydrolase YbeY, involved in rRNA and/or ribosome maturation and assembly	19	none	none	none
DNA polymerase I (EC 2.7.7.7)	19	DNA Metabolism	DNA replication	DNA-replication
Formamidopyrimidine-DNA glycosylase (EC 3.2.2.23)	19	DNA Metabolism	DNA repair	DNA_Repair_Base_Excision
Prolyl-tRNA synthetase (EC 6.1.1.15), bacterial type	19	none	none	none
Phosphate transport system regulatory protein PhoU	19	Stress Response	Oxidative stress	Glutathione_analogs:_mycothiol
Phosphate transport ATP-binding protein PstB (TC 3.A.1.7.1)	19	Phosphorus Metabolism		High_affinity_phosphate_transporter_and_control_of_PHO_regulon
Phosphate transport system permease protein PstA (TC 3.A.1.7.1)	19	Phosphorus Metabolism		High_affinity_phosphate_transporter_and_control_of_PHO_regulon
Phosphate transport system permease protein PstC (TC 3.A.1.7.1)	19	Phosphorus Metabolism		High_affinity_phosphate_transporter_and_control_of_PHO_regulon
Phosphate ABC transporter, periplasmic phosphate-binding protein PstS (TC 3.A.1.7.1)	19	Experimental Subsystems		Phosphate-binding_DING_proteins
Methylglyoxal synthase (EC 4.2.3.3)	19	Clustering-based subsystems		CBSS-83333.1.peg.946
Phosphate regulon sensor protein PhoR (SphS) (EC 2.7.13.3)	19	none	none	none
Leucyl-tRNA synthetase (EC 6.1.1.4)	19	Experimental Subsystems	Metagenomics	EGS_prediction
Pyrroline-5-carboxylate reductase (EC 1.5.1.2)	19	none	none	none
Phenylalanyl-tRNA synthetase beta chain (EC 6.1.1.20)	19	Experimental Subsystems		271-Bsub
Phenylalanyl-tRNA synthetase alpha chain (EC 6.1.1.20)	19	Experimental Subsystems	Metagenomics	EGS_prediction
Cell division protein MraZ	19	Cell Division and Cell Cycle	Cell cycle in Prokaryota	Bacterial_Cytoskeleton
rRNA small subunit methyltransferase H	19	none	none	none
Ribonucleotide reductase transcriptional regulator NrdR	19	Nucleosides and Nucleotides		Ribonucleotide_reduction
FIG00576951: hypothetical protein	19	none	none	none
Phosphatidate cytidylyltransferase (EC 2.7.7.41)	19	none	none	none
Undecaprenyl diphosphate synthase (EC 2.5.1.31)	19	Experimental Subsystems	Plant-Prokaryote DOE project	COG1836
Heptaprenyl diphosphate synthase component II (EC 2.5.1.30)	19	Fatty Acids, Lipids, and Isoprenoids	Isoprenoids	Polyprenyl_Diphosphate_Biosynthesis
Glucose-1-phosphate thymidylyltransferase (EC 2.7.7.24)	19	Cell Wall and Capsule	Cell wall of Mycobacteria	linker_unit-arabinogalactan_synthesis
Ribonuclease III (EC 3.1.26.3)	19	Experimental Subsystems		271-Bsub
4-hydroxy-3-methylbut-2-enyl diphosphate reductase (EC 1.17.1.2)	19	Fatty Acids, Lipids, and Isoprenoids	Isoprenoids	Nonmevalonate_Branch_of_Isoprenoid_Biosynthesis
Tryptophanyl-tRNA synthetase (EC 6.1.1.2)	19	Experimental Subsystems		271-Bsub
auxin-responsive GH3 protein homolog, putative	19	none	none	none
FIG00576744: hypothetical protein	19	none	none	none
FIG00576862: hypothetical protein	19	none	none	none
Two-component response regulator	19	none	none	none
Quinolinate phosphoribosyltransferase [decarboxylating] (EC 2.4.2.19)	19	Experimental Subsystems	Supplement for the paper 1	Bacterial_short_NadE
L-aspartate oxidase (EC 1.4.3.16)	19	Experimental Subsystems	Supplement for the paper 1	Bacterial_short_NadE
Preprotein translocase subunit YajC (TC 3.A.5.1.1)	19	none	none	none
tRNA-i(6)A37 methylthiotransferase	19	Clustering-based subsystems		CBSS-87626.3.peg.3639
Ribosomal silencing factor RsfA	19	none	none	none
Nucleoside diphosphate kinase (EC 2.7.4.6)	19	none	none	none
TsaE protein, required for threonylcarbamoyladenosine t(6)A37 formation in tRNA	19	none	none	none
Thiamine-monophosphate kinase (EC 2.7.4.16)	19	none	none	none
Serine protease inhibitor (serpin family)	19	none	none	none
transcriptional regulator, putative	19	none	none	none
rRNA small subunit methyltransferase I	19	none	none	none
FIG00576992: hypothetical protein	19	none	none	none
Methionyl-tRNA synthetase (EC 6.1.1.10)	19	Experimental Subsystems		271-Bsub
Endonuclease IV (EC 3.1.21.2)	19	none	none	none
[Ni/Fe] hydrogenase, group 1, small subunit	19	none	none	none
[Ni/Fe] hydrogenase, group 1, large subunit	19	none	none	none
Ferrous iron transport protein B	19	Clustering-based subsystems		CBSS-196620.1.peg.2477
Dephospho-CoA kinase archaeal, predicted (EC 2.7.1.24)	19	Virulence	Iron Scavenging Mechanisms	Campylobacter_Iron_Metabolism
dCMP deaminase (EC 3.5.4.12)	19	none	none	none
Late competence protein ComEB	19	Clustering-based subsystems		CBSS-1313.3.peg.391
Excinuclease ABC subunit B	19	DNA Metabolism	DNA repair	DNA_repair,_UvrABC_system
Aspartyl-tRNA(Asn) amidotransferase subunit B (EC 6.3.5.6)	19	Clustering-based subsystems	An uncharacterized, possibly regulatory, protein relating to translation	CBSS-393133.3.peg.695
Glutamyl-tRNA(Gln) amidotransferase subunit B (EC 6.3.5.7)	19	none	none	none
preprotein translocase, SecG subunit (secG)	19	none	none	none
tRNA (Guanine37-N1) -methyltransferase (EC 2.1.1.31)	19	Stress Response		Heat_shock_dnaK_gene_cluster_extended
LSU ribosomal protein L19p	19	none	none	none
Helicase PriA essential for oriC/DnaA-independent DNA replication	19	Clustering-based subsystems		Conserved_gene_cluster_associated_with_Met-tRNA_formyltransferase
tRNA nucleotidyltransferase, CC-adding (EC 2.7.7.21)	19	none	none	none
Protein-export membrane protein SecD (TC 3.A.5.1.1)	19	none	none	none
Protein-export membrane protein SecF (TC 3.A.5.1.1)	19	none	none	none
Cobalt-zinc-cadmium resistance protein	19	Virulence	Resistance to antibiotics and toxic compounds	Cobalt-zinc-cadmium_resistance
Transcription termination factor Rho	19	none	none	none
Transaldolase (EC 2.2.1.2)	19	Cofactors, Vitamins, Prosthetic Groups, Pigments	Folate and pterines	Folate_Biosynthesis
CTP synthase (EC 6.3.4.2)	19	none	none	none
DnaJ-class molecular chaperone CbpA	19	none	none	none
Phosphoribosylformylglycinamidine cyclo-ligase (EC 6.3.3.1)	19	Nucleosides and Nucleotides	Purines	De_Novo_Purine_Biosynthesis
IMP cyclohydrolase (EC 3.5.4.10)	19	none	none	none
Phosphoribosylaminoimidazolecarboxamide formyltransferase (EC 2.1.2.3)	19	none	none	none
Nicotinate phosphoribosyltransferase (EC 2.4.2.11)	19	Experimental Subsystems	Supplement for the paper 1	Bacterial_short_NadE
SAM-dependent methyltransferase DSY4148 (UbiE paralog)	19	none	none	none
tRNA(Ile)-lysidine synthetase (EC 6.3.4.19)	19	none	none	none
Hemolysins and related proteins containing CBS domains	19	Clustering-based subsystems		Putative_hemin_transporter
[NiFe] hydrogenase metallocenter assembly protein HypE	19	none	none	none
[NiFe] hydrogenase metallocenter assembly protein HypD	19	none	none	none
[NiFe] hydrogenase metallocenter assembly protein HypC	19	none	none	none
[NiFe] hydrogenase metallocenter assembly protein HypF	19	none	none	none
[NiFe] hydrogenase nickel incorporation-associated protein HypB	19	none	none	none
[NiFe] hydrogenase nickel incorporation protein HypA	19	none	none	none
Heat shock protein 60 family chaperone GroEL	19	none	none	none
Heat shock protein 60 family co-chaperone GroES	19	none	none	none
Kinase-Associated Endopeptidase (Kae1), required for threonylcarbamoyladenosine t(6)A37 formation in tRNA	19	none	none	none
LSU ribosomal protein L25p	19	none	none	none
FIG01964566: Predicted membrane protein, hemolysin III homolog	19	none	none	none
excisionase family DNA binding protein	19	none	none	none
FIG00577331: hypothetical protein	19	none	none	none
2'-5' RNA ligase	19	none	none	none
DNA repair protein RadC	19	none	none	none
Methylated-DNA--protein-cysteine methyltransferase (EC 2.1.1.63)	19	none	none	none
Competence protein F homolog, phosphoribosyltransferase domain	19	none	none	none
protein YhgH required for utilization of DNA as sole source of carbon and energy	19	none	none	none
FIG00576991: hypothetical protein	19	none	none	none
Thiamin biosynthesis lipoprotein ApbE	19	Experimental Subsystems		Iron-sulfur_cluster_assembly
pyridine nucleotide-disulphide oxidoreductase family protein	19	none	none	none
Twin-arginine translocation protein TatC	19	Protein Metabolism	Secretion	Twin-arginine_translocation_system
Dihydropteroate synthase (EC 2.5.1.15)	19	Cofactors, Vitamins, Prosthetic Groups, Pigments	Folate and pterines	Folate_Biosynthesis
FIG00031715: Predicted metal-dependent phosphoesterases (PHP family)	19	none	none	none
FIG006542: Phosphoesterase	19	none	none	none
FIG002344: Hydrolase (HAD superfamily)	19	Clustering-based subsystems	Two related proteases	CBSS-257314.1.peg.676
RecA protein	19	DNA Metabolism	DNA repair	DNA_repair,_bacterial_RecFOR_pathway
Orotidine 5'-phosphate decarboxylase (EC 4.1.1.23)	19	none	none	none
SSU ribosomal protein S20p	19	none	none	none
Nicotinate-nucleotide adenylyltransferase (EC 2.7.7.18)	19	Experimental Subsystems	Supplement for the paper 1	Bacterial_short_NadE
GTP-binding protein Obg	19	none	none	none
probable metal-dependent peptidase	19	none	none	none
Methionyl-tRNA formyltransferase (EC 2.1.2.9)	19	Cofactors, Vitamins, Prosthetic Groups, Pigments	Folate and pterines	Folate_Biosynthesis

## Sheet: Table S7
Cluster	Gene ID	Locus Tag	Gene Product Name	Genome ID	Genome Name	Start Coord	End Coord	Strand	DNA Sequence Length (bp)	Amino Acid Sequence Length (aa)	NCBI Bioproject Accession	NCBI Biosample Accession	Uncultured Type
Marine I	2708534336	Ga0153901_10224	reductive dehalogenase	2706794968	Dehalococcoidia bacterium SCGC AG-205-N19	19804	21063	+	1260	419	PRJNA363773	SAMN07501449	Single Cell
Marine I	2711582714	Ga0163107_10219	reductive dehalogenase	2710724127	Dehalococcoidia bacterium SCGC AG-205-F21	14539	15798	+	1260	419	PRJNA363654	SAMN07501355	Single Cell
Marine I	2708980227	Ga0157270_10140	reductive dehalogenase	2708742482	Dehalococcoidia bacterium SCGC AG-205-I03	35496	36755	+	1260	419	PRJNA368283	SAMN07501443	Single Cell
Marine I	2706245268	Ga0151156_1411	reductive dehalogenase	2703719293	Dehalococcoidia bacterium SCGC AG-205-M17	2	1072	-	1071	357	PRJNA363981	SAMN07501403	Single Cell
Marine I	2708543283	Ga0153911_1171	reductive dehalogenase	2706794974	Dehalococcoidia bacterium SCGC AG-206-G16	311	1483	-	1173	390	PRJNA363778	SAMN07501442	Single Cell
Marine I	2706240825	Ga0151157_11142	reductive dehalogenase	2703719290	Dehalococcoidia bacterium SCGC AG-205-M20	40088	41260	-	1173	390	PRJNA363982	SAMN07501349	Single Cell
Marine I	2708548044	Ga0153909_13310	reductive dehalogenase	2706794976	Dehalococcoidia bacterium SCGC AG-206-F20	10798	11946	+	1149	382	PRJNA363777	SAMN07501441	Single Cell
Marine I	2725255594	Ga0126006_10208	reductive dehalogenase	2724679055	Dehalococcoidia bacterium SCGC AB-540-C11	7723	8892	-	1170	389	PRJNA303082	SAMN04285587	Single Cell
Marine I	2708543845	Ga0153911_1417	reductive dehalogenase	2706794974	Dehalococcoidia bacterium SCGC AG-206-G16	5317	6474	+	1158	385	PRJNA363778	SAMN07501442	Single Cell
Marine I	2708547508	Ga0153909_11652	reductive dehalogenase	2706794976	Dehalococcoidia bacterium SCGC AG-206-F20	36601	37773	+	1173	390	PRJNA363777	SAMN07501441	Single Cell
Marine I	2609492515	Ga0069278_10946	reductive dehalogenase	2609459611	vadin BA26 190_F2	7127	8290	-	1164	387			Single Cell
Marine I	2708543801	Ga0153911_1379	reductive dehalogenase	2706794974	Dehalococcoidia bacterium SCGC AG-206-G16	9095	10318	+	1224	407	PRJNA363778	SAMN07501442	Single Cell
Marine I	2708562599	Ga0153888_106105	reductive dehalogenase	2706794984	Dehalococcoidia bacterium SCGC AG-205-J23	98946	100205	-	1260	419	PRJNA363766	SAMN07501435	Single Cell
Marine II	2626630230	Ga0078740_1631	reductive dehalogenase	2626541550	uncultured Dehalococcoidia GIF9 190_F3	3	698	+	696	231			Single Cell
Marine I	2708541953	Ga0153911_10111	reductive dehalogenase	2706794974	Dehalococcoidia bacterium SCGC AG-206-G16	9908	11056	-	1149	382	PRJNA363778	SAMN07501442	Single Cell

## Sheet: Table S8
Cluster	IMG Genome ID	Genome Name	Total
				HemA	HemL	HemB	HemC	HemD	HemE	HemF/N	HemY/G	HemH	CysG	CobA/CysG	CbiXK	CbiL	CbiH	CbiF	CbiG	CbiD	CbiJ	CbiT	CbiE	CbiC	CbiA	CobI	CobG	CobJ	CobM	CobF	CobK	CobH	CobB	CobNST	CobA/CobO/BtuR	CbiP/CobQ	CbiB/CobCD	CobUP	CobSV	CobC	CobUT	CbiZ
Marine II	2706794982	Dehalococcoidia bacterium SCGC AG-205-I13
Marine II	2786546720	Dehalococcoidales bacterium NP138
Marine II	2703719286	Dehalococcoidia bacterium SCGC AG-205-M21
Marine II	2708742522	Dehalococcoidia bacterium SCGC AG-200-K21
Marine II	2708742498	Dehalococcoidia bacterium SCGC AG-200-G19
Marine II	2708742488	Dehalococcoidia bacterium SCGC AG-205-I02
Marine II	2703719292	Dehalococcoidia bacterium SCGC AG-205-M10
Marine II	2708742478	Dehalococcoidia bacterium SCGC AG-200-G22
Marine II	2708742502	Dehalococcoidia bacterium SCGC AG-200-E23
Marine II	2708742496	Dehalococcoidia bacterium SCGC AG-200-B03
Marine II	2728369433	Dehalococcoides sp. JdFR-54
Marine II	2708742500	Dehalococcoidia bacterium SCGC AG-200-C05
Marine II	2786546637	Dehalococcoidia bacterium CG2_30_46_19
Marine II	2786546618	Dehalococcoidia bacterium SAT1579
Marine II	2708742492	Dehalococcoidia bacterium SCGC AG-200-A03
Marine II	2786546636	Dehalococcoidia bacterium CG2_30_46_9
Marine II	2706794988	Dehalococcoidia bacterium SCGC AG-205-K13
Marine II	2602041625	Dehalococcoidia bacterium SCGC AB-539-J10
Marine II	2703719288	Dehalococcoidia bacterium SCGC AG-205-P14
Marine I	2706794984	Dehalococcoidia bacterium SCGC AG-205-J23
Marine I	2706794990	Dehalococcoidia bacterium SCGC AG-205-K17
Marine I	2724679055	Dehalococcoidia bacterium SCGC AB-540-C11
Marine I	2582580946	Dehalococcoidia bacterium DscP2
Marine I	2626541544	uncultured Dehalococcoidia GIF3 190_D3
Marine I	2710724125	Dehalococcoidia bacterium SCGC AG-205-F11
Marine I	2706794986	Dehalococcoidia bacterium SCGC AG-205-K02
Marine I	2708742482	Dehalococcoidia bacterium SCGC AG-205-I03
Marine I	2710724127	Dehalococcoidia bacterium SCGC AG-205-F21
Marine I	2706794980	Dehalococcoidia bacterium SCGC AG-205-I10
Marine I	2708742518	Dehalococcoidia bacterium SCGC AG-205-G20
Marine I	2708742504	Dehalococcoidia bacterium SCGC AG-205-C05
Marine I	2703719293	Dehalococcoidia bacterium SCGC AG-205-M17
Marine I	2703719290	Dehalococcoidia bacterium SCGC AG-205-M20
Marine I	2706794968	Dehalococcoidia bacterium SCGC AG-205-N19
Marine I	2706794976	Dehalococcoidia bacterium SCGC AG-206-F20
Marine I	2706794974	Dehalococcoidia bacterium SCGC AG-206-G16
Marine I	2708742520	Dehalococcoidia bacterium SCGC AG-205-G09
Terrestrial	2773857847	Dehalogenimonas formicexedens NSZ-14
Terrestrial	648028022	Dehalogenimonas lykanthroporepellens BL-DC-9
Terrestrial	2731957802	Dehalococcoides mccartyi MB
Terrestrial	2639762808	Dehalococcoides mccartyi CG1
Terrestrial	637000089	Dehalococcoides mccartyi 195
Terrestrial	2687453216	Dehalococcoides mccartyi 11a5
Terrestrial	2540341062	Dehalococcoides mccartyi DCMB5
Terrestrial	2597490266	Dehalococcoides mccartyi SG1
Terrestrial	646311919	Dehalococcoides mccartyi VS
Terrestrial	2554235449	Dehalococcoides mccartyi GY50
Terrestrial	637000090	Dehalococcoides mccartyi CBDB1
Terrestrial	2636415841	Dehalococcoides mccartyi CG4
Terrestrial	2648501343	Dehalococcoides mccartyi CG5
Terrestrial	640427111	Dehalococcoides mccartyi BAV1
Terrestrial	2651869856	Dehalococcoides sp. UCH007
Terrestrial	646564526	Dehalococcoides mccartyi GT
Terrestrial	2540341061	Dehalococcoides mccartyi BTF08
Terrestrial	2718218060	Dehalococcoides mccartyi CG3
Terrestrial	2675903542	Dehalococcoides mccartyi 11a

## Sheet: Table S9
Cluster	Genome ID	Gene ID	Locus Tag	Gene Product Name	Genome Name	Start Coord	End Coord	Strand	DNA Sequence Length (bp)	Amino Acid Sequence Length (aa)	COG	Pfam	Tigrfam	Enzyme	KO	NCBI Bioproject Accession	NCBI Biosample Accession
Marine I	2626541544	2626626379	Ga0078734_11908	putative sulfite reductase-associated electron transfer protein DsrP	uncultured Dehalococcoidia GIF3 190_D3 (unscreened)	4622	5860	-	1239	412	COG5557===Ni/Fe-hydrogenase 2 integral membrane subunit HybB	pfam03916===NrfD			KO:K00185===K00185===prokaryotic molybdopterin-containing oxidoreductase family, membrane subunit
Marine I	2703719290	2706241224	Ga0151157_12417	Dissimilatory sulfite reductase (desulfoviridin), alpha and beta subunits	Dehalococcoidia bacterium SCGC AG-205-M20	15131	16264	+	1134	377	COG2221===Dissimilatory sulfite reductase (desulfoviridin), alpha and beta subunits	pfam01077===NIR_SIR<<>>pfam03460===NIR_SIR_ferr<<>>pfam00037===Fer4				PRJNA363982	SAMN07501349
Marine I	2703719293	2706245071	Ga0151156_12417	Dissimilatory sulfite reductase (desulfoviridin), alpha and beta subunits	Dehalococcoidia bacterium SCGC AG-205-M17	15131	16264	+	1134	377	COG2221===Dissimilatory sulfite reductase (desulfoviridin), alpha and beta subunits	pfam00037===Fer4<<>>pfam01077===NIR_SIR<<>>pfam03460===NIR_SIR_ferr				PRJNA363981	SAMN07501403
Marine I	2706794968	2708535827	Ga0153901_12713	Dissimilatory sulfite reductase (desulfoviridin), alpha and beta subunits	Dehalococcoidia bacterium SCGC AG-205-N19	8960	9916	-	957	318	COG2221===Dissimilatory sulfite reductase (desulfoviridin), alpha and beta subunits	pfam01077===NIR_SIR<<>>pfam03460===NIR_SIR_ferr<<>>pfam00037===Fer4				PRJNA363773	SAMN07501449
Marine I	2706794974	2708542021	Ga0153911_10179	Dissimilatory sulfite reductase (desulfoviridin), alpha and beta subunits	Dehalococcoidia bacterium SCGC AG-206-G16	78650	80203	-	1554	517	COG2221===Dissimilatory sulfite reductase (desulfoviridin), alpha and beta subunits	pfam12838===Fer4_7<<>>pfam01077===NIR_SIR<<>>pfam03460===NIR_SIR_ferr				PRJNA363778	SAMN07501442
Marine I	2706794976	2708546672	Ga0153909_10458	Dissimilatory sulfite reductase (desulfoviridin), alpha and beta subunits	Dehalococcoidia bacterium SCGC AG-206-F20	55436	56989	-	1554	517	COG2221===Dissimilatory sulfite reductase (desulfoviridin), alpha and beta subunits	pfam12838===Fer4_7<<>>pfam03460===NIR_SIR_ferr<<>>pfam01077===NIR_SIR				PRJNA363777	SAMN07501441
Marine I	2706794980	2708552957	Ga0153884_101118	Dissimilatory sulfite reductase (desulfoviridin), alpha and beta subunits	Dehalococcoidia bacterium SCGC AG-205-I10	112472	113428	-	957	318	COG2221===Dissimilatory sulfite reductase (desulfoviridin), alpha and beta subunits	pfam01077===NIR_SIR<<>>pfam13187===Fer4_9<<>>pfam03460===NIR_SIR_ferr				PRJNA363764	SAMN07501445
Marine I	2706794980	2708552958	Ga0153884_101119	Dissimilatory sulfite reductase (desulfoviridin), alpha and beta subunits	Dehalococcoidia bacterium SCGC AG-205-I10	113548	115098	-	1551	516	COG2221===Dissimilatory sulfite reductase (desulfoviridin), alpha and beta subunits	pfam00037===Fer4<<>>pfam01077===NIR_SIR<<>>pfam03460===NIR_SIR_ferr				PRJNA363764	SAMN07501445
Marine I	2706794984	2708562096	Ga0153888_10367	Dissimilatory sulfite reductase (desulfoviridin), alpha and beta subunits	Dehalococcoidia bacterium SCGC AG-205-J23	61489	62445	-	957	318	COG2221===Dissimilatory sulfite reductase (desulfoviridin), alpha and beta subunits	pfam03460===NIR_SIR_ferr<<>>pfam00037===Fer4<<>>pfam01077===NIR_SIR				PRJNA363766	SAMN07501435
Marine I	2706794986	2708565916	Ga0153890_10316	Dissimilatory sulfite reductase (desulfoviridin), alpha and beta subunits	Dehalococcoidia bacterium SCGC AG-205-K02	12207	13760	-	1554	517	COG2221===Dissimilatory sulfite reductase (desulfoviridin), alpha and beta subunits	pfam03460===NIR_SIR_ferr<<>>pfam00037===Fer4<<>>pfam01077===NIR_SIR				PRJNA363767	SAMN07501410
Marine I	2708742482	2708980841	Ga0157270_10376	Dissimilatory sulfite reductase (desulfoviridin), alpha and beta subunits	Dehalococcoidia bacterium SCGC AG-205-I03	75992	76948	-	957	318	COG2221===Dissimilatory sulfite reductase (desulfoviridin), alpha and beta subunits	pfam00037===Fer4<<>>pfam03460===NIR_SIR_ferr<<>>pfam01077===NIR_SIR				PRJNA368283	SAMN07501443
Marine I	2708742504	2709013056	Ga0157253_101190	Dissimilatory sulfite reductase (desulfoviridin), alpha and beta subunits	Dehalococcoidia bacterium SCGC AG-205-C05	179235	180191	-	957	318	COG2221===Dissimilatory sulfite reductase (desulfoviridin), alpha and beta subunits	pfam01077===NIR_SIR<<>>pfam13187===Fer4_9<<>>pfam03460===NIR_SIR_ferr				PRJNA368274	SAMN07501400
Marine I	2708742504	2709013057	Ga0157253_101191	Dissimilatory sulfite reductase (desulfoviridin), alpha and beta subunits	Dehalococcoidia bacterium SCGC AG-205-C05	180311	181861	-	1551	516	COG2221===Dissimilatory sulfite reductase (desulfoviridin), alpha and beta subunits	pfam01077===NIR_SIR<<>>pfam00037===Fer4<<>>pfam03460===NIR_SIR_ferr				PRJNA368274	SAMN07501400
Marine I	2708742518	2709028673	Ga0157266_102219	Dissimilatory sulfite reductase (desulfoviridin), alpha and beta subunits	Dehalococcoidia bacterium SCGC AG-205-G20	205827	206783	-	957	318	COG2221===Dissimilatory sulfite reductase (desulfoviridin), alpha and beta subunits	pfam03460===NIR_SIR_ferr<<>>pfam13187===Fer4_9<<>>pfam01077===NIR_SIR				PRJNA368281	SAMN07501407
Marine I	2708742518	2709028674	Ga0157266_102220	Dissimilatory sulfite reductase (desulfoviridin), alpha and beta subunits	Dehalococcoidia bacterium SCGC AG-205-G20	206903	208453	-	1551	516	COG2221===Dissimilatory sulfite reductase (desulfoviridin), alpha and beta subunits	pfam00037===Fer4<<>>pfam03460===NIR_SIR_ferr<<>>pfam01077===NIR_SIR				PRJNA368281	SAMN07501407
Marine I	2708742520	2709032545	Ga0157264_12513	Dissimilatory sulfite reductase (desulfoviridin), alpha and beta subunits	Dehalococcoidia bacterium SCGC AG-205-G09	10269	11402	+	1134	377	COG2221===Dissimilatory sulfite reductase (desulfoviridin), alpha and beta subunits	pfam00037===Fer4<<>>pfam01077===NIR_SIR<<>>pfam03460===NIR_SIR_ferr				PRJNA368280	SAMN07501357
Marine I	2710724125	2711579503	Ga0163103_1064	Dissimilatory sulfite reductase (desulfoviridin), alpha and beta subunits	Dehalococcoidia bacterium SCGC AG-205-F11	2741	4294	-	1554	517	COG2221===Dissimilatory sulfite reductase (desulfoviridin), alpha and beta subunits	pfam00037===Fer4<<>>pfam01077===NIR_SIR<<>>pfam03460===NIR_SIR_ferr				PRJNA363652	SAMN07501455
Marine I	2710724127	2711583714	Ga0163107_11253	Dissimilatory sulfite reductase (desulfoviridin), alpha and beta subunits	Dehalococcoidia bacterium SCGC AG-205-F21	46163	47119	-	957	318	COG2221===Dissimilatory sulfite reductase (desulfoviridin), alpha and beta subunits	pfam03460===NIR_SIR_ferr<<>>pfam00037===Fer4<<>>pfam01077===NIR_SIR				PRJNA363654	SAMN07501355
Marine I	2713897526	2716883704	Ga0171563_1146	Dissimilatory sulfite reductase (desulfoviridin), alpha and beta subunits	Dehalococcoidia bacterium SCGC AG-206-J22	34648	36201	-	1554	517	COG2221===Dissimilatory sulfite reductase (desulfoviridin), alpha and beta subunits	pfam03460===NIR_SIR_ferr<<>>pfam01077===NIR_SIR<<>>pfam00037===Fer4				PRJNA370016	SAMN06298218
Marine I	2724679055	2725256176	Ga0126006_11553	dissimilatory sulfite reductase alpha subunit	Dehalococcoidia bacterium SCGC AB-540-C11	2194	3396	+	1203	400	COG2221===Dissimilatory sulfite reductase (desulfoviridin), alpha and beta subunits	pfam01077===NIR_SIR<<>>pfam03460===NIR_SIR_ferr	TIGR02064===sulfite reductase, dissimilatory-type alpha subunit	EC:1.8.99.5===Dissimilatory sulfite reductase.<<>>EC:1.8.99.3===Hydrogensulfite reductase.	KO:K11180===dsrA===sulfite reductase alpha subunit [EC:1.8.99.3 1.8.99.5]	PRJNA303082	SAMN04285587
Marine I	2724679055	2725256177	Ga0126006_11554	dissimilatory sulfite reductase beta subunit	Dehalococcoidia bacterium SCGC AB-540-C11	3419	4480	+	1062	353	COG2221===Dissimilatory sulfite reductase (desulfoviridin), alpha and beta subunits	pfam01077===NIR_SIR<<>>pfam03460===NIR_SIR_ferr	TIGR02066===sulfite reductase, dissimilatory-type beta subunit	EC:1.8.99.3===Hydrogensulfite reductase.<<>>EC:1.8.99.5===Dissimilatory sulfite reductase.	KO:K11181===dsrB===sulfite reductase beta subunit [EC:1.8.99.3 1.8.99.5]	PRJNA303082	SAMN04285587
Marine II	2703719286	2706235090	Ga0151159_1462	sulfite reductase (NADPH) hemoprotein beta-component	Dehalococcoidia bacterium SCGC AG-205-M21	1074	2846	+	1773	590	COG0155===Sulfite reductase, beta subunit (hemoprotein)	pfam01077===NIR_SIR<<>>pfam03460===NIR_SIR_ferr		EC:1.8.1.2===Assimilatory sulfite reductase (NADPH).	KO:K00381===cysI===sulfite reductase (NADPH) hemoprotein beta-component [EC:1.8.1.2]	PRJNA368146	SAMN07501417
Marine II	2706794982	2708558614	Ga0153886_11725	sulfite reductase (NADPH) hemoprotein beta-component	Dehalococcoidia bacterium SCGC AG-205-I13	25801	27573	+	1773	590	COG0155===Sulfite reductase, beta subunit (hemoprotein)	pfam01077===NIR_SIR<<>>pfam03460===NIR_SIR_ferr		EC:1.8.1.2===Assimilatory sulfite reductase (NADPH).	KO:K00381===cysI===sulfite reductase (NADPH) hemoprotein beta-component [EC:1.8.1.2]	PRJNA363765	SAMN07501433
Marine II	2706794988	2708571027	Ga0153892_11644	sulfite reductase (NADPH) hemoprotein beta-component/sulfite reductase (ferredoxin)	Dehalococcoidia bacterium SCGC AG-205-K13	42721	44493	-	1773	590	COG0155===Sulfite reductase, beta subunit (hemoprotein)	pfam03460===NIR_SIR_ferr<<>>pfam01077===NIR_SIR		EC:1.8.7.1===Assimilatory sulfite reductase (ferredoxin).<<>>EC:1.8.1.2===Assimilatory sulfite reductase (NADPH).	KO:K00392===sir===sulfite reductase (ferredoxin) [EC:1.8.7.1]<<>>KO:K00381===cysI===sulfite reductase (NADPH) hemoprotein beta-component [EC:1.8.1.2]	PRJNA363768	SAMN07501409
Marine II	2708742478	2708973146	Ga0157247_1227	sulfite reductase (NADPH) hemoprotein beta-component	Dehalococcoidia bacterium SCGC AG-200-G22	5085	6905	-	1821	606	COG0155===Sulfite reductase, beta subunit (hemoprotein)	pfam03460===NIR_SIR_ferr<<>>pfam01077===NIR_SIR		EC:1.8.1.2===Assimilatory sulfite reductase (NADPH).	KO:K00381===cysI===sulfite reductase (NADPH) hemoprotein beta-component [EC:1.8.1.2]	PRJNA368271	SAMN07501345
Marine II	2708742492	2708992332	Ga0157280_10279	sulfite reductase (NADPH) hemoprotein beta-component	Dehalococcoidia bacterium SCGC AG-200-A03	56427	58247	-	1821	606	COG0155===Sulfite reductase, beta subunit (hemoprotein)	pfam01077===NIR_SIR<<>>pfam03460===NIR_SIR_ferr		EC:1.8.1.2===Assimilatory sulfite reductase (NADPH).	KO:K00381===cysI===sulfite reductase (NADPH) hemoprotein beta-component [EC:1.8.1.2]	PRJNA368288	SAMN07501402
Marine II	2708742496	2709000152	Ga0157239_1455	sulfite reductase (NADPH) hemoprotein beta-component	Dehalococcoidia bacterium SCGC AG-200-B03	2361	4181	+	1821	606	COG0155===Sulfite reductase, beta subunit (hemoprotein)	pfam01077===NIR_SIR<<>>pfam03460===NIR_SIR_ferr		EC:1.8.1.2===Assimilatory sulfite reductase (NADPH).	KO:K00381===cysI===sulfite reductase (NADPH) hemoprotein beta-component [EC:1.8.1.2]	PRJNA368267	SAMN07501343
Marine II	2708742498	2709003693	Ga0157245_11818	sulfite reductase (NADPH) hemoprotein beta-component	Dehalococcoidia bacterium SCGC AG-200-G19	12911	14731	+	1821	606	COG0155===Sulfite reductase, beta subunit (hemoprotein)	pfam01077===NIR_SIR<<>>pfam03460===NIR_SIR_ferr		EC:1.8.1.2===Assimilatory sulfite reductase (NADPH).	KO:K00381===cysI===sulfite reductase (NADPH) hemoprotein beta-component [EC:1.8.1.2]	PRJNA368270	SAMN07501438
Marine II	2708742502	2709011027	Ga0157243_12520	sulfite reductase (NADPH) hemoprotein beta-component	Dehalococcoidia bacterium SCGC AG-200-E23	13574	15394	+	1821	606	COG0155===Sulfite reductase, beta subunit (hemoprotein)	pfam03460===NIR_SIR_ferr<<>>pfam01077===NIR_SIR		EC:1.8.1.2===Assimilatory sulfite reductase (NADPH).	KO:K00381===cysI===sulfite reductase (NADPH) hemoprotein beta-component [EC:1.8.1.2]	PRJNA368269	SAMN07501342
Marine II	2708742522	2709036469	Ga0157249_13413	sulfite reductase (NADPH) hemoprotein beta-component	Dehalococcoidia bacterium SCGC AG-200-K21	9833	11653	-	1821	606	COG0155===Sulfite reductase, beta subunit (hemoprotein)	pfam03460===NIR_SIR_ferr<<>>pfam01077===NIR_SIR		EC:1.8.1.2===Assimilatory sulfite reductase (NADPH).	KO:K00381===cysI===sulfite reductase (NADPH) hemoprotein beta-component [EC:1.8.1.2]	PRJNA368272	SAMN07501454
Marine II	2786546636	2787693447	Ga0301958_10605	sulfite reductase subunit B	Dehalococcoidia bacterium CG2_30_46_9	3210	5537	-	2328	775	COG0543===NAD(P)H-flavin reductase	pfam00072===Response_reg<<>>pfam00175===NAD_binding_1<<>>pfam00970===FAD_binding_6<<>>pfam17179===Fer4_22<<>>pfam10418===DHODB_Fe-S_bind	TIGR02911===sulfite reductase, subunit B			PRJNA229517	SAMN02419150
Marine II	2786546720	2787896939	Ga0266901_10497	dissimilatory sulfite reductase (desulfoviridin) alpha/beta subunit	Dehalococcoidales bacterium NP138	5316	6272	+	957	318	COG2221===Dissimilatory sulfite reductase (desulfoviridin), alpha and beta subunits	pfam00037===Fer4<<>>pfam03460===NIR_SIR_ferr<<>>pfam01077===NIR_SIR					SAMEA2620855

## Sheet: Table S10
Gene ID	Locus Tag	Gene Product Name	Genome ID	Genome Name	Start Coord	End Coord	Strand	DNA Sequence Length (bp)	Amino Acid Sequence Length (aa)	COG	Pfam	Tigrfam	Enzyme	KO
2787896907	Ga0266901_104724	DMSO reductase family type II enzyme chaperone	2786546720	Dehalococcoidales bacterium NP138	15698	16492	-	795	264	COG3381===Cytoplasmic chaperone TorD involved in molybdoenzyme TorA maturation	pfam02613===Nitrate_red_del	TIGR03482===DMSO reductase family type II enzyme chaperone
2787896906	Ga0266901_104723	DMSO reductase family type II enzyme heme b subunit	2786546720	Dehalococcoidales bacterium NP138	14706	15701	-	996	331		pfam09459===EB_dh	TIGR03477===DMSO reductase family type II enzyme, heme b subunit
2787667712	Ga0266922_10159	DMSO/TMAO reductase YedYZ molybdopterin-dependent catalytic subunit	2786546618	Dehalococcoidia bacterium SAT1579	57176	57772	-	597	198	COG2041===Periplasmic DMSO/TMAO reductase YedYZ, molybdopterin-dependent catalytic subunit	pfam00174===Oxidored_molyb
2730394399	Ga0180909_16034	anaerobic dimethyl sulfoxide reductase subunit B (DMSO reductase iron- sulfur subunit)	2728369433	Dehalococcoides sp. JdFR-54	32755	33309	+	555	184	COG0437===Fe-S-cluster-containing dehydrogenase component	pfam13247===Fer4_11	TIGR02951===DMSO reductase, iron-sulfur subunit		KO:K07307===dmsB===anaerobic dimethyl sulfoxide reductase subunit B (DMSO reductase iron- sulfur subunit)
2725255849	Ga0126006_10407	anaerobic dimethyl sulfoxide reductase subunit A	2724679055	Dehalococcoidia bacterium SCGC AB-540-C11	5246	7471	-	2226	741	COG0243===Anaerobic selenocysteine-containing dehydrogenase	pfam01568===Molydop_binding<<>>pfam04879===Molybdop_Fe4S4<<>>pfam00384===Molybdopterin	TIGR02166===anaerobic dimethyl sulfoxide reductase, A subunit, DmsA/YnfE family<<>>TIGR00509===molybdopterin guanine dinucleotide-containing S/N-oxide reductases	EC:1.8.5.3===Dimethylsulfoxide reductase.	KO:K07306===dmsA===anaerobic dimethyl sulfoxide reductase subunit A [EC:1.8.5.3]
2725255848	Ga0126006_10406	anaerobic dimethyl sulfoxide reductase subunit B (DMSO reductase iron- sulfur subunit)	2724679055	Dehalococcoidia bacterium SCGC AB-540-C11	4687	5241	-	555	184	COG0437===Fe-S-cluster-containing dehydrogenase component	pfam00037===Fer4<<>>pfam13247===Fer4_11	TIGR02951===DMSO reductase, iron-sulfur subunit		KO:K07307===dmsB===anaerobic dimethyl sulfoxide reductase subunit B (DMSO reductase iron- sulfur subunit)
2725255799	Ga0126006_10367	anaerobic dimethyl sulfoxide reductase subunit A	2724679055	Dehalococcoidia bacterium SCGC AB-540-C11	5989	7914	-	1926	641	COG0243===Anaerobic selenocysteine-containing dehydrogenase	pfam01568===Molydop_binding<<>>pfam00384===Molybdopterin	TIGR00509===molybdopterin guanine dinucleotide-containing S/N-oxide reductases	EC:1.8.5.3===Dimethylsulfoxide reductase.	KO:K07306===dmsA===anaerobic dimethyl sulfoxide reductase subunit A [EC:1.8.5.3]
2711583770	Ga0163107_1142	anaerobic dimethyl sulfoxide reductase subunit A	2710724127	Dehalococcoidia bacterium SCGC AG-205-F21	850	2988	-	2139	712	COG0243===Anaerobic selenocysteine-containing dehydrogenase	pfam01568===Molydop_binding<<>>pfam04879===Molybdop_Fe4S4<<>>pfam00384===Molybdopterin	TIGR02166===anaerobic dimethyl sulfoxide reductase, A subunit, DmsA/YnfE family<<>>TIGR00509===molybdopterin guanine dinucleotide-containing S/N-oxide reductases		KO:K07306===dmsA===anaerobic dimethyl sulfoxide reductase subunit A [EC:1.8.5.3]
2711583302	Ga0163107_10633	anaerobic dimethyl sulfoxide reductase subunit A	2710724127	Dehalococcoidia bacterium SCGC AG-205-F21	39704	41902	+	2199	732	COG0243===Anaerobic selenocysteine-containing dehydrogenase	pfam04879===Molybdop_Fe4S4<<>>pfam01568===Molydop_binding<<>>pfam00384===Molybdopterin	TIGR02166===anaerobic dimethyl sulfoxide reductase, A subunit, DmsA/YnfE family<<>>TIGR00509===molybdopterin guanine dinucleotide-containing S/N-oxide reductases		KO:K07306===dmsA===anaerobic dimethyl sulfoxide reductase subunit A [EC:1.8.5.3]
2711583294	Ga0163107_10625	anaerobic dimethyl sulfoxide reductase subunit A	2710724127	Dehalococcoidia bacterium SCGC AG-205-F21	29441	31648	+	2208	735	COG0243===Anaerobic selenocysteine-containing dehydrogenase	pfam01568===Molydop_binding<<>>pfam00384===Molybdopterin<<>>pfam04879===Molybdop_Fe4S4	TIGR00509===molybdopterin guanine dinucleotide-containing S/N-oxide reductases<<>>TIGR02166===anaerobic dimethyl sulfoxide reductase, A subunit, DmsA/YnfE family		KO:K07306===dmsA===anaerobic dimethyl sulfoxide reductase subunit A [EC:1.8.5.3]
2711583288	Ga0163107_10619	anaerobic dimethyl sulfoxide reductase subunit A	2710724127	Dehalococcoidia bacterium SCGC AG-205-F21	18125	20596	-	2472	823	COG0243===Anaerobic selenocysteine-containing dehydrogenase	pfam01568===Molydop_binding<<>>pfam00384===Molybdopterin			KO:K07306===dmsA===anaerobic dimethyl sulfoxide reductase subunit A [EC:1.8.5.3]
2711583287	Ga0163107_10618	anaerobic dimethyl sulfoxide reductase subunit B (DMSO reductase iron- sulfur subunit)	2710724127	Dehalococcoidia bacterium SCGC AG-205-F21	17382	18128	-	747	248	COG0437===Fe-S-cluster-containing dehydrogenase component	pfam13247===Fer4_11	TIGR02951===DMSO reductase, iron-sulfur subunit		KO:K07307===dmsB===anaerobic dimethyl sulfoxide reductase subunit B (DMSO reductase iron- sulfur subunit)
2711582715	Ga0163107_10220	anaerobic dimethyl sulfoxide reductase subunit B (DMSO reductase iron- sulfur subunit)	2710724127	Dehalococcoidia bacterium SCGC AG-205-F21	15925	16500	+	576	191	COG0437===Fe-S-cluster-containing dehydrogenase component	pfam13247===Fer4_11	TIGR02951===DMSO reductase, iron-sulfur subunit		KO:K07307===dmsB===anaerobic dimethyl sulfoxide reductase subunit B (DMSO reductase iron- sulfur subunit)
2709035493	Ga0157249_10858	DMSO reductase family type II enzyme chaperone	2708742522	Dehalococcoidia bacterium SCGC AG-200-K21	62373	63116	-	744	247	COG3381===Cytoplasmic chaperone TorD involved in molybdoenzyme TorA maturation	pfam02613===Nitrate_red_del	TIGR03482===DMSO reductase family type II enzyme chaperone
2709035492	Ga0157249_10857	DMSO reductase family type II enzyme, heme b subunit	2708742522	Dehalococcoidia bacterium SCGC AG-200-K21	61379	62353	-	975	324		pfam09459===EB_dh	TIGR03477===DMSO reductase family type II enzyme, heme b subunit
2709035382	Ga0157249_10715	DMSO reductase family type II enzyme chaperone	2708742522	Dehalococcoidia bacterium SCGC AG-200-K21	20202	20867	-	666	221	COG3381===Cytoplasmic chaperone TorD involved in molybdoenzyme TorA maturation	pfam02613===Nitrate_red_del	TIGR03482===DMSO reductase family type II enzyme chaperone
2709035380	Ga0157249_10713	DMSO reductase family type II enzyme, heme b subunit	2708742522	Dehalococcoidia bacterium SCGC AG-200-K21	16645	17289	-	645	214		pfam09459===EB_dh	TIGR03477===DMSO reductase family type II enzyme, heme b subunit
2709035378	Ga0157249_10711	DMSO reductase family type II enzyme chaperone	2708742522	Dehalococcoidia bacterium SCGC AG-200-K21	14877	15515	-	639	212		pfam02613===Nitrate_red_del	TIGR03482===DMSO reductase family type II enzyme chaperone
2709032230	Ga0157264_1148	anaerobic dimethyl sulfoxide reductase subunit B (DMSO reductase iron- sulfur subunit)	2708742520	Dehalococcoidia bacterium SCGC AG-205-G09	5721	6275	+	555	184	COG0437===Fe-S-cluster-containing dehydrogenase component	pfam12837===Fer4_6<<>>pfam13247===Fer4_11			KO:K07307===dmsB===anaerobic dimethyl sulfoxide reductase subunit B (DMSO reductase iron- sulfur subunit)
2709032229	Ga0157264_1147	anaerobic dimethyl sulfoxide reductase subunit A	2708742520	Dehalococcoidia bacterium SCGC AG-205-G09	3497	5707	+	2211	736	COG0243===Anaerobic selenocysteine-containing dehydrogenase	pfam01568===Molydop_binding<<>>pfam00384===Molybdopterin<<>>pfam04879===Molybdop_Fe4S4	TIGR00509===molybdopterin guanine dinucleotide-containing S/N-oxide reductases<<>>TIGR02166===anaerobic dimethyl sulfoxide reductase, A subunit, DmsA/YnfE family	EC:1.8.5.3===Dimethylsulfoxide reductase.	KO:K07306===dmsA===anaerobic dimethyl sulfoxide reductase subunit A [EC:1.8.5.3]
2709028438	Ga0157266_101297	anaerobic dimethyl sulfoxide reductase subunit A	2708742518	Dehalococcoidia bacterium SCGC AG-205-G20	269501	271636	+	2136	711	COG0243===Anaerobic selenocysteine-containing dehydrogenase	pfam04879===Molybdop_Fe4S4<<>>pfam01568===Molydop_binding<<>>pfam00384===Molybdopterin	TIGR00509===molybdopterin guanine dinucleotide-containing S/N-oxide reductases<<>>TIGR02166===anaerobic dimethyl sulfoxide reductase, A subunit, DmsA/YnfE family	EC:1.8.5.3===Dimethylsulfoxide reductase.	KO:K07306===dmsA===anaerobic dimethyl sulfoxide reductase subunit A [EC:1.8.5.3]
2709015715	Ga0157255_10645	anaerobic dimethyl sulfoxide reductase subunit A	2708742506	Dehalococcoidia bacterium SCGC AG-205-C16	45459	47594	-	2136	711	COG0243===Anaerobic selenocysteine-containing dehydrogenase	pfam04879===Molybdop_Fe4S4<<>>pfam00384===Molybdopterin<<>>pfam01568===Molydop_binding	TIGR00509===molybdopterin guanine dinucleotide-containing S/N-oxide reductases<<>>TIGR02166===anaerobic dimethyl sulfoxide reductase, A subunit, DmsA/YnfE family	EC:1.8.5.3===Dimethylsulfoxide reductase.	KO:K07306===dmsA===anaerobic dimethyl sulfoxide reductase subunit A [EC:1.8.5.3]
2709011439	Ga0157243_1477	DMSO/TMAO reductase YedYZ, molybdopterin-dependent catalytic subunit	2708742502	Dehalococcoidia bacterium SCGC AG-200-E23	5137	6183	+	1047	348	COG2041===Periplasmic DMSO/TMAO reductase YedYZ, molybdopterin-dependent catalytic subunit	pfam00174===Oxidored_molyb<<>>pfam03404===Mo-co_dimer
2709011081	Ga0157243_1276	DMSO reductase family type II enzyme chaperone	2708742502	Dehalococcoidia bacterium SCGC AG-200-E23	5759	6424	-	666	221	COG3381===Cytoplasmic chaperone TorD involved in molybdoenzyme TorA maturation	pfam02613===Nitrate_red_del	TIGR03482===DMSO reductase family type II enzyme chaperone
2709011079	Ga0157243_1274	DMSO reductase family type II enzyme, heme b subunit	2708742502	Dehalococcoidia bacterium SCGC AG-200-E23	2202	2846	-	645	214		pfam09459===EB_dh	TIGR03477===DMSO reductase family type II enzyme, heme b subunit
2709011077	Ga0157243_1272	DMSO reductase family type II enzyme chaperone	2708742502	Dehalococcoidia bacterium SCGC AG-200-E23	434	1072	-	639	212		pfam02613===Nitrate_red_del	TIGR03482===DMSO reductase family type II enzyme chaperone
2709010531	Ga0157243_11217	DMSO/TMAO reductase YedYZ, molybdopterin-dependent catalytic subunit	2708742502	Dehalococcoidia bacterium SCGC AG-200-E23	11618	12220	+	603	200	COG2041===Periplasmic DMSO/TMAO reductase YedYZ, molybdopterin-dependent catalytic subunit	pfam00174===Oxidored_molyb
2709007265	Ga0157241_1229	DMSO/TMAO reductase YedYZ, molybdopterin-dependent catalytic subunit	2708742500	Dehalococcoidia bacterium SCGC AG-200-C05	3866	4912	+	1047	348	COG2041===Periplasmic DMSO/TMAO reductase YedYZ, molybdopterin-dependent catalytic subunit	pfam03404===Mo-co_dimer<<>>pfam00174===Oxidored_molyb
2709007224	Ga0157241_12016	DMSO reductase family type II enzyme chaperone	2708742500	Dehalococcoidia bacterium SCGC AG-200-C05	20790	21455	-	666	221	COG3381===Cytoplasmic chaperone TorD involved in molybdoenzyme TorA maturation	pfam02613===Nitrate_red_del	TIGR03482===DMSO reductase family type II enzyme chaperone
2709007222	Ga0157241_12014	DMSO reductase family type II enzyme, heme b subunit	2708742500	Dehalococcoidia bacterium SCGC AG-200-C05	17233	17877	-	645	214		pfam09459===EB_dh	TIGR03477===DMSO reductase family type II enzyme, heme b subunit
2709007220	Ga0157241_12012	DMSO reductase family type II enzyme chaperone	2708742500	Dehalococcoidia bacterium SCGC AG-200-C05	15465	16103	-	639	212		pfam02613===Nitrate_red_del	TIGR03482===DMSO reductase family type II enzyme chaperone
2709006812	Ga0157241_1096	DMSO/TMAO reductase YedYZ, molybdopterin-dependent catalytic subunit	2708742500	Dehalococcoidia bacterium SCGC AG-200-C05	4041	4700	+	660	219	COG2041===Periplasmic DMSO/TMAO reductase YedYZ, molybdopterin-dependent catalytic subunit	pfam00174===Oxidored_molyb
2709004246	Ga0157245_13313	DMSO reductase family type II enzyme chaperone	2708742498	Dehalococcoidia bacterium SCGC AG-200-G19	13863	14501	+	639	212		pfam02613===Nitrate_red_del	TIGR03482===DMSO reductase family type II enzyme chaperone
2709004244	Ga0157245_13311	DMSO reductase family type II enzyme, heme b subunit	2708742498	Dehalococcoidia bacterium SCGC AG-200-G19	12089	12733	+	645	214		pfam09459===EB_dh	TIGR03477===DMSO reductase family type II enzyme, heme b subunit
2709004242	Ga0157245_1339	DMSO reductase family type II enzyme chaperone	2708742498	Dehalococcoidia bacterium SCGC AG-200-G19	8511	9176	+	666	221	COG3381===Cytoplasmic chaperone TorD involved in molybdoenzyme TorA maturation	pfam02613===Nitrate_red_del	TIGR03482===DMSO reductase family type II enzyme chaperone
2709003955	Ga0157245_12416	DMSO/TMAO reductase YedYZ, molybdopterin-dependent catalytic subunit	2708742498	Dehalococcoidia bacterium SCGC AG-200-G19	11565	12167	+	603	200	COG2041===Periplasmic DMSO/TMAO reductase YedYZ, molybdopterin-dependent catalytic subunit	pfam00174===Oxidored_molyb
2709003743	Ga0157245_11916	DMSO/TMAO reductase YedYZ, molybdopterin-dependent catalytic subunit	2708742498	Dehalococcoidia bacterium SCGC AG-200-G19	13741	14787	-	1047	348	COG2041===Periplasmic DMSO/TMAO reductase YedYZ, molybdopterin-dependent catalytic subunit	pfam00174===Oxidored_molyb<<>>pfam03404===Mo-co_dimer
2709003252	Ga0157245_1099	DMSO reductase family type II enzyme chaperone	2708742498	Dehalococcoidia bacterium SCGC AG-200-G19	8345	9088	-	744	247	COG3381===Cytoplasmic chaperone TorD involved in molybdoenzyme TorA maturation	pfam02613===Nitrate_red_del	TIGR03482===DMSO reductase family type II enzyme chaperone
2709003251	Ga0157245_1098	DMSO reductase family type II enzyme, heme b subunit	2708742498	Dehalococcoidia bacterium SCGC AG-200-G19	7351	8325	-	975	324		pfam09459===EB_dh	TIGR03477===DMSO reductase family type II enzyme, heme b subunit
2709000228	Ga0157239_15014	DMSO/TMAO reductase YedYZ, molybdopterin-dependent catalytic subunit	2708742496	Dehalococcoidia bacterium SCGC AG-200-B03	10674	11333	+	660	219	COG2041===Periplasmic DMSO/TMAO reductase YedYZ, molybdopterin-dependent catalytic subunit	pfam00174===Oxidored_molyb
2708999538	Ga0157239_11827	DMSO reductase family type II enzyme chaperone	2708742496	Dehalococcoidia bacterium SCGC AG-200-B03	32161	32826	-	666	221	COG3381===Cytoplasmic chaperone TorD involved in molybdoenzyme TorA maturation	pfam02613===Nitrate_red_del	TIGR03482===DMSO reductase family type II enzyme chaperone
2708999536	Ga0157239_11825	DMSO reductase family type II enzyme, heme b subunit	2708742496	Dehalococcoidia bacterium SCGC AG-200-B03	28604	29248	-	645	214		pfam09459===EB_dh	TIGR03477===DMSO reductase family type II enzyme, heme b subunit
2708999534	Ga0157239_11823	DMSO reductase family type II enzyme chaperone	2708742496	Dehalococcoidia bacterium SCGC AG-200-B03	26836	27474	-	639	212		pfam02613===Nitrate_red_del	TIGR03482===DMSO reductase family type II enzyme chaperone
2708992589	Ga0157280_10845	DMSO/TMAO reductase YedYZ, molybdopterin-dependent catalytic subunit	2708742492	Dehalococcoidia bacterium SCGC AG-200-A03	38049	38651	+	603	200	COG2041===Periplasmic DMSO/TMAO reductase YedYZ, molybdopterin-dependent catalytic subunit	pfam00174===Oxidored_molyb
2708992355	Ga0157280_10313	DMSO reductase family type II enzyme, heme b subunit	2708742492	Dehalococcoidia bacterium SCGC AG-200-A03	14034	15008	+	975	324		pfam09459===EB_dh	TIGR03477===DMSO reductase family type II enzyme, heme b subunit
2708992354	Ga0157280_10312	DMSO reductase family type II enzyme chaperone	2708742492	Dehalococcoidia bacterium SCGC AG-200-A03	13271	14014	+	744	247	COG3381===Cytoplasmic chaperone TorD involved in molybdoenzyme TorA maturation	pfam02613===Nitrate_red_del	TIGR03482===DMSO reductase family type II enzyme chaperone
2708988848	Ga0157268_1146	DMSO reductase family type II enzyme, heme b subunit	2708742488	Dehalococcoidia bacterium SCGC AG-205-I02	6320	7276	-	957	318		pfam09459===EB_dh	TIGR03477===DMSO reductase family type II enzyme, heme b subunit
2708988275	Ga0157268_10577	DMSO reductase family type II enzyme chaperone	2708742488	Dehalococcoidia bacterium SCGC AG-205-I02	75950	76660	-	711	236		pfam02613===Nitrate_red_del	TIGR03482===DMSO reductase family type II enzyme chaperone
2708981975	Ga0157270_11632	anaerobic dimethyl sulfoxide reductase subunit A	2708742482	Dehalococcoidia bacterium SCGC AG-205-I03	40146	42344	+	2199	732	COG0243===Anaerobic selenocysteine-containing dehydrogenase	pfam01568===Molydop_binding<<>>pfam04879===Molybdop_Fe4S4<<>>pfam00384===Molybdopterin	TIGR02166===anaerobic dimethyl sulfoxide reductase, A subunit, DmsA/YnfE family<<>>TIGR00509===molybdopterin guanine dinucleotide-containing S/N-oxide reductases	EC:1.8.5.3===Dimethylsulfoxide reductase.	KO:K07306===dmsA===anaerobic dimethyl sulfoxide reductase subunit A [EC:1.8.5.3]
2708981967	Ga0157270_11624	anaerobic dimethyl sulfoxide reductase subunit A	2708742482	Dehalococcoidia bacterium SCGC AG-205-I03	29883	32090	+	2208	735	COG0243===Anaerobic selenocysteine-containing dehydrogenase	pfam04879===Molybdop_Fe4S4<<>>pfam01568===Molydop_binding<<>>pfam00384===Molybdopterin	TIGR00509===molybdopterin guanine dinucleotide-containing S/N-oxide reductases<<>>TIGR02166===anaerobic dimethyl sulfoxide reductase, A subunit, DmsA/YnfE family	EC:1.8.5.3===Dimethylsulfoxide reductase.	KO:K07306===dmsA===anaerobic dimethyl sulfoxide reductase subunit A [EC:1.8.5.3]
2708981962	Ga0157270_11619	anaerobic dimethyl sulfoxide reductase subunit A	2708742482	Dehalococcoidia bacterium SCGC AG-205-I03	18126	20597	-	2472	823	COG0243===Anaerobic selenocysteine-containing dehydrogenase	pfam01568===Molydop_binding<<>>pfam00384===Molybdopterin		EC:1.8.5.3===Dimethylsulfoxide reductase.	KO:K07306===dmsA===anaerobic dimethyl sulfoxide reductase subunit A [EC:1.8.5.3]
2708981961	Ga0157270_11618	anaerobic dimethyl sulfoxide reductase subunit B (DMSO reductase iron- sulfur subunit)	2708742482	Dehalococcoidia bacterium SCGC AG-205-I03	17383	18129	-	747	248	COG0437===Fe-S-cluster-containing dehydrogenase component	pfam13247===Fer4_11	TIGR02951===DMSO reductase, iron-sulfur subunit		KO:K07307===dmsB===anaerobic dimethyl sulfoxide reductase subunit B (DMSO reductase iron- sulfur subunit)
2708981860	Ga0157270_11428	anaerobic dimethyl sulfoxide reductase subunit A	2708742482	Dehalococcoidia bacterium SCGC AG-205-I03	29187	31325	-	2139	712	COG0243===Anaerobic selenocysteine-containing dehydrogenase	pfam00384===Molybdopterin<<>>pfam04879===Molybdop_Fe4S4<<>>pfam01568===Molydop_binding	TIGR00509===molybdopterin guanine dinucleotide-containing S/N-oxide reductases<<>>TIGR02166===anaerobic dimethyl sulfoxide reductase, A subunit, DmsA/YnfE family	EC:1.8.5.3===Dimethylsulfoxide reductase.	KO:K07306===dmsA===anaerobic dimethyl sulfoxide reductase subunit A [EC:1.8.5.3]
2708980228	Ga0157270_10141	anaerobic dimethyl sulfoxide reductase subunit B (DMSO reductase iron- sulfur subunit)	2708742482	Dehalococcoidia bacterium SCGC AG-205-I03	36882	37457	+	576	191	COG0437===Fe-S-cluster-containing dehydrogenase component	pfam13247===Fer4_11	TIGR02951===DMSO reductase, iron-sulfur subunit		KO:K07307===dmsB===anaerobic dimethyl sulfoxide reductase subunit B (DMSO reductase iron- sulfur subunit)
2708973423	Ga0157247_13611	DMSO reductase family type II enzyme, heme b subunit	2708742478	Dehalococcoidia bacterium SCGC AG-200-G22	10977	11951	+	975	324		pfam09459===EB_dh	TIGR03477===DMSO reductase family type II enzyme, heme b subunit
2708973422	Ga0157247_13610	DMSO reductase family type II enzyme chaperone	2708742478	Dehalococcoidia bacterium SCGC AG-200-G22	10214	10957	+	744	247	COG3381===Cytoplasmic chaperone TorD involved in molybdoenzyme TorA maturation	pfam02613===Nitrate_red_del	TIGR03482===DMSO reductase family type II enzyme chaperone
2708972331	Ga0157247_10537	DMSO reductase family type II enzyme chaperone	2708742478	Dehalococcoidia bacterium SCGC AG-200-G22	42956	43621	-	666	221	COG3381===Cytoplasmic chaperone TorD involved in molybdoenzyme TorA maturation	pfam02613===Nitrate_red_del	TIGR03482===DMSO reductase family type II enzyme chaperone
2708972329	Ga0157247_10535	DMSO reductase family type II enzyme, heme b subunit	2708742478	Dehalococcoidia bacterium SCGC AG-200-G22	39399	40043	-	645	214		pfam09459===EB_dh	TIGR03477===DMSO reductase family type II enzyme, heme b subunit
2708972327	Ga0157247_10533	DMSO reductase family type II enzyme chaperone	2708742478	Dehalococcoidia bacterium SCGC AG-200-G22	37631	38269	-	639	212		pfam02613===Nitrate_red_del	TIGR03482===DMSO reductase family type II enzyme chaperone
2708971944	Ga0157247_1022	DMSO/TMAO reductase YedYZ, molybdopterin-dependent catalytic subunit	2708742478	Dehalococcoidia bacterium SCGC AG-200-G22	191	1237	-	1047	348	COG2041===Periplasmic DMSO/TMAO reductase YedYZ, molybdopterin-dependent catalytic subunit	pfam00174===Oxidored_molyb<<>>pfam03404===Mo-co_dimer
2708575408	Ga0153894_1332	anaerobic dimethyl sulfoxide reductase subunit B (DMSO reductase iron- sulfur subunit)	2706794990	Dehalococcoidia bacterium SCGC AG-205-K17	2430	3176	+	747	248	COG0437===Fe-S-cluster-containing dehydrogenase component	pfam13247===Fer4_11	TIGR02951===DMSO reductase, iron-sulfur subunit		KO:K07307===dmsB===anaerobic dimethyl sulfoxide reductase subunit B (DMSO reductase iron- sulfur subunit)
2708575407	Ga0153894_1331	anaerobic dimethyl sulfoxide reductase subunit A	2706794990	Dehalococcoidia bacterium SCGC AG-205-K17	1	2433	+	2433	810	COG0243===Anaerobic selenocysteine-containing dehydrogenase	pfam00384===Molybdopterin<<>>pfam01568===Molydop_binding		EC:1.8.5.3===Dimethylsulfoxide reductase.	KO:K07306===dmsA===anaerobic dimethyl sulfoxide reductase subunit A [EC:1.8.5.3]
2708575256	Ga0153894_12415	anaerobic dimethyl sulfoxide reductase subunit A	2706794990	Dehalococcoidia bacterium SCGC AG-205-K17	18393	20600	-	2208	735	COG0243===Anaerobic selenocysteine-containing dehydrogenase	pfam00384===Molybdopterin<<>>pfam04879===Molybdop_Fe4S4<<>>pfam01568===Molydop_binding	TIGR00509===molybdopterin guanine dinucleotide-containing S/N-oxide reductases<<>>TIGR02166===anaerobic dimethyl sulfoxide reductase, A subunit, DmsA/YnfE family	EC:1.8.5.3===Dimethylsulfoxide reductase.	KO:K07306===dmsA===anaerobic dimethyl sulfoxide reductase subunit A [EC:1.8.5.3]
2708575248	Ga0153894_1247	anaerobic dimethyl sulfoxide reductase subunit A	2706794990	Dehalococcoidia bacterium SCGC AG-205-K17	8139	10337	-	2199	732	COG0243===Anaerobic selenocysteine-containing dehydrogenase	pfam04879===Molybdop_Fe4S4<<>>pfam00384===Molybdopterin<<>>pfam01568===Molydop_binding	TIGR00509===molybdopterin guanine dinucleotide-containing S/N-oxide reductases<<>>TIGR02166===anaerobic dimethyl sulfoxide reductase, A subunit, DmsA/YnfE family	EC:1.8.5.3===Dimethylsulfoxide reductase.	KO:K07306===dmsA===anaerobic dimethyl sulfoxide reductase subunit A [EC:1.8.5.3]
2708574808	Ga0153894_1122	anaerobic dimethyl sulfoxide reductase subunit A	2706794990	Dehalococcoidia bacterium SCGC AG-205-K17	850	2988	-	2139	712	COG0243===Anaerobic selenocysteine-containing dehydrogenase	pfam04879===Molybdop_Fe4S4<<>>pfam00384===Molybdopterin<<>>pfam01568===Molydop_binding	TIGR00509===molybdopterin guanine dinucleotide-containing S/N-oxide reductases<<>>TIGR02166===anaerobic dimethyl sulfoxide reductase, A subunit, DmsA/YnfE family	EC:1.8.5.3===Dimethylsulfoxide reductase.	KO:K07306===dmsA===anaerobic dimethyl sulfoxide reductase subunit A [EC:1.8.5.3]
2708571772	Ga0153892_1462	DMSO reductase family type II enzyme chaperone	2706794988	Dehalococcoidia bacterium SCGC AG-205-K13	1884	2594	-	711	236		pfam02613===Nitrate_red_del	TIGR03482===DMSO reductase family type II enzyme chaperone
2708562989	Ga0153888_11041	anaerobic dimethyl sulfoxide reductase subunit B (DMSO reductase iron- sulfur subunit)	2706794984	Dehalococcoidia bacterium SCGC AG-205-J23	52864	53610	+	747	248	COG0437===Fe-S-cluster-containing dehydrogenase component	pfam13247===Fer4_11	TIGR02951===DMSO reductase, iron-sulfur subunit		KO:K07307===dmsB===anaerobic dimethyl sulfoxide reductase subunit B (DMSO reductase iron- sulfur subunit)
2708562988	Ga0153888_11040	anaerobic dimethyl sulfoxide reductase subunit A	2706794984	Dehalococcoidia bacterium SCGC AG-205-J23	50396	52867	+	2472	823	COG0243===Anaerobic selenocysteine-containing dehydrogenase	pfam01568===Molydop_binding<<>>pfam00384===Molybdopterin		EC:1.8.5.3===Dimethylsulfoxide reductase.	KO:K07306===dmsA===anaerobic dimethyl sulfoxide reductase subunit A [EC:1.8.5.3]
2708562982	Ga0153888_11034	anaerobic dimethyl sulfoxide reductase subunit A	2706794984	Dehalococcoidia bacterium SCGC AG-205-J23	39344	41551	-	2208	735	COG0243===Anaerobic selenocysteine-containing dehydrogenase	pfam04879===Molybdop_Fe4S4<<>>pfam00384===Molybdopterin<<>>pfam01568===Molydop_binding	TIGR00509===molybdopterin guanine dinucleotide-containing S/N-oxide reductases<<>>TIGR02166===anaerobic dimethyl sulfoxide reductase, A subunit, DmsA/YnfE family	EC:1.8.5.3===Dimethylsulfoxide reductase.	KO:K07306===dmsA===anaerobic dimethyl sulfoxide reductase subunit A [EC:1.8.5.3]
2708562974	Ga0153888_11026	anaerobic dimethyl sulfoxide reductase subunit A	2706794984	Dehalococcoidia bacterium SCGC AG-205-J23	29090	31288	-	2199	732	COG0243===Anaerobic selenocysteine-containing dehydrogenase	pfam04879===Molybdop_Fe4S4<<>>pfam01568===Molydop_binding<<>>pfam00384===Molybdopterin	TIGR02166===anaerobic dimethyl sulfoxide reductase, A subunit, DmsA/YnfE family<<>>TIGR00509===molybdopterin guanine dinucleotide-containing S/N-oxide reductases	EC:1.8.5.3===Dimethylsulfoxide reductase.	KO:K07306===dmsA===anaerobic dimethyl sulfoxide reductase subunit A [EC:1.8.5.3]
2708562598	Ga0153888_106104	anaerobic dimethyl sulfoxide reductase subunit B (DMSO reductase iron- sulfur subunit)	2706794984	Dehalococcoidia bacterium SCGC AG-205-J23	98244	98819	-	576	191	COG0437===Fe-S-cluster-containing dehydrogenase component	pfam13247===Fer4_11	TIGR02951===DMSO reductase, iron-sulfur subunit		KO:K07307===dmsB===anaerobic dimethyl sulfoxide reductase subunit B (DMSO reductase iron- sulfur subunit)
2708562028	Ga0153888_102186	anaerobic dimethyl sulfoxide reductase subunit A	2706794984	Dehalococcoidia bacterium SCGC AG-205-J23	188889	191027	+	2139	712	COG0243===Anaerobic selenocysteine-containing dehydrogenase	pfam00384===Molybdopterin<<>>pfam01568===Molydop_binding<<>>pfam04879===Molybdop_Fe4S4	TIGR02166===anaerobic dimethyl sulfoxide reductase, A subunit, DmsA/YnfE family<<>>TIGR00509===molybdopterin guanine dinucleotide-containing S/N-oxide reductases	EC:1.8.5.3===Dimethylsulfoxide reductase.	KO:K07306===dmsA===anaerobic dimethyl sulfoxide reductase subunit A [EC:1.8.5.3]
2708559091	Ga0153886_1376	DMSO/TMAO reductase YedYZ, molybdopterin-dependent catalytic subunit	2706794982	Dehalococcoidia bacterium SCGC AG-205-I13	4132	5196	-	1065	354	COG2041===Periplasmic DMSO/TMAO reductase YedYZ, molybdopterin-dependent catalytic subunit	pfam03404===Mo-co_dimer<<>>pfam00174===Oxidored_molyb
2708558971	Ga0153886_12915	DMSO reductase family type II enzyme, molybdopterin subunit	2706794982	Dehalococcoidia bacterium SCGC AG-205-I13	15660	17756	-	2097	698		pfam00384===Molybdopterin	TIGR03479===DMSO reductase family type II enzyme, molybdopterin subunit
2708558148	Ga0153886_1108	DMSO reductase family type II enzyme, heme b subunit	2706794982	Dehalococcoidia bacterium SCGC AG-205-I13	6730	7686	+	957	318		pfam09459===EB_dh	TIGR03477===DMSO reductase family type II enzyme, heme b subunit
2708558022	Ga0153886_10873	DMSO reductase family type II enzyme chaperone	2706794982	Dehalococcoidia bacterium SCGC AG-205-I13	80895	81605	+	711	236	COG3381===Cytoplasmic chaperone TorD involved in molybdoenzyme TorA maturation	pfam02613===Nitrate_red_del	TIGR03482===DMSO reductase family type II enzyme chaperone
2708557807	Ga0153886_1073	DMSO/TMAO reductase YedYZ, molybdopterin-dependent catalytic subunit	2706794982	Dehalococcoidia bacterium SCGC AG-205-I13	1654	2262	+	609	202	COG2041===Periplasmic DMSO/TMAO reductase YedYZ, molybdopterin-dependent catalytic subunit	pfam00174===Oxidored_molyb
2708557768	Ga0153886_10676	anaerobic dimethyl sulfoxide reductase subunit B (DMSO reductase iron- sulfur subunit)	2706794982	Dehalococcoidia bacterium SCGC AG-205-I13	85838	86413	-	576	191	COG0437===Fe-S-cluster-containing dehydrogenase component	pfam12800===Fer4_4<<>>pfam13247===Fer4_11	TIGR02951===DMSO reductase, iron-sulfur subunit		KO:K07307===dmsB===anaerobic dimethyl sulfoxide reductase subunit B (DMSO reductase iron- sulfur subunit)
2708553426	Ga0153884_10536	anaerobic dimethyl sulfoxide reductase subunit A	2706794980	Dehalococcoidia bacterium SCGC AG-205-I10	38266	40401	+	2136	711	COG0243===Anaerobic selenocysteine-containing dehydrogenase	pfam04879===Molybdop_Fe4S4<<>>pfam00384===Molybdopterin<<>>pfam01568===Molydop_binding	TIGR00509===molybdopterin guanine dinucleotide-containing S/N-oxide reductases<<>>TIGR02166===anaerobic dimethyl sulfoxide reductase, A subunit, DmsA/YnfE family	EC:1.8.5.3===Dimethylsulfoxide reductase.	KO:K07306===dmsA===anaerobic dimethyl sulfoxide reductase subunit A [EC:1.8.5.3]
2708547162	Ga0153909_1113	anaerobic dimethyl sulfoxide reductase subunit A	2706794976	Dehalococcoidia bacterium SCGC AG-206-F20	2737	5019	+	2283	760	COG0243===Anaerobic selenocysteine-containing dehydrogenase	pfam04879===Molybdop_Fe4S4<<>>pfam01568===Molydop_binding<<>>pfam00384===Molybdopterin	TIGR00509===molybdopterin guanine dinucleotide-containing S/N-oxide reductases<<>>TIGR02166===anaerobic dimethyl sulfoxide reductase, A subunit, DmsA/YnfE family	EC:1.8.5.3===Dimethylsulfoxide reductase.	KO:K07306===dmsA===anaerobic dimethyl sulfoxide reductase subunit A [EC:1.8.5.3]
2708546540	Ga0153909_10334	anaerobic dimethyl sulfoxide reductase subunit B (DMSO reductase iron- sulfur subunit)	2706794976	Dehalococcoidia bacterium SCGC AG-206-F20	26958	27314	+	357	118					KO:K07307===dmsB===anaerobic dimethyl sulfoxide reductase subunit B (DMSO reductase iron- sulfur subunit)
2708542940	Ga0153911_11062	anaerobic dimethyl sulfoxide reductase subunit A	2706794974	Dehalococcoidia bacterium SCGC AG-206-G16	63998	66466	+	2469	822	COG0243===Anaerobic selenocysteine-containing dehydrogenase	pfam00384===Molybdopterin<<>>pfam01568===Molydop_binding	TIGR00509===molybdopterin guanine dinucleotide-containing S/N-oxide reductases	EC:1.8.5.3===Dimethylsulfoxide reductase.	KO:K07306===dmsA===anaerobic dimethyl sulfoxide reductase subunit A [EC:1.8.5.3]
2708542344	Ga0153911_10393	anaerobic dimethyl sulfoxide reductase subunit B (DMSO reductase iron- sulfur subunit)	2706794974	Dehalococcoidia bacterium SCGC AG-206-G16	95963	96319	+	357	118					KO:K07307===dmsB===anaerobic dimethyl sulfoxide reductase subunit B (DMSO reductase iron- sulfur subunit)
2708542169	Ga0153911_10280	anaerobic dimethyl sulfoxide reductase subunit A	2706794974	Dehalococcoidia bacterium SCGC AG-206-G16	65988	68450	-	2463	820	COG0243===Anaerobic selenocysteine-containing dehydrogenase	pfam00384===Molybdopterin<<>>pfam01568===Molydop_binding<<>>pfam04879===Molybdop_Fe4S4		EC:1.8.5.3===Dimethylsulfoxide reductase.	KO:K07306===dmsA===anaerobic dimethyl sulfoxide reductase subunit A [EC:1.8.5.3]
2708542168	Ga0153911_10279	DMSO reductase, iron-sulfur subunit	2706794974	Dehalococcoidia bacterium SCGC AG-206-G16	63841	65988	-	2148	715	COG0493===NADPH-dependent glutamate synthase beta chain or related oxidoreductase	pfam07992===Pyr_redox_2<<>>pfam13247===Fer4_11<<>>pfam14691===Fer4_20	TIGR02951===DMSO reductase, iron-sulfur subunit
2708534866	Ga0153901_10561	anaerobic dimethyl sulfoxide reductase subunit B (DMSO reductase iron- sulfur subunit)	2706794968	Dehalococcoidia bacterium SCGC AG-205-N19	69851	70597	+	747	248	COG0437===Fe-S-cluster-containing dehydrogenase component	pfam13247===Fer4_11	TIGR02951===DMSO reductase, iron-sulfur subunit		KO:K07307===dmsB===anaerobic dimethyl sulfoxide reductase subunit B (DMSO reductase iron- sulfur subunit)
2708534865	Ga0153901_10560	anaerobic dimethyl sulfoxide reductase subunit A	2706794968	Dehalococcoidia bacterium SCGC AG-205-N19	67383	69854	+	2472	823	COG0243===Anaerobic selenocysteine-containing dehydrogenase	pfam00384===Molybdopterin<<>>pfam01568===Molydop_binding		EC:1.8.5.3===Dimethylsulfoxide reductase.	KO:K07306===dmsA===anaerobic dimethyl sulfoxide reductase subunit A [EC:1.8.5.3]
2708534859	Ga0153901_10554	anaerobic dimethyl sulfoxide reductase subunit A	2706794968	Dehalococcoidia bacterium SCGC AG-205-N19	56331	58538	-	2208	735	COG0243===Anaerobic selenocysteine-containing dehydrogenase	pfam04879===Molybdop_Fe4S4<<>>pfam00384===Molybdopterin<<>>pfam01568===Molydop_binding	TIGR00509===molybdopterin guanine dinucleotide-containing S/N-oxide reductases<<>>TIGR02166===anaerobic dimethyl sulfoxide reductase, A subunit, DmsA/YnfE family	EC:1.8.5.3===Dimethylsulfoxide reductase.	KO:K07306===dmsA===anaerobic dimethyl sulfoxide reductase subunit A [EC:1.8.5.3]
2708534851	Ga0153901_10546	anaerobic dimethyl sulfoxide reductase subunit A	2706794968	Dehalococcoidia bacterium SCGC AG-205-N19	46077	48275	-	2199	732	COG0243===Anaerobic selenocysteine-containing dehydrogenase	pfam00384===Molybdopterin<<>>pfam01568===Molydop_binding<<>>pfam04879===Molybdop_Fe4S4	TIGR00509===molybdopterin guanine dinucleotide-containing S/N-oxide reductases<<>>TIGR02166===anaerobic dimethyl sulfoxide reductase, A subunit, DmsA/YnfE family	EC:1.8.5.3===Dimethylsulfoxide reductase.	KO:K07306===dmsA===anaerobic dimethyl sulfoxide reductase subunit A [EC:1.8.5.3]
2708534337	Ga0153901_10225	anaerobic dimethyl sulfoxide reductase subunit B (DMSO reductase iron- sulfur subunit)	2706794968	Dehalococcoidia bacterium SCGC AG-205-N19	21190	21765	+	576	191	COG0437===Fe-S-cluster-containing dehydrogenase component	pfam13247===Fer4_11	TIGR02951===DMSO reductase, iron-sulfur subunit		KO:K07307===dmsB===anaerobic dimethyl sulfoxide reductase subunit B (DMSO reductase iron- sulfur subunit)
2708534311	Ga0153901_101186	anaerobic dimethyl sulfoxide reductase subunit A	2706794968	Dehalococcoidia bacterium SCGC AG-205-N19	189051	191189	+	2139	712	COG0243===Anaerobic selenocysteine-containing dehydrogenase	pfam00384===Molybdopterin<<>>pfam04879===Molybdop_Fe4S4<<>>pfam01568===Molydop_binding	TIGR00509===molybdopterin guanine dinucleotide-containing S/N-oxide reductases<<>>TIGR02166===anaerobic dimethyl sulfoxide reductase, A subunit, DmsA/YnfE family	EC:1.8.5.3===Dimethylsulfoxide reductase.	KO:K07306===dmsA===anaerobic dimethyl sulfoxide reductase subunit A [EC:1.8.5.3]
2706245233	Ga0151156_1362	anaerobic dimethyl sulfoxide reductase subunit B (DMSO reductase iron- sulfur subunit)	2703719293	Dehalococcoidia bacterium SCGC AG-205-M17	2010	2564	+	555	184	COG0437===Fe-S-cluster-containing dehydrogenase component	pfam13247===Fer4_11<<>>pfam12837===Fer4_6			KO:K07307===dmsB===anaerobic dimethyl sulfoxide reductase subunit B (DMSO reductase iron- sulfur subunit)
2706245232	Ga0151156_1361	anaerobic dimethyl sulfoxide reductase subunit A	2703719293	Dehalococcoidia bacterium SCGC AG-205-M17	2	1996	+	1995	664	COG0243===Anaerobic selenocysteine-containing dehydrogenase	pfam00384===Molybdopterin<<>>pfam01568===Molydop_binding	TIGR02166===anaerobic dimethyl sulfoxide reductase, A subunit, DmsA/YnfE family<<>>TIGR00509===molybdopterin guanine dinucleotide-containing S/N-oxide reductases	EC:1.8.5.3===Dimethylsulfoxide reductase.	KO:K07306===dmsA===anaerobic dimethyl sulfoxide reductase subunit A [EC:1.8.5.3]
2706243580	Ga0151154_13912	DMSO/TMAO reductase YedYZ, molybdopterin-dependent catalytic subunit	2703719292	Dehalococcoidia bacterium SCGC AG-205-M10	10566	11174	+	609	202	COG2041===Periplasmic DMSO/TMAO reductase YedYZ, molybdopterin-dependent catalytic subunit	pfam00174===Oxidored_molyb
2706243008	Ga0151154_10811	DMSO reductase family type II enzyme, heme b subunit	2703719292	Dehalococcoidia bacterium SCGC AG-205-M10	8574	9530	+	957	318		pfam09459===EB_dh	TIGR03477===DMSO reductase family type II enzyme, heme b subunit
2706238358	Ga0151161_1345	DMSO reductase family type II enzyme chaperone	2703719288	Dehalococcoidia bacterium SCGC AG-205-P14	5105	5815	+	711	236	COG3381===Cytoplasmic chaperone TorD involved in molybdoenzyme TorA maturation	pfam02613===Nitrate_red_del	TIGR03482===DMSO reductase family type II enzyme chaperone
2706237772	Ga0151161_11027	DMSO/TMAO reductase YedYZ, molybdopterin-dependent catalytic subunit	2703719288	Dehalococcoidia bacterium SCGC AG-205-P14	40064	41128	-	1065	354	COG2041===Periplasmic DMSO/TMAO reductase YedYZ, molybdopterin-dependent catalytic subunit	pfam00174===Oxidored_molyb<<>>pfam03404===Mo-co_dimer
2706235303	Ga0151159_1634	DMSO/TMAO reductase YedYZ, molybdopterin-dependent catalytic subunit	2703719286	Dehalococcoidia bacterium SCGC AG-205-M21	3003	4067	-	1065	354	COG2041===Periplasmic DMSO/TMAO reductase YedYZ, molybdopterin-dependent catalytic subunit	pfam03404===Mo-co_dimer<<>>pfam00174===Oxidored_molyb
2706234902	Ga0151159_1355	anaerobic dimethyl sulfoxide reductase subunit B (DMSO reductase iron- sulfur subunit)	2703719286	Dehalococcoidia bacterium SCGC AG-205-M21	6219	6794	+	576	191	COG0437===Fe-S-cluster-containing dehydrogenase component	pfam12800===Fer4_4<<>>pfam13247===Fer4_11	TIGR02951===DMSO reductase, iron-sulfur subunit		KO:K07307===dmsB===anaerobic dimethyl sulfoxide reductase subunit B (DMSO reductase iron- sulfur subunit)
2626624620	Ga0078732_10646	anaerobic dimethyl sulfoxide reductase subunit B (DMSO reductase iron- sulfur subunit)	2626541542	uncultured Dehalococcoidia FW22 190_B1 (unscreened)	6498	6839	+	342	113		pfam13247===Fer4_11			KO:K07307===dmsB===anaerobic dimethyl sulfoxide reductase subunit B (DMSO reductase iron- sulfur subunit)
2602416485	Ga0045857_101530	anaerobic dimethyl sulfoxide reductase subunit B (DMSO reductase iron- sulfur subunit)	2602041625	Dehalococcoidia bacterium SCGC AB-539-J10	25466	26038	+	573	190	COG0437===Fe-S-cluster-containing dehydrogenase component	pfam13247===Fer4_11	TIGR02951===DMSO reductase, iron-sulfur subunit		KO:K07307===dmsB===anaerobic dimethyl sulfoxide reductase subunit B (DMSO reductase iron- sulfur subunit)
2602416194	Ga0045857_10084	anaerobic dimethyl sulfoxide reductase subunit A	2602041625	Dehalococcoidia bacterium SCGC AB-539-J10	3492	5717	+	2226	741	COG0243===Anaerobic selenocysteine-containing dehydrogenase	pfam01568===Molydop_binding<<>>pfam04879===Molybdop_Fe4S4<<>>pfam00384===Molybdopterin	TIGR00509===molybdopterin guanine dinucleotide-containing S/N-oxide reductases	EC:1.8.5.3===Dimethylsulfoxide reductase.	KO:K07306===dmsA===anaerobic dimethyl sulfoxide reductase subunit A [EC:1.8.5.3]
2602416191	Ga0045857_10081	anaerobic dimethyl sulfoxide reductase subunit A	2602041625	Dehalococcoidia bacterium SCGC AB-539-J10	3	1739	+	1737	578	COG0243===Anaerobic selenocysteine-containing dehydrogenase	pfam00384===Molybdopterin<<>>pfam01568===Molydop_binding	TIGR00509===molybdopterin guanine dinucleotide-containing S/N-oxide reductases	EC:1.8.5.3===Dimethylsulfoxide reductase.	KO:K07306===dmsA===anaerobic dimethyl sulfoxide reductase subunit A [EC:1.8.5.3]
