# Supplementary material for: Genomic Characteristics Distinguish Geographically Distributed Dehalococcoidia
Source: Front Microbiol. 2020 Sep 8;11:546063. doi: 10.3389/fmicb.2020.546063 (PMC7506110; doi:10.3389/fmicb.2020.546063)
Supplement: Supplementary file 5 [file Data_Sheet_1.FASTA]

>Dehalogenimonas_sp._WBC-2;_CP011392
AGAGTTTGATCCTGGCTCAGGATGAACGCTAGCGGCGCGCCTTATGCATGCAAGTCGAACGGTTCCGACGCAAGTCGGGA
TAGTGGCAAACGGGTGAGTAATAGGTAAACAACCTGCCTTTAAGTGGGGGATAACACTTCGAAAGAAGTGCTAATACCGC
ATGTGGTGCTCTTTCATAAGAAGGATCACTAAAACAGTAATGTGCTTGAAGAGGGGTTTGCCTCCGATTAGCTAGTTGGT
GGGGTAATGGCCTACCAAGGCAATGATCGGTAGCTGGTCTGAGAGGATGGTCAGCCACACTGGAACTGAGACACGGTCCA
GACTCCTACGGGAGGCAGCAGCAAGGAATCTTGGGCAATGGGCGAAAGCCTGACCCAGCGACGCCGCGTGAGGGATGAAG
GCCTTCGGGTTGTAAACCTCTTTTCTCAGGGAAGAATAATGACGGTACCTGAGGAATAAGTCTCGGCTAACTACGTGCCA
GCAGCCGCGGTAATACGTAGGAGGCGAGCGTTATCCGGATTTATTGGGCGTAAAGTGGGCGTAGGTGGTCTTTCAAGTCA
GATGTGAAATCTCCCGGCTTAACTGGGAGGGGTCATCTGATACTGTTGGACTTGAGTATGGCAGGAGAAAACGGAATTCC
CGGTGTAGTGGTGAAATGCGTAGATATCGGGAGGAACACCAGAGGCGAAGGCGGTTTTCTAGGCCAAAACTGACACTGAG
GCCCGAAAGCGTGGGGAGCGAACAGGATTAGATACCCTGGTAGTCCACGCCCTAAACACTGGGTACTAGGTATAGGGAGT
ATCGACCCTTTCTGTGCCGAAGCTAACGCTTTAAGTACCCCGCCTGGGGAGTACGGTCGCAAGACTAAAACTCAAAGGAA
TTGACGGGGGCCCGCACAAGCAGCGGAGCGTGTGGTTTAATTCGATGCTACACGAAGAACCTCACCAGGGTTTGACATGT
TAGAAGTAGTGAACCGAAAGGGGAACGACCTGTTAAGTCAGGAGCTATCACAGGTGCTGCATGGCTGTCGTCAGCTCGTG
CCGTGAGGTGTATGGTTAAGTCCTGCAACGAGCGCAACCCTTATTGCCAGTTATATTCTCTGGCGATACTGCCTCGCAAA
ACGGGGAGGAAGGTGGGGATGACGTCAAGTCAGCATGGCCCTTATACCCTGGGCTACACACACGCTACAATGGATGGTAC
AATGGGTTGCCACCGGGCGACCGGGAGCTAATCCCCAAAACCATCCTCAGTTCGGATCGCAGGCTGAAACCCGCCTGCGT
GAAGTCGGAGTTGCTAGTAAACGCGTGTCAGCATAGCGCGTTGAATACGTTCTCGGGCCTTGTACACACCGCCCGTCACG
TCATGAAAGCTGGTAACACCTGAAGTCGATGGGCTAACCCGCAAGGGAGGCAGTCGCCCAAGGTGGGACTGGTAATTGGG
ACGAAGTCGTAACAAGGTA
>Dehalogenimonas_sp._SBP1;_JQ994267
GATGAACGCTAGGGGCGCGCCTTATGCATGCAAGTCGCACGGTCCCGCAAGGGACAGTGGCAAACGGGTGAGTAATGGAT
AAGTAACCTGCCCTTAAGTGGGGGATAACACTTCGAAAGAAGTGCTAATACCGCATGTGGTGCTCTTTCACAAGAAGGAT
CACTAAAACCGCAAGGTGCTTGAGGAGGGGCTTGTCTCCGATTAGCTAGTTGGTGGGGTAACGGCCTACCAAGGCGATGA
TCGGTAGCTGGTCTGAGAGGATGGTCAGCCACACTGGGACTGAGACACGGCCCAGACTCCTACGGGAGGCAGCAGCAAGG
AATCTTGGGCAATGGGCGAAAGCCTGACCCAGCGACGCCGCGTGAGGGATGACGGCCTTCGGGTTGTAAACCTCTTTTCT
CAGGGAAGAATAATGACGGTACCTGAGGAATAAGTCTCGGCTAACTACGTGCCAGCAGCCGCGGTAATACGTAGGAGGCG
AGCGTTATCCGGATTTATTGGGCGTAAAGTGGGCGTAGGTGGTCTTTCAAGTCGGATGTGAAATCTCCCGGCTCAACTGG
GAGGGGTCATCCGATACTGTTGGACTTGAGTACAGCAGGGGAAAATGGAATTCCCGGTGTAGTGGTGAAATGCGTAGATA
TCGGGAGGAACACCAGAGGCGAAGGCGATTTTCCAGGCTGAAACTGACACTGAGGCCCGAAAGCGTGGGGAGCGAACAGG
ATTAGATACCCTGGTAGTCCACGCCTTAAACTATGGGTACTAGGTATAGGGAGTATCGACCCTCTCTGTGCCGAAGCTAA
CGCTTTAAGTACCCCGCCTGGGGAGTACGGTCGCAAGACTAAAACTCAAAGGAATTGACGGGGGCCCGCACAAGCAGCGG
AGCGTGTGGTTTAATTCGATGCTACACGAAGAACCTCACCAAGGCTTGACATGTTAGAAGTAGTGAACCGAAAGGGGAAC
GACCTGTCAAATCAGGAGCTATCACAGGTGCTGCATGGCTGTCGTCAGCTCGTGCCGTGAGGTGTATGGTTAAGTCCTGC
AACGAGCGCAACCCTTATTGCCAGTTATATTCTCTGGCGATACTGCCTCGCAAAACGGGGAGGAAGGTGGGGATGACGTC
AAGTCAGCATGGCCTTTATGCCTTGGGCTACACACACGCTACAATGGGCGGCACAATGGGTTGCCACCGGGTGACCGGGA
GCTAATCCCCAAAACCGCCCTCAGTTCGGATCGCAGGCTGAAACCCGCCTGCGTGAAGTCGGAGTTGCTAGTAAACGCGT
GTCAGCATAGCGCGTTGAATACGTTCTCGGGCCTTGTACACACCGCCCGTCACGTCATGAAAGCTGGTAACACCTGAAGT
CGATAGGCTAACCCGCAAGGGGGGCAGTCGCCCAAGGTGGGACTGGTAATTGGGACGAAGTCGTAACAAGGTA
>Dehalogenimonas_lykanthroporepellens_BL-DC-9;_CP002084
AGCCTGGAGAGTTTGATCCTGGCTCAGGATGAACGCTAGCGGCGCGCCTTATGCATGCAAGTCGAACGGTCTCTCGCAAG
AGAGATAGTGGCAAACGGGTGAGTAATAGGTAAGTAACCTGCCCTTAAGTGGGGGATAACACTTCGAAAGAAGTGCTAAT
ACCGCATGTGGTGCTCTTTCACAAGGAAGAGTACTGAAGTCGAAAGACGCTTGAGGAGGGGCTTGCCTCCGATTAGCTAG
TTGGTGGGGTAACGGCCTACCAAGGTTATGATCGGTAGCTGGTCTGAGAGGATGGTCAGCCACACTGGAACTGAGACACG
GTCCAGACTCCTACGGGAGGCAGCAGCAAGGAATCTTGGGCAATGGGCGAAAGCCTGACCCAGCGACGCCGCGTGAGGGA
TGACGGCCTTCGGGTTGTAAACCTCTTTTCTCAGGGAAGAATAATGACGGTACCTGAGGAATAAGTCTCGGCTAACTACG
TGCCAGCAGCCGCGGTAATACGTAGGAGGCGAGCGTTATCCGGATTTATTGGGCGTAAAGTGGGCGTAGGTGGTCTTTCA
AGTCAGATGTGAAATCTCCCGGCTCAACTGGGAGGGGTCATCTGATACTGTTGGACTTGAGTATGGCAGGAGAAAACGGA
ATTCCCGGTGTAGTGGTGAAATGCGTAGATATCGGGAGGAACACCAGAGGCGAAGGCGGTTTTCTAGGCCAAAACTGACA
CTGAGGCCCGAAAGCGTGGGGAGCGAACAGGATTAGATACCCTGGTAGTCCACGCCCTAAACACTGGGTACTAGGTATAG
GGAGTATCGACCCTCTCTGTGCCGAAGCTAACGCTTTAAGTACCCCGCCTGGGGAGTACGGTCGCAAGACTAAAACTCAA
AGGAATTGACGGGGGCCCGCACAAGCAGCGGAGCGTGTGGTTTAATTCGATGCTACACGAAGAACCTCACCAGGGCTTGA
CATGTTAGAAGTAGTGAACCGAAAGGGGATCCACCTGTCAAGTCAGGAGCTATCACAGGTGCTGCATGGCTGTCGTCAGC
TCGTGCCGTGAGGTGTATGGTTAAGTCCTGCAACGAGCGCAACCCCTATTGCTAGTTACATTCTCTAGCGATACTGCCTC
GCAAAACGGGGAGGAAGGTGGGGATGACGTCAAGTCAGCATGGCCTTTATGCCCTGGGCTACACACACGCTACAATGGGC
GGTACAATGGGTTGCCACCGGGTGACCGGGAGCTAATCCCCAAAACCGTCCTCAGTTCGGATTGCAGGCTGAAACTCGCC
TGCATGAAGTCGGAGTTGCTAGTAAACGCGTGTCAGCATAGCGCGTTGAATACGTTCTCGGGCCTTGTACACACCGCCCG
TCACGTCATGAAAGTTGGTAACACCTGAAGTCGATAGGCTAACCCGCAAGGGAGGCAGTCGCCCAAGGTGGGACTGATGA
TTGGGACGAAGTCGTAACAAGGTAGCCGTAGCGGAAGCTGCGGCTGGATCACCTCCTTT
>Dehalogenimonas_alkenigignens_IP3-3;_JQ994266
GATGAACGCTAGCGGCGCGCCTTATGCATGCAAGTCGCACGGTCCCGCAAGGGACAGTGGCAAACGGGTGAGTAATGGAT
AAGTAACCTGCCCTTAAGTGGGGGATAACACTTCGAAAGAAGTGCTAATACCGCATGTGGTGCTCTTTCACAAGAAGGAT
CACTAAAACCGCAAGGTGCTTGAGGAGGGGCTTGTCTCCGATTAGCTAGTTGGTGGGGTAACGGCCTACCAAGGCGATGA
TCGGTAGCTGGTCTGAGAGGATGGTCAGCCACACTGGGACTGAGACACGGCCCAGACTCCTACGGGAGGCAGCAGCAAGG
AATCTTGGGCAATGGGCGAAAGCCTGACCCAGCGACGCCGCGTGAGGGATGACGGCCTTCGGGTTGTAAACCTCTTTTCT
CAGGGAAGAATAATGACGGTACCTGAGGAATAAGTCTCGGCTAACTACGTGCCAGCAGCCGCGGTAATACGTAGGAGGCG
AGCGTTATCCGGATTTATTGGGCGTAAAGTGGGCGTAGGTGGTCTTTCAAGTCGGATGTGAAATCTCCCGGCTCAACTGG
GAGGGGTCATCCGATACTGTTGGACTTGAGTACAGCAGGGGAAAATGGAATTCCCGGTGTAGTGGTGAAATGCGTAGATA
TCGGGAGGAACACCAGAGGCGAAGGCGATTTTCCAGGCTGAAACTGACACTGAGGCCCGAAAGCGTGGGGAGCGAACAGG
ATTAGATACCCTGGTAGTCCACGCCTTAAACTATGGGTACTAGGTATAGGGAGTATCGACCCTCTCTGTGCCGAAGCTAA
CGCTTTAAGTACCCCGCCTGGGGAGTACGGTCGCAAGACTAAAACTCAAAGGAATTGACGGGGGCCCGCACAAGCAGCGG
AGCGTGTGGTTTAATTCGATGCTACACGAAGAACCTCACCAAGGCTTGACATGTTAGAAGTAGTGAACCGAAAGGGGAAC
GACCTGTCAAATCAGGAGCTATCACAGGTGCTGCATGGCTGTCGTCAGCTCGTGCCGTGAGGTGTATGGTTAAGTCCTGC
AACGAGCGCAACCCTTATTGCCAGTTATATTCTCTGGCGATACTGCCTCGCAAAACGGGGAGGAAGGTGGGGATGACGTC
AAGTCAGCATGGCCTTTATGCCTTGGGCTACACACACGCTACAATGGGCGGCACAATGGGTTGCCACCGGGTGACCGGGA
GCTAATCCCCAAAACCGCCCTCAGTTCGGATCGCAGGCTGAAACCCGCCTGCGTGAAGTCGGAGTTGCTAGTAAACGCGT
GTCAGCATAGCGCGTTGAATACGTTCTCGGGCCTTGTACACACCGCCCGTCACGTCATGAAAGCTGGTAACACCTGAAGT
CGATAGGCTAACCCGCAAGGGGGGCAGTCGCCCAAGGTGGGACTGGTAATTGGGACGAAGTCGTAACAAGGTA
>Dehalococcoides_sp._WL;_AY882434
GTGCCTTATGCATGCAAGTCGAACGGTCTTAAGCAATTAAGATAGTGGCAAACGGGTGAGTAACGCGTAAGTAACCTACC
TCTAAGTGGGGGATAGCTTCGGGAAACTGAAGGTAATACCGCATGTGATGGGCTGACATAAGTCGGTTCATTAAAGCCGC
AAGGTGCTTGGTGAGGGGCTTGCGTCCGATTAGCTAGTTGGTGGGGTAATGGCCTACCAAGGCTTCGATCGGTAGCTGGT
CTGAGAGGATGATCAGCCACACTGGGACTGAGACACGGCCCAGACTCCTACGGGAGGCAGCAGCAAGGAATCTTGGGCAA
TGGGCGAAAGCCTGACCCAGCAACGCCGCGTGAGGGATGAAGGCTTTCGGGTTGTAAACCTCTTTTCACAGGGAAGAATA
ATGACGGTACCTGTGGAATAAGCTTCGGCTAACTACGTGCCAGCAGCCGCGGTAATACGTAGGAAGCAAGCGTTATCCGG
ATTTATTGGGCGTAAAGTGAGCGTAGGTGGTCTTTCAAGTTGGATGTGAAATTTCCCGGCTTAACCGGGACGTGTCATTC
AATACTGTTGGACTAGAGTACAGCAGGAGAAAACGGAATTCCCGGTGTAGTGGTAAAATGCGTAGATATCGGGAGGAACA
CCAGAGGCGAAGGCGGTTTTCTAGGTTGTCACTGACACTGAGGCTCGAAAGCGTGGGGAGCGAACAGAATTAGATACTCT
GGTAGTCCACGCCTTAAACTATGGACACTAGGTATAGGGAGTATCGACCCTCTCTGTGCCGAAGCTAACGCTTTAAGTGT
CCCGCCTGGGGAGTACGGTCGCAAGGCTAAAACTCAAAGGAATTGACGGGGGCCCGCACAAGCAGCGGAGCGTGTGGTTT
AATTCGATGCTACACGAAGAACCTTACCAAGATTTGACATGCATGAAGTAGTGAACCGAAAGGGAAACGACCTGTTAAGT
CAGGAGTTTGCACAGGTGCTGCATGGCTGTCGTCAGCTCGTGCCGTGAGGTGTTTGGTTAAGTCCTGCAACGAGCGCAAC
CCTTGTTGCTAGTTAAATTTTCTAGCGAGACTGCCCCGCGAAACGGGGAGGAAGGTGGGGATGACGTCAAGTCAGCATGG
CCTTTATATCTTGGGCTACACACACGCTACAATGGACAGAACAATAGGTTGCAACAGTGTGAACTGGAGCTAATCCCCAA
AGCTGTCCTCAGTTCGGATTGCAGGCTGAAACCCGCCTGCATGAAGTTGGAGTTGCTAGTAACCGCATATCAGCAAGGTG
CGGTGAATACGTTCTCGGGCCTTGTACACACCGCCCGTCACGTCATGAAAGCCTGGT
>Dehalococcoides_sp._UCH007;_AP014722
TTGAGCTTGGAGAGTTTGATCCTGGCTCAGGATGAACGCTAGCGGCGTGCCTTATGCATGCAAGTCGAACGGTCTTAAGC
AATTAAGATAGTGGCAAACGGGTGAGTAACGCGTAAGTAACCTACCTCTAAGTGGGGGATAGCTTCGGGAAACTGAAGGT
AATACCGCATGTGGTGGGCCGACATAAGTTGGTTCACTAAAGCCGTAAGGCGCTTGGTGAGGGGCTTGCGTCCGATTAGC
TAGTTGGTGGGGTAACGGCCTACCAAGGCTTCGATCGGTAGCTGGTCTGAGAGGATGATCAGCCACACTGGGACTGAGAC
ACGGCCCAGACTCCTACGGGAGGCAGCAGCAAGGAATCTTGGGCAATGGGCGAAAGCCTGACCCAGCAACGCCGCGTGAG
GGATGAAGGCTCTCGGGTTGTAAACCTCTTTTCACAGGGAAGAATAATGACGGTACCTGTGGAATAAGCTTCGGCTAACT
ACGTGCCAGCAGCCGCGGTAATACGTAGGAAGCAAGCGTTATCCGGATTTATTGGGCGTAAAGTGAGCGTAGGTGGTCTT
TCAAGTTGGATGTGAAATTTCCCGGCTTAACCGGGACGTGTCATTCAATACTGTTGGACTAGAGTACAGCAGGAGAAAAC
GGAATTCCCGGTGTAGTGGTAAAATGCGTAGATATCGGGAGGAACACCAGAGGCGAAGGCGGTTTTCTAGGTTGTCACTG
ACACTGAGGCTCGAAAGCGTGGGGAGCGAACAGAATTAGATACTCTGGTAGTCCACGCCTTAAACTATGGACACTAGGTA
TAGGGAGTATCGACCCTCTCTGTGCCGAAGCTAACGCTTTAAGTGTCCCGCCTGGGGAGTACGGTCGCAAGGCTAAAACT
CAAAGGAATTGACGGGGGCCCGCACAAGCAGCGGAGCGTGTGGTTTAATTCGATGCTACACGAAGAACCTTACCAAGATT
TGACATGCATGAAGTAGTGAACCGAAAGGGAAACGACCTGTTAAGTCAGGAGTTTGCACAGGTGCTGCATGGCTGTCGTC
AGCTCGTGCCGTGAGGTGTTTGGTTAAGTCCTGCAACGAGCGCAACCCTTGTTGCTAGTTAAATTTTCTAGCGAGACTGC
CCCGCGAAACGGGGAGGAAGGTGGGGATGACGTCAAGTCAGCATGGCCTTTATATCTTGGGCTACACACACGCTACAATG
GACAGAACAATAGGTTGCAACAGTGTGAACTGGAGCTAATCCTCAAAGCTGTCCTCAGTTCGGATTGCAGGCTGAAACCC
GCCTGCATGAAGTTGGAGTTGCTAGTAACCGCATATCAGCAAGGTGCGGTGAATACGTTCTCGGGCCTTGTACACACCGC
CCGTCACGTCATGAAAGCCGGTAACACTTGAAGTCGATGTGCCAACCGCAAGGAGGCAGTCGCCGAGGGTGGGACTGGTA
ATTGGGACGAAGTCGTAACAAGGTAGCCGTAGCGGAAGCTGCGGCTGGATCACCTCCTTT
>Dehalococcoides_sp._MB;_EU073964
AGAGTTTGATCCTGGCTCAGGATGAACGCTAGCGGCGTGCCTTATGCATGCAAGTCGAACGGTCTTAAGCAATTAAGATA
GTGGCAAACGGGTGAGTAACGCGTAAGTAACCTACCTCTAAGTGGGGGATAGCTTCGGGAAACTGAAGGTAATACCGCAT
GTGATGGGCTGACATAAGTCGGTTCATTAAAGCCGCAAGGTGCTTGGTGAGGGGCTTGCGTCCGATTAGCTAGTTGGTGG
GGTAATGGCCTACCAAGGCTTCGATCGGTAGCTGGTCTGAGAGGATGATCAGCCACACTGGGACTGAGACACGGCCCAGA
CTCCTACGGGAGGCAGCAGCAAGGAATCTTGGGCAATGGGCGAAAGCCTGACCCAGCAACGCCGCGTGAGGGATGAAGGC
TTTCGGGTTGTAAACCTCTTTTCACAGGGAAGAATAATGACGGTACCTGTGGAATAAGCTTCGGCTAACTACGTGCCAGC
AGCCGCGGTAATACGTAGGAAGCAAGCGTTATCCGGATTTATTGGGCGTAAAGTGAGCGTAGGTGGTCTTTCAAGTTGGA
TGTGAAATTTCCCGGCTTAACCGGGACGTGTCATTCAATACTGTTGGACTAGAGTACAGCAGGAGAAAACGGAATTCCCG
GTGTAGTGGTAAAATGCGTAGATATCGGGAGGAACACCAGAGGCGAAGGCGGTTTTCTAGGTTGTCACTGACACTGAGGC
TCGAAAGCGTGGGGAGCGAACAGAATTAGATACTCTGGTAGTCCACGCCTTAAACTATGGACACTAGGTATAGGGAGTAT
CGACCCTCTCTGTGCCGAAGCTAACGCTTTAAGTGTCCCGCCTGGGGAGTACGGTCGCAAGGCTAAAACTCAAAGGAATT
GACGGGGGCCCGCACAAGCAGCGGAGCGTGTGGTTTAATTCGATGCTACACGAAGAACCTTACCAAGATTTGACATGCAT
GAAGTAGTGAACCGAAAGGGAAACGACCTGTTAAGTCAGGAGTTTGCACAGGTGCTGCATGGCTGTCGTCAGCTCGTGCC
GTGAGGTGTTTGGTTAAGTCCTGCAACGAGCGCAACCCTTGTTGCTAGTTAAATTTTCTAGCGAGACTGCCCCGCGAAAC
GGGGAGGAAGGTGGGGATGACGTCAAGTCAGCATGGCCTTTATATCTTGGGCTACACACACGCTACAATGGACAGAACAA
TAGGTTGCAACAGTGTGAACTGGAGCTAATCCCCAAAGCTGTCCTCAGTTCGGATTGCAGGCTGAAACCCGCCTGCATGA
AGTTGGAGTTGCTAGTAACCGCATATCAGCAAGGTGCGGTGAATACGTTCTCGGGCCTTGTACACACCGCCCGTCACGTC
ATGAAAGCCGGTAACACTTGAAGTCGATGTGCCAACCGCAAGGAGGCAGTCGCCGAGGGTGGGACTGGTAATTGGGACGA
AGTCGTAACAAGGTAGCCGTAGCGGAAGCTGCGGCTGGATCACCTCCTT
>Dehalococcoides_sp._FL2;_AF357918
GATGAACGCTAGCGGCGTGCCTTATGCATGCAAGTCGAACGGTCTTAAGCAATTAAGATAGTGGCGAACGGGTGAGTAAC
GCGTAAGTAACCTACCTCTAAGTGGGGGATAGCTTCGGGAAACTGAAGGTAATACCGCATGTGGTGGGCCGACATATGTT
GGTTCACTAAAGCCGTAAGGCGCTTGGTGAGGGGCTTGCGTCCGATTAGCTAGTTGGTGGGGTAATGGCCTACCAAGGCT
TCGATCGGTAGCTGGTCTGAGAGGATGATCAGCCACACTGGGACTGAGACACGGCCCAGACTCCTACGGGAGGCAGCAGC
AAGGAATCTTGGGCAATGGGCGAAAGCCTGACCCAGCAACGCCGCGTGAGGGATGAAGGCTTTCGGGTTGTAAACCTCTT
TTCATAGGGAAGAATAATGACGGTACCTGTGGAATAAGCTTCGGCTAACTACGTGCCAGCAGCCGCGGTAATACGTAGGA
AGCAAGCGTTATCCGGATTTATTGGGCGTAAAGTGAGCGTAGGTGGTCTTTCAAGTTGGATGTGAAATTTCCCGGCTTAA
CCGGGACGAGTCATTCAATACTGTTGGACTAGAGTACAGCAGGAGAAAACGGAATTCCCGGTGTAGTGGTAAAATGCGTA
GATATCGGGAGGAACACCAGAGGCGAAGGCGGTTTTCTAGGTTGTCACTGACACTGAGGCTCGAAAGCGTGGGGAGCGAA
CAGAATTAGATACTCTGGTAGTCCACGCCTTAAACTATGGACACTAGGTATAGGGAGTATCGACCCTCTCTGTGCCGAAG
CTAACGCTTTAAGTGTCCCGCCTGGGGAGTACGGTCGCAAGGCTAAAACTCAAAGGAATTGACGGGGGCCCGCACAAGCA
GCGGAGCGTGTGGTTTAATTCGATGCTACACGAAGAACCTTACCAAGATTTGACATGCATGTAGTAGTGAACTGAAAGGG
GAACGACCTGTTAAGTCAGGAACTTGCACAGGTGCTGCATGGCTGTCGTCAGCTCGTGCCGTGAGGTGTTTGGTTAAGTC
CTGCAACGAGCGCAACCCTTGTTGCTAGTTAAATTTTCTAGCGAGACTGCCCCGCGAAACGGGGAGGAAGGTGGGGATGA
CGTCAAGTCAGCATGGCCTTTATATCTTGGGCTACACACACGCTACAATGGACAGAACAATAGGTTGCAACAGTGCGAAC
TGGAGCTAATCCCCAAAGCTGTCCTCAGTTCGGATTGCAGGCTGAAACCCGCCTGCATGAAGTTGGAGTTGCTAGTAACC
GCATATCAGCATGGTGCGGTGAATACGTTCTCGGGCCTTGTACACACCGCCCGTCACGTCATGAAAGCCGGTAACACTTG
AAGTCGATGTGCCAACCGCAAGGAGGCAGTCGCCGAGGGTGGGACTGGTAATTGGGACGAAGTCGTAACAAGGTA
>Dehalococcoides_sp._ANAS2;_HM241730
AGAGTTTGATCCTGGCTCAGGATGAACGCTAGCGGCGTGCCTTATGCATGCAAGTCGAACGGTCTTAAGCAATTAAGATA
GTGGCAAACGGGTGAGTAACGCGTAAGTAACCTACCTCTAAGTGGGGGATAGCTTCGGGAAACTGAAGGTAATACCGCAT
GTGATGGGCTGACATAAGTCGGTTCATTAAAGCCGCAAGGTGCTTGGTGAGGGGCTTGCGTCCGATTAGCTAGTTGGTGG
GGTAATGGCCTACCAAGGCTTCGATCGGTAGCTGGTCTGAGAGGATGATCAGCCACACTGGGACTGAGACACGGCCCAGA
CTCCTACGGGAGGCAGCAGCAAGGAATCTTGGGCAATGGGCGAAAGCCTGACCCAGCAACGCCGCGTGAGGGATGAAGGC
TTTCGGGTTGTAAACCTCTTTTCACAGGGAAGAATAATGACGGTACCTGTGGAATAAGCTTCGGCTAACTACGTGCCAGC
AGCCGCGGTAATACGTAGGAAGCAAGCGTTATCCGGATTTATTGGGCGTAAAGTGAGCGTAGGTGGTCTTTCAAGTTGGA
TGTGAAATTTCCCGGCTTAACCGGGACGTGTCATTCAATACTGTTGGACTAGAGTACAGCAGGAGAAAACGGAATTCCCG
GTGTAGTGGTAAAATGCGTAGATATCGGGAGGAACACCAGAGGCGAAGGCGGTTTTCTAGGTTGTCACTGACACTGAGGC
TCGAAAGCGTGGGGAGCGAACAGAATTAGATACTCTGGTAGTCCACGCCTTAAACTATGGACACTAGGTATAGGGAGTAT
CGACCCTCTCTGTGCCGAAGCTAACGCTTTAAGTGTCCCGCCTGGGGAGTACGGTCGCAAGGCTAAAACTCAAAGGAATT
GACGGGGGCCCGCACAAGCAGCGGAGCGTGTGGTTTAATTCGATGCTACACGAAGAACCTTACCAAGATTTGACATGCAT
GAAGTAGTGAACCGAAAGGGAAACGACCTGTTAAGTCAGGAGTTTGCACAGGTGCTGCATGGCTGTCGTCAGCTCGTGCC
GTGAGGTGTTTGGTTAAGTCCTGCAACGAGCGCAACCCTTGTTGCTAGTTAAATTTTCTAGCGAGACTGCCCCGCGAAAC
GGGGAGGAAGGTGGGGATGACGTCAAGTCAGCATGGCCTTTATATCTTGGGCTACACACACGCTACAATGGACAGAACAA
TAGGTTGCAACAGTGTGAACTGGAGCTAATCCCCAAAGCTGTCCTCAGTTCGGATTGCAGGCTGAAACCCGCCTGCATGA
AGTTGGAGTTGCTAGTAACCGCATATCAGCAAGGTGCGGTGAATACGTTCTCGGGCCTTGTACACACCGCCCGT
>Dehalococcoides_sp._ANAS1;_HM241729
AGAGTTTGATCCTGGCTCAGGATGAACGCTAGCGGCGTGCCTTATGCATGCAAGTCGAACGGTCTTAAGCAATTAAGATA
GTGGCAAACGGGTGAGTAACGCGTAAGTAACCTACCTCTAAGTGGGGGATAGCTTCGGGAAACTGAAGGTAATACCGCAT
GTGATGGGCTGACATAAGTCGGTTCATTAAAGCCGCAAGGTGCTTGGTGAGGGGCTTGCGTCCGATTAGCTAGTTGGTGG
GGTAATGGCCTACCAAGGCTTCGATCGGTAGCTGGTCTGAGAGGATGATCAGCCACACTGGGACTGAGACACGGCCCAGA
CTCCTACGGGAGGCAGCAGCAAGGAATCTTGGGCAATGGGCGAAAGCCTGACCCAGCAACGCCGCGTGAGGGATGAAGGC
TTTCGGGTTGTAAACCTCTTTTCACAGGGAAGAATAATGACGGTACCTGTGGAATAAGCTTCGGCTAACTACGTGCCAGC
AGCCGCGGTAATACGTAGGAAGCAAGCGTTATCCGGATTTATTGGGCGTAAAGTGAGCGTAGGTGGTCTTTCAAGTTGGA
TGTGAAATTTCCCGGCTTAACCGGGACGTGTCATTCAATACTGTTGGACTAGAGTACAGCAGGAGAAAACGGAATTCCCG
GTGTAGTGGTAAAATGCGTAGATATCGGGAGGAACACCAGAGGCGAAGGCGGTTTTCTAGGTTGTCACTGACACTGAGGC
TCGAAAGCGTGGGGAGCGAACAGAATTAGATACTCTGGTAGTCCACGCCTTAAACTATGGACACTAGGTATAGGGAGTAT
CGACCCTCTCTGTGCCGAAGCTAACGCTTTAAGTGTCCCGCCTGGGGAGTACGGTCGCAAGGCTAAAACTCAAAGGAATT
GACGGGGGCCCGCACAAGCAGCGGAGCGTGTGGTTTAATTCGATGCTACACGAAGAACCTTACCAAGATTTGACATGCAT
GAAGTAGTGAACCGAAAGGGAAACGACCTGTTAAGTCAGGAGTTTGCACAGGTGCTGCATGGCTGTCGTCAGCTCGTGCC
GTGAGGTGTTTGGTTAAGTCCTGCAACGAGCGCAACCCTTGTTGCTAGTTAAATTTTCTAGCGAGACTGCCCCGCGAAAC
GGGGAGGAAGGTGGGGATGACGTCAAGTCAGCATGGCCTTTATATCTTGGGCTACACACACGCTACAATGGACAGAACAA
TAGGTTGCAACAGTGTGAACTGGAGCTAATCCCCAAAGCTGTCCTCAGTTCGGATTGCAGGCTGAAACCCGCCTGCATGA
AGTTGGAGTTGCTAGTAACCGCATATCAGCAAGGTGCGGTGAATACGTTCTCGGGCCTTGTACACACCGCCCGT
>Dehalococcoides_sp._11a;_FJ593658
AGAGTTTGATCCTGGCTCAGGATGAACGCTAGCGGCGTGCCTTATGCATGCAAGTCGAACGGTCTTAAGCAATTAAGATA
GTGGCGAACGGGTGAGTAACGCGTAAGTAACCTACCTCTAAGTGGGGGATAGCTTCGGGAAACTGAAGGTAATACCGCAT
GTGGTGGACCGACATATGTTGGTTCACTAAAGCCGTAAGGCGCTTGGTGAGGGGCTTGCGTCCGATTAGCTAGTTGGTGG
GGTAATGGCCTACCAAGGCTTCGATCGGTAGCTGGTCTGAGAGGATGATCAGCCACACTGGGACTGAGACACGGCCCAGA
CTCCTACGGGAGGCAGCAGCAAGGAATCTTGGGCAATGGGCGAAAGCCTGACCCAGCAACGCCGCGTGAGGGATGAAGGC
TTTCGGGTTGTAAACCTCTTTTCATAGGGAAGAATAATGACGGTACCTGTGGAATAAGCTTCGGCTAACTACGTGCCAGC
AGCCGCGGTAATACGTAGGAAGCAAGCGTTATCCGGATTTATTGGGCGTAAAGTGAGCGTAGGTGGTCTTTCAAGTTGGA
TGTGAAATTTCCCGGCTTAACCGGGACGAGTCATTCAATACTGTTGGACTAGAGTACAGCAGGAGAAAACGGAATTCCCG
GTGTAGTGGTAAAATGCGTAGATATCGGGAGGAACACCAGAGGCGAAGGCGGTTTTCTAGGTTGTCACTGACACTGAGGC
TCGAAAGCGTGGGGAGCGAACAGAATTAGATACTCTGGTAGTCCACGCCTTAAACTATGGACACTAGGTATAGGGAGTAT
CGACCCTCTCTGTGCCGAAGCTAACGCTTTAAGTGTCCCGCCTGGGGAGTACGGTCGCAAGGCTAAAACTCAAAGGAATT
GACGGGGGCCCGCACAAGCAGCGGAGCGTGTGGTTTAATTCGATGCTACACGAAGAACCTTACCAAGATTTGACATGCAT
GTAGTAGTGAACTGAAAGGGGAACGACCTGTTAAGTCAGGAACTTGCACAGGTGCTGCATGGCTGTCGTCAGCTCGTGCC
GTGAGGTGTTTGGTTAAGTCCTGCAACGAGCGCAACCCTTGTTGCTAGTTAAATTTTCTAGCGAGACTGCCCCGCGAAAC
GGGGAGGAAGGTGGGGATGACGTCAAGTCAGCATGGCCTTTATATCTTGGGCTACACACACGCTACAATGGACAGAACAA
TAGGTTGCAACAGTGCGAACTGGAGCTAATCCCCAAAGCTGTCCTCAGTTCGGATTGCAGGCTGAAACCCGCCTGCATGA
AGTTGGAGTTGCTAGTAACCGCATATCAGCA
>Dehalococcoides_sp._11a5;_HM138520
CTTATGCATGCAAGTCGAACGGTCTTAAGCAATTAAGATAGTGGCGAACGGGTGAGTAACGCGTAAGTAACCTACCTCTA
AGTGGGGGATAGCTTCGGGAAACTGAAGGTAATACCGCATGTGGTGGGCCGACATATGTTGGTTCACTAAAGCCGTAAGG
CGCTTGGTGAGGGGCTTGCGTCCGATTAGCTAGTTGGTGGGGTAATGGCCTACCAAGGCTTCGATCGGTAGCTGGTCTGA
GAGGATGATCAGCCACACTGGGACTGAGACACGGCCCAGACTCCTACGGGAGGCAGCAGCAAGGAATCTTGGGCAATGGG
CGAAAGCCTGACCCAGCAACGCCGCGTGAGGGATGAAGGCTTTCGGGTTGTAAACCTCTTTTCATAGGGAAGAATAATGA
CGGTACCTGTGGAATAAGCTTCGGCTAACTACGTGCCAGCAGCCGCGGTAATACGTAGGAAGCAAGCGTTATCCGGATTT
ATTGGGCGTAAAGTGAGCGTAGGTGGTCTTTCAAGTTGGATGTGAAATTTCCCGGCTTAACCGGGACGAGTCATTCAATA
CTGTTGGACTAGAGTACAGCAGGAGAAAACGGAATTCCCGGTGTAGTGGTAAAATGCGTAGATATCGGGAGGAACACCAG
AGGCGAAGGCGGTTTTCTAGGTTGTCACTGACACTGAGGCTCGAAAGCGTGGGGAGCGAACAGAATTAGATACTCTGGTA
GTCCACGCCTTAAACTATGGACACTAGGTATAGGGAGTATCGACCCTCTCTGTGCCGAAGCTAACGCTTTAAGTGTCCCG
CCTGGGGAGTACGGTCGCAAGGCTAAAACTCAAAGGAATTGACGGGGGCCCGCACAAGCAGCGGAGCGTGTGGTTTAATT
CGATGCTACACGAAGAACCTTACCAAGATTTGACATGCATGTAGTAGTGAACTGAAAGGGGAACGACCTGTTAAGTCAGG
AACTTGCACAGGTGCTGCATGGCTGTCGTCAGCTCGTGCCGTGAGGTGTTTGGTTAAGTCCTGCAACGAGCGCAACCCTT
GTTGCTAGTTAAATTTTCTAGCGAGACTGCCCCGCGAAACGGGGAGGAAGGTGGGGATGACGTCAAGTCAGCATGGCCTT
TATATCTTGGGCTACACACACGCTACAATGGACAGAACAATAGGTTGCAACAGTGCGAACTGGAGCTAATCCCCAAAGCT
GTCCTCAGTTCGGATTGCAGGCTGAAACCCGCCTGCATGAAGTTGGAGTTGCTAGTAACCGCATATCAGCATG
>Dehalococcoides_mccartyi_VS;_CP001827
AGCTTGGAGAGTTTGATCCTGGCTCAGGATGAACGCTAGCGGCGTGCCTTATGCATGCAAGTCGAACGGTCTTAAGCAAT
TAAGATAGTGGCAAACGGGTGAGTAACGCGTAAGTAACCTACCTCTAAGTGGGGGATAGCTTCGGGAAACTGAAGGTAAT
ACCGCATGTGGTGGGCCGACATAAGTTGGTTCACTAAAGCCGTAAGGTGCTTGGTGAGGGGCTTGCGTCCGATTAGCTAG
TTGGTGGGGTAACGGCCTACCAAGGCTTCGATCGGTAGCTGGTCTGAGAGGATGATCAGCCACACTGGGACTGAGACACG
GCCCAGACTCCTACGGGAGGCAGCAGCAAGGAATCTTGGGCAATGGGCGAAAGCCTGACCCAGCAACGCCGCGTGAGGGA
TGAAGGCTCTCGGGTTGTAAACCTCTTTTCACAGGGAAGAATAATGACGGTACCTGTGGAATAAGCTTCGGCTAACTACG
TGCCAGCAGCCGCGGTAATACGTAGGAAGCAAGCGTTATCCGGATTTATTGGGCGTAAAGTGAGCGTAGGTGGTCTTTCA
AGTTGGATGTGAAATTTCCCGGCTTAACCGGGACGTGTCATTCAATACTGTTGGACTAGAGTACAGCAGGAGAAAACGGA
ATTCCCGGTGTAGTGGTAAAATGCGTAGATATCGGGAGGAACACCAGAGGCGAAGGCGGTTTTCTAGGTTGTCACTGACA
CTGAGGCTCGAAAGCGTGGGGAGCGAACAGAATTAGATACTCTGGTAGTCCACGCCTTAAACTATGGACACTAGGTATAG
GGAGTATCGACCCTCTCTGTGCCGAAGCTAACGCTTTAAGTGTCCCGCCTGGGGAGTACGGTCGCAAGGCTAAAACTCAA
AGGAATTGACGGGGGCCCGCACAAGCAGCGGAGCGTGTGGTTTAATTCGATGCTACACGAAGAACCTTACCAAGATTTGA
CATGCATGAAGTAGTGAACCGAAAGGGAAACGACCTGTTAAGTCAGGAGTTTGCACAGGTGCTGCATGGCTGTCGTCAGC
TCGTGCCGTGAGGTGTTTGGTTAAGTCCTGCAACGAGCGCAACCCTTGTTGCTAGTTAAATTTTCTAGCGAGACTGCCCC
GCGAAACGGGGAGGAAGGTGGGGATGACGTCAAGTCAGCATGGCCTTTATATCTTGGGCTACACACACGCTACAATGGAC
AGAACAATAGGTTGCAACAGTGTGAACTGGAGCTAATCCTCAAAGCTGTCCTCAGTTCGGATTGCAGGCTGAAACCCGCC
TGCATGAAGTTGGAGTTGCTAGTAACCGCATATCAGCAAGGTGCGGTGAATACGTTCTCGGGCCTTGTACACACCGCCCG
TCACGTCATGAAAGCCGGTAACACTTGAAGTCGATGTGCCAACCGCAAGGAGGCAGTCGCCGAGGGTGGGACTGGTAATT
GGGACGAAGTCGTAACAAGGTAGCCGTAGCGGAAGCTGCGGCTGGATCACCTCCTTT
>Dehalococcoides_mccartyi_IBARAKI;_AP014563
GATGAACGCTAGCGGCGTGCCTTATGCATGCAAGTCGAACGGTCTTAAGCAATTAAGATAGTGGCGAACGGGTGAGTAAC
GCGTAAGTAACCTACCTCTAAGTGGGGGATAGCTTCGGGAAACTGAAGGTAATACCGCATGTGGTGGGCCGACATATGTT
GGTTCACTAAAGCCGTAAGGCGCTTGGTGAGGGGCTTGCGTCCGATTAGCTAGTTGGTGGGGTAATGGCCTACCAAGGCT
TCGATCGGTAGCTGGTCTGAGAGGATGATCAGCCACACTGGGACTGAGACACGGCCCAGACTCCTACGGGAGGCAGCAGC
AAGGAATCTTGGGCAATGGGCGAAAGCCTGACCCAGCAACGCCGCGTGAGGGATGAAGGCTTTCGGGTTGTAAACCTCTT
TTCATAGGGAAGAATAATGACGGTACCTGTGGAATAAGCTTCGGCTAACTACGTGCCAGCAGCCGCGGTAATACGTAGGA
AGCAAGCGTTATCCGGATTTATTGGGCGTAAAGTGAGCGTAGGTGGTCTTTCAAGTTGGATGTGAAATTTCCCGGCTTAA
CCGGGACGAGTCATTCAATACTGTTGGACTAGAGTACAGCAGGAGAAAACGGAATTCCCGGTGTAGTGGTAAAATGCGTA
GATATCGGGAGGAACACCAGAGGCGAAGGCGGTTTTCTAGGTTGTCACTGACACTGAGGCTCGAAAGCGTGGGGAGCGAA
CAGAATTAGATACTCTGGTAGTCCACGCCTTAAACTATGGACACTAGGTATAGGGAGTATCGACCCTCTCTGTGCCGAAG
CTAACGCTTTAAGTGTCCCGCCTGGGGAGTACGGTCGCAAGGCTAAAACTCAAAGGAATTGACGGGGGCCCGCACAAGCA
GCGGAGCGTGTGGTTTAATTCGATGCTACACGAAGAACCTTACCAAGATTTGACATGCATGTAGTAGTGAACTGAAAGGG
GAACGACCTGTTAAGTCAGGAACTTGCACAGGTGCTGCATGGCTGTCGTCAGCTCGTGCCGTGAGGTGTTTGGTTAAGTC
CTGCAACGAGCGCAACCCTTGTTGCTAGTTAAATTTTCTAGCGAGACTGCCCCGCGAAACGGGGAGGAAGGTGGGGATGA
CGTCAAGTCAGCATGGCCTTTATATCTTGGGCTACACACACGCTACAATGGACAGAACAATAGGTTGCAACAGTGCGAAC
TGGAGCTAATCCCCAAAGCTGTCCTCAGTTCGGATTGCAGGCTGAAACCCGCCTGCATGAAGTTGGAGTTGCTAGTAACC
GCATATCAGCATGGTGCGGTGAATACGTTCTCGGGCCTTGTACACACCGCCCGTCACGTCATGAAAGCCGGTAACACTTG
AAGTCGATGTGCCAACCGCAAGGAGGCAGTCGCCGAGGGTGGGACTGGTAATTGGGACGAAGTCGTAACAAGGTA
>Dehalococcoides_mccartyi_GY50;_CP006730
AGCTTGGAGAGTTTGATCCTGGCTCAGGATGAACGCTAGCGGCGTGCCTTATGCATGCAAGTCGAACGGTCTTAAGCAAT
TAAGATAGTGGCAAACGGGTGAGTAACGCGTAAGTAACCTACCTCTAAGTGGGGGATAGCTTCGGGAAACTGAAGGTAAT
ACCGCATGTGGTGGGCCGACATAAGTTGGTTCACTAAAGCCGTAAGGTGCTTGATGAGGGGCTTGCGTCCGATTAGCTAG
TTGGTGGGGTAACGGCCTACCAAGGCTTCGATCGGTAGCTGGTCTGAGAGGATGATCAGCCACACTGGGACTGAGACACG
GCCCAGACTCCTACGGGAGGCAGCAGCAAGGAATCTTGGGCAATGGGCGAAAGCCTGACCCAGCAACGCCGCGTGAGGGA
TGAAGGCTCTCGGGTTGTAAACCTCTTTTCACAGGGAAGAATAATGACGGTACCTGTGGAATAAGCTTCGGCTAACTACG
TGCCAGCAGCCGCGGTAATACGTAGGAAGCAAGCGTTATCCGGATTTATTGGGCGTAAAGTGAGCGTAGGTGGTCTTTCA
AGTTGGATGTGAAATTTCCCGGCTTAACCGGGACGTGTCATTCAATACTGTTGGACTAGAGTACAGCAGGAGAAAACGGA
ATTCCCGGTGTAGTGGTAAAATGCGTAGATATCGGGAGGAACACCAGAGGCGAAGGCGGTTTTCTAGGTTGTCACTGACA
CTGAGGCTCGAAAGCGTGGGGAGCGAACAGAATTAGATACTCTGGTAGTCCACGCCTTAAACTATGGACACTAGGTATAG
GGAGTATCGACCCTCTCTGTGCCGAAGCTAACGCTTTAAGTGTCCCGCCTGGGGAGTACGGTCGCAAGGCTAAAACTCAA
AGGAATTGACGGGGGCCCGCACAAGCAGCGGAGCGTGTGGTTTAATTCGATGCTACACGAAGAACCTTACCAAGATTTGA
CATGCATGAAGTAGTGAACCGAAAGGGAAACGACCTGTTAAGTCAGGAGTTTGCACAGGTGCTGCATGGCTGTCGTCAGC
TCGTGCCGTGAGGTGTTTGGTTAAGTCCTGCAACGAGCGCAACCCTTGTTGCTAGTTAAATTTTCTAGCGAGACTGCCCC
GCGAAACGGGGAGGAAGGTGGGGATGACGTCAAGTCAGCATGGCCTTTATATCTTGGGCTACACACACGCTACAATGGAC
AGAACAATAGGTTGCAACAGTGTGAACTGGAGCTAATCCTCAAAGCTGTCCTCAGTTCGGATTGCAGGCTGAAACCCGCC
TGCATGAAGTTGGAGTTGCTAGTAACCGCATATCAGCAAGGTGCGGTGAATACGTTCTCGGGCCTTGTACACACCGCCCG
TCACGTCATGAAAGCCGGTAACACTTGAAGTCGATGTGCCAACCGCAAGGAGGCAGTCGCCGAGGGTGGGACTGGTAATT
GGGACGAAGTCGTAACAAGGTAGCCGTAGCGGAAGCTGCGGCTGGATCACCTCCTTT
>Dehalococcoides_mccartyi_GT;_CP001924
AGCTTGGAGAGTTTGATCCTGGCTCAGGATGAACGCTAGCGGCGTGCCTTATGCATGCAAGTCGAACGGTCTTAAGCAAT
TAAGATAGTGGCGAACGGGTGAGTAACGCGTAAGTAACCTACCTCTAAGTGGGGGATAGCTTCGGGAAACTGAAGGTAAT
ACCGCATGTGGTGGGCCGACATATGTTGGTTCACTAAAGCCGTAAGGCGCTTGGTGAGGGGCTTGCGTCCGATTAGCTAG
TTGGTGGGGTAATGGCCTACCAAGGCTTCGATCGGTAGCTGGTCTGAGAGGATGATCAGCCACACTGGGACTGAGACACG
GCCCAGACTCCTACGGGAGGCAGCAGCAAGGAATCTTGGGCAATGGGCGAAAGCCTGACCCAGCAACGCCGCGTGAGGGA
TGAAGGCTTTCGGGTTGTAAACCTCTTTTCATAGGGAAGAATAATGACGGTACCTGTGGAATAAGCTTCGGCTAACTACG
TGCCAGCAGCCGCGGTAATACGTAGGAAGCAAGCGTTATCCGGATTTATTGGGCGTAAAGTGAGCGTAGGTGGTCTTTCA
AGTTGGATGTGAAATTTCCCGGCTTAACCGGGACGAGTCATTCAATACTGTTGGACTAGAGTACAGCAGGAGAAAACGGA
ATTCCCGGTGTAGTGGTAAAATGCGTAGATATCGGGAGGAACACCAGAGGCGAAGGCGGTTTTCTAGGTTGTCACTGACA
CTGAGGCTCGAAAGCGTGGGGAGCGAACAGAATTAGATACTCTGGTAGTCCACGCCTTAAACTATGGACACTAGGTATAG
GGAGTATCGACCCTCTCTGTGCCGAAGCTAACGCTTTAAGTGTCCCGCCTGGGGAGTACGGTCGCAAGGCTAAAACTCAA
AGGAATTGACGGGGGCCCGCACAAGCAGCGGAGCGTGTGGTTTAATTCGATGCTACACGAAGAACCTTACCAAGATTTGA
CATGCATGTAGTAGTGAACTGAAAGGGGAACGACCTGTTAAGTCAGGAACTTGCACAGGTGCTGCATGGCTGTCGTCAGC
TCGTGCCGTGAGGTGTTTGGTTAAGTCCTGCAACGAGCGCAACCCTTGTTGCTAGTTAAATTTTCTAGCGAGACTGCCCC
GCGAAACGGGGAGGAAGGTGGGGATGACGTCAAGTCAGCATGGCCTTTATATCTTGGGCTACACACACGCTACAATGGAC
AGAACAATAGGTTGCAACAGTGCGAACTGGAGCTAATCCCCAAAGCTGTCCTCAGTTCGGATTGCAGGCTGAAACCCGCC
TGCATGAAGTTGGAGTTGCTAGTAACCGCATATCAGCATGGTGCGGTGAATACGTTCTCGGGCCTTGTACACACCGCCCG
TCACGTCATGAAAGCCGGTAACACTTGAAGTCGATGTGCCAACCGCAAGGAGGCAGTCGCCGAGGGTGGGACTGGTAATT
GGGACGAAGTCGTAACAAGGTAGCCGTAGCGGAAGCTGCGGCTGGATCACCTCCTTT
>Dehalococcoides_mccartyi_DCMB5;_CP004079
AGCTTGGAGAGTTTGATCCTGGCTCAGGATGAACGCTAGCGGCGTGCCTTATGCATGCAAGTCGAACGGTCTTAAGCAAT
TAAGATAGTGGCGAACGGGTGAGTAACGCGTAAGTAACCTACCTCTAAGTGGGGGATAGCTTCGGGAAACTGAAGGTAAT
ACCGCATGTGGTGGGCCGACATATGTTGGTTCACTAAAGCCGTAAGGCGCTTGGTGAGGGGCTTGCGTCCGATTAGCTAG
TTGGTGGGGTAATGGCCTACCAAGGCTTCGATCGGTAGCTGGTCTGAGAGGATGATCAGCCACACTGGGACTGAGACACG
GCCCAGACTCCTACGGGAGGCAGCAGCAAGGAATCTTGGGCAATGGGCGAAAGCCTGACCCAGCAACGCCGCGTGAGGGA
TGAAGGCTTTCGGGTTGTAAACCTCTTTTCATAGGGAAGAATAATGACGGTACCTGTGGAATAAGCTTCGGCTAACTACG
TGCCAGCAGCCGCGGTAATACGTAGGAAGCAAGCGTTATCCGGATTTATTGGGCGTAAAGTGAGCGTAGGTGGTCTTTCA
AGTTGGATGTGAAATTTCCCGGCTTAACCGGGACGAGTCATTCAATACTGTTGGACTAGAGTACAGCAGGAGAAAACGGA
ATTCCCGGTGTAGTGGTAAAATGCGTAGATATCGGGAGGAACACCAGAGGCGAAGGCGGTTTTCTAGGTTGTCACTGACA
CTGAGGCTCGAAAGCGTGGGGAGCGAACAGAATTAGATACTCTGGTAGTCCACGCCTTAAACTATGGACACTAGGTATAG
GGAGTATCGACCCTCTCTGTGCCGAAGCTAACGCTTTAAGTGTCCCGCCTGGGGAGTACGGTCGCAAGGCTAAAACTCAA
AGGAATTGACGGGGGCCCGCACAAGCAGCGGAGCGTGTGGTTTAATTCGATGCTACACGAAGAACCTTACCAAGATTTGA
CATGCATGTAGTAGTGAACTGAAAGGGGAACGACCTGTTAAGTCAGGAACTTGCACAGGTGCTGCATGGCTGTCGTCAGC
TCGTGCCGTGAGGTGTTTGGTTAAGTCCTGCAACGAGCGCAACCCTTGTTGCTAGTTAAATTTTCTAGCGAGACTGCCCC
GCGAAACGGGGAGGAAGGTGGGGATGACGTCAAGTCAGCATGGCCTTTATATCTTGGGCTACACACACGCTACAATGGAC
AGAACAATAGGTTGCAACAGTGCGAACTGGAGCTAATCCCCAAAGCTGTCCTCAGTTCGGATTGCAGGCTGAAACCCGCC
TGCATGAAGTTGGAGTTGCTAGTAACCGCATATCAGCATGGTGCGGTGAATACGTTCTCGGGCCTTGTACACACCGCCCG
TCACGTCATGAAAGCCGGTAACACTTGAAGTCGATGTGCCAACCGCAAGGAGGCAGTCGCCGAGGGTGGGACTGGTAATT
GGGACGAAGTCGTAACAAGGTAGCCGTAGCGGAAGCTGCGGCTGGATCACCTCCTTT
>Dehalococcoides_mccartyi_CG5;_CP006951
GGAGAGTTTGATCCTGGCTCAGGATGAACGCTAGCGGCGTGCCTTATGCATGCAAGTCGAACGGTCTTAAGCAATTAAGA
TAGTGGCGAACGGGTGAGTAACGCGTAAGTAACCTACCTCTAAGTGGGGGATAGCTTCGGGAAACTGAAGGTAATACCGC
ATGTGGTGGGCCGACATATGTTGGTTCACTAAAGCCGTAAGGCGCTTGGTGAGGGGCTTGCGTCCGATTAGCTAGTTGGT
GGGGTAATGGCCTACCAAGGCTTCGATCGGTAGCTGGTCTGAGAGGATGATCAGCCACACTGGGACTGAGACACGGCCCA
GACTCCTACGGGAGGCAGCAGCAAGGAATCTTGGGCAATGGGCGAAAGCCTGACCCAGCAACGCCGCGTGAGGGATGAAG
GCTTTCGGGTTGTAAACCTCTTTTCATAGGGAAGAATAATGACGGTACCTGTGGAATAAGCTTCGGCTAACTACGTGCCA
GCAGCCGCGGTAATACGTAGGAAGCAAGCGTTATCCGGATTTATTGGGCGTAAAGTGAGCGTAGGTGGTCTTTCAAGTTG
GATGTGAAATTTCCCGGCTTAACCGGGACGAGTCATTCAATACTGTTGGACTAGAGTACAGCAGGAGAAAACGGAATTCC
CGGTGTAGTGGTAAAATGCGTAGATATCGGGAGGAACACCAGAGGCGAAGGCGGTTTTCTAGGTTGTCACTGACACTGAG
GCTCGAAAGCGTGGGGAGCGAACAGAATTAGATACTCTGGTAGTCCACGCCTTAAACTATGGACACTAGGTATAGGGAGT
ATCGACCCTCTCTGTGCCGAAGCTAACGCTTTAAGTGTCCCGCCTGGGGAGTACGGTCGCAAGGCTAAAACTCAAAGGAA
TTGACGGGGGCCCGCACAAGCAGCGGAGCGTGTGGTTTAATTCGATGCTACACGAAGAACCTTACCAAGATTTGACATGC
ATGTAGTAGTGAACTGAAAGGGGAACGACCTGTTAAGTCAGGAACTTGCACAGGTGCTGCATGGCTGTCGTCAGCTCGTG
CCGTGAGGTGTTTGGTTAAGTCCTGCAACGAGCGCAACCCTTGTTGCTAGTTAAATTTTCTAGCGAGACTGCCCCGCGAA
ACGGGGAGGAAGGTGGGGATGACGTCAAGTCAGCATGGCCTTTATATCTTGGGCTACACACACGCTACAATGGACAGAAC
AATAGGTTGCAACAGTGCGAACTGGAGCTAATCCCCAAAGCTGTCCTCAGTTCGGATTGCAGGCTGAAACCCGCCTGCAT
GAAGTTGGAGTTGCTAGTAACCGCATATCAGCATGGTGCGGTGAATACGTTCTCGGGCCTTGTACACACCGCCCGTCACG
TCATGAAAGCCGGTAACACTTGAAGTCGATGTGCCAACCGCAAGGAGGCAGTCGCCGAGGGTGGGACTGGTAATTGGGAC
GAAGTCGTAACAAGGTAGCCGTAGCGGAAGCTGCGGCTGGATCACCTCCTTTCTA
>Dehalococcoides_mccartyi_CG4;_CP006950
GGAGAGTTTGATCCTGGCTCAGGATGAACGCTAGCGGCGTGCCTTATGCATGCAAGTCGAACGGTCTTAAGCAATTAAGA
TAGTGGCAAACGGGTGAGTAACGCGTAAGTAACCTACCTCTAAGTGGGGGATAGCTTCGGGAAACTGAAGGTAATACCGC
ATGTGATGGGCTGACATAAGTCGGTTCATTAAAGCCGCAAGGTGCTTGGTGAGGGGCTTGCGTCCGATTAGCTAGTTGGT
GGGGTAATGGCCTACCAAGGCTTCGATCGGTAGCTGGTCTGAGAGGATGATCAGCCACACTGGGACTGAGACACGGCCCA
GACTCCTACGGGAGGCAGCAGCAAGGAATCTTGGGCAATGGGCGAAAGCCTGACCCAGCAACGCCGCGTGAGGGATGAAG
GCTTTCGGGTTGTAAACCTCTTTTCACAGGGAAGAATAATGACGGTACCTGTGGAATAAGCTTCGGCTAACTACGTGCCA
GCAGCCGCGGTAATACGTAGGAAGCAAGCGTTATCCGGATTTATTGGGCGTAAAGTGAGCGTAGGTGGTCTTTCAAGTTG
GATGTGAAATTTCCCGGCTTAACCGGGACGTGTCATTCAATACTGTTGGACTAGAGTACAGCAGGAGAAAACGGAATTCC
CGGTGTAGTGGTAAAATGCGTAGATATCGGGAGGAACACCAGAGGCGAAGGCGGTTTTCTAGGTTGTCACTGACACTGAG
GCTCGAAAGCGTGGGGAGCGAACAGAATTAGATACTCTGGTAGTCCACGCCTTAAACTATGGACACTAGGTATAGGGAGT
ATCGACCCTCTCTGTGCCGAAGCTAACGCTTTAAGTGTCCCGCCTGGGGAGTACGGTCGCAAGGCTAAAACTCAAAGGAA
TTGACGGGGGCCCGCACAAGCAGCGGAGCGTGTGGTTTAATTCGATGCTACACGAAGAACCTTACCAAGATTTGACATGC
ATGAAGTAGTGAACCGAAAGGGAAACGACCTGTTAAGTCAGGAGTTTGCACAGGTGCTGCATGGCTGTCGTCAGCTCGTG
CCGTGAGGTGTTTGGTTAAGTCCTGCAACGAGCGCAACCCTTGTTGCTAGTTAAATTTTCTAGCGAGACTGCCCCGCGAA
ACGGGGAGGAAGGTGGGGATGACGTCAAGTCAGCATGGCCTTTATATCTTGGGCTACACACACGCTACAATGGACAGAAC
AATAGGTTGCAACAGTGTGAACTGGAGCTAATCCCCAAAGCTGTCCTCAGTTCGGATTGCAGGCTGAAACCCGCCTGCAT
GAAGTTGGAGTTGCTAGTAACCGCATATCAGCAAGGTGCGGTGAATACGTTCTCGGGCCTTGTACACACCGCCCGTCACG
TCATGAAAGCCGGTAACACTTGAAGTCGATGTGCCAACCGCAAGGAGGCAGTCGCCGAGGGTGGGACTGGTAATTGGGAC
GAAGTCGTAACAAGGTAGCCGTAGCGGAAGCTGCGGCTGGATCACCTCCTTTCTA
>Dehalococcoides_mccartyi_CG1;_CP006949
GGAGAGTTTGATCCTGGCTCAGGATGAACGCTAGCGGCGTGCCTTATGCATGCAAGTCGAACGGTCTTAAGCAATTAAGA
TAGTGGCAAACGGGTGAGTAACGCGTAAGTAACCTACCTCTAAGTGGGGGATAGCTTCGGGAAACTGAAGGTAATACCGC
ATGTGGTGGGCCGACATAAGTTGGTTCACTAAAGCCGTAAGGTGCTTGGTGAGGGGCTTGCGTCCGATTAGCTAGTTGGT
GGGGTAACGGCCTACCAAGGCTTCGATCGGTAGCTGGTCTGAGAGGATGATCAGCCACACTGGGACTGAGACACGGCCCA
GACTCCTACGGGAGGCAGCAGCAAGGAATCTTGGGCAATGGGCGAAAGCCTGACCCAGCAACGCCGCGTGAGGGATGAAG
GCTCTCGGGTTGTAAACCTCTTTTCACAGGGAAGAATAATGACGGTACCTGTGGAATAAGCTTCGGCTAACTACGTGCCA
GCAGCCGCGGTAATACGTAGGAAGCAAGCGTTATCCGGATTTATTGGGCGTAAAGTGAGCGTAGGTGGTCTTTCAAGTTG
GATGTGAAATTTCCCGGCTTAACCGGGACGTGTCATTCAATACTGTTGGACTAGAGTACAGCAGGAGAAAACGGAATTCC
CGGTGTAGTGGTAAAATGCGTAGATATCGGGAGGAACACCAGAGGCGAAGGCGGTTTTCTAGGTTGTCACTGACACTGAG
GCTCGAAAGCGTGGGGAGCGAACAGAATTAGATACTCTGGTAGTCCACGCCTTAAACTATGGACACTAGGTATAGGGAGT
ATCGACCCTCTCTGTGCCGAAGCTAACGCTTTAAGTGTCCCGCCTGGGGAGTACGGTCGCAAGGCTAAAACTCAAAGGAA
TTGACGGGGGCCCGCACAAGCAGCGGAGCGTGTGGTTTAATTCGATGCTACACGAAGAACCTTACCAAGATTTGACATGC
ATGAAGTAGTGAACCGAAAGGGAAACGACCTGTTAAGTCAGGAGTTTGCACAGGTGCTGCATGGCTGTCGTCAGCTCGTG
CCGTGAGGTGTTTGGTTAAGTCCTGCAACGAGCGCAACCCTTGTTGCTAGTTAAATTTTCTAGCGAGACTGCCCCGCGAA
ACGGGGAGGAAGGTGGGGATGACGTCAAGTCAGCATGGCCTTTATATCTTGGGCTACACACACGCTACAATGGACAGAAC
AATAGGTTGCAACAGTGTGAACTGGAGCTAATCCTCAAAGCTGTCCTCAGTTCGGATTGCAGGCTGAAACCCGCCTGCAT
GAAGTTGGAGTTGCTAGTAACCGCATATCAGCAAGGTGCGGTGAATACGTTCTCGGGCCTTGTACACACCGCCCGTCACG
TCATGAAAGCCGGTAACACTTGAAGTCGATGTGCCAACCGCAAGGAGGCAGTCGCCGAGGGTGGGACTGGTAATTGGGAC
GAAGTCGTAACAAGGTAGCCGTAGCGGAAGCTGCGGCTGGATCACCTCCTTTCTA
>Dehalococcoides_mccartyi_CBDB1;_AJ965256
AGCTTGGAGAGTTTGATCCTGGCTCAGGATGAACGCTAGCGGCGTGCCTTATGCATGCAAGTCGAACGGTCTTAAGCAAT
TAAGATAGTGGCGAACGGGTGAGTAACGCGTAAGTAACCTACCTCTAAGTGGGGGATAGCTTCGGGAAACTGAAGGTAAT
ACCGCATGTGGTGGGCCGACATATGTTGGTTCACTAAAGCCGTAAGGCGCTTGGTGAGGGGCTTGCGTCCGATTAGCTAG
TTGGTGGGGTAATGGCCTACCAAGGCTTCGATCGGTAGCTGGTCTGAGAGGATGATCAGCCACACTGGGACTGAGACACG
GCCCAGACTCCTACGGGAGGCAGCAGCAAGGAATCTTGGGCAATGGGCGAAAGCCTGACCCAGCAACGCCGCGTGAGGGA
TGAAGGCTTTCGGGTTGTAAACCTCTTTTCATAGGGAAGAATAATGACGGTACCTGTGGAATAAGCTTCGGCTAACTACG
TGCCAGCAGCCGCGGTAATACGTAGGAAGCAAGCGTTATCCGGATTTATTGGGCGTAAAGTGAGCGTAGGTGGTCTTTCA
AGTTGGATGTGAAATTTCCCGGCTTAACCGGGACGAGTCATTCAATACTGTTGGACTAGAGTACAGCAGGAGAAAACGGA
ATTCCCGGTGTAGTGGTAAAATGCGTAGATATCGGGAGGAACACCAGAGGCGAAGGCGGTTTTCTAGGTTGTCACTGACA
CTGAGGCTCGAAAGCGTGGGGAGCGAACAGAATTAGATACTCTGGTAGTCCACGCCTTAAACTATGGACACTAGGTATAG
GGAGTATCGACCCTCTCTGTGCCGAAGCTAACGCTTTAAGTGTCCCGCCTGGGGAGTACGGTCGCAAGGCTAAAACTCAA
AGGAATTGACGGGGGCCCGCACAAGCAGCGGAGCGTGTGGTTTAATTCGATGCTACACGAAGAACCTTACCAAGATTTGA
CATGCATGTAGTAGTGAACTGAAAGGGGAACGACCTGTTAAGTCAGGAACTTGCACAGGTGCTGCATGGCTGTCGTCAGC
TCGTGCCGTGAGGTGTTTGGTTAAGTCCTGCAACGAGCGCAACCCTTGTTGCTAGTTAAATTTTCTAGCGAGACTGCCCC
GCGAAACGGGGAGGAAGGTGGGGATGACGTCAAGTCAGCATGGCCTTTATATCTTGGGCTACACACACGCTACAATGGAC
AGAACAATAGGTTGCAACAGTGCGAACTGGAGCTAATCCCCAAAGCTGTCCTCAGTTCGGATTGCAGGCTGAAACCCGCC
TGCATGAAGTTGGAGTTGCTAGTAACCGCATATCAGCATGGTGCGGTGAATACGTTCTCGGGCCTTGTACACACCGCCCG
TCACGTCATGAAAGCCGGTAACACTTGAAGTCGATGTGCCAACCGCAAGGAGGCAGTCGCCGAGGGTGGGACTGGTAATT
GGGACGAAGTCGTAACAAGGTAGCCGTAGCGGAAGCTGCGGCTGGATCACCTCCTTT
>Dehalococcoides_mccartyi_BTF08;_CP004080
AGCTTGGAGAGTTTGATCCTGGCTCAGGATGAACGCTAGCGGCGTGCCTTATGCATGCAAGTCGAACGGTCTTAAGCAAT
TAAGATAGTGGCGAACGGGTGAGTAACGCGTAAGTAACCTACCTCTAAGTGGGGGATAGCTTCGGGAAACTGAAGGTAAT
ACCGCATGTGGTGGACCGACATATGTTGGTTCACTAAAGCCGTAAGGCGCTTGGTGAGGGGCTTGCGTCCGATTAGCTAG
TTGGTGGGGTAATGGCCTACCAAGGCTTCGATCGGTAGCTGGTCTGAGAGGATGATCAGCCACACTGGGACTGAGACACG
GCCCAGACTCCTACGGGAGGCAGCAGCAAGGAATCTTGGGCAATGGGCGAAAGCCTGACCCAGCAACGCCGCGTGAGGGA
TGAAGGCTTTCGGGTTGTAAACCTCTTTTCATAGGGAAGAATAATGACGGTACCTGTGGAATAAGCTTCGGCTAACTACG
TGCCAGCAGCCGCGGTAATACGTAGGAAGCAAGCGTTATCCGGATTTATTGGGCGTAAAGTGAGCGTAGGTGGTCTTTCA
AGTTGGATGTGAAATTTCCCGGCTTAACCGGGACGAGTCATTCAATACTGTTGGACTAGAGTACAGCAGGAGAAAACGGA
ATTCCCGGTGTAGTGGTAAAATGCGTAGATATCGGGAGGAACACCAGAGGCGAAGGCGGTTTTCTAGGTTGTCACTGACA
CTGAGGCTCGAAAGCGTGGGGAGCGAACAGAATTAGATACTCTGGTAGTCCACGCCTTAAACTATGGACACTAGGTATAG
GGAGTATCGACCCTCTCTGTGCCGAAGCTAACGCTTTAAGTGTCCCGCCTGGGGAGTACGGTCGCAAGGCTAAAACTCAA
AGGAATTGACGGGGGCCCGCACAAGCAGCGGAGCGTGTGGTTTAATTCGATGCTACACGAAGAACCTTACCAAGATTTGA
CATGCATGTAGTAGTGAACTGAAAGGGGAACGACCTGTTAAGTCAGGAACTTGCACAGGTGCTGCATGGCTGTCGTCAGC
TCGTGCCGTGAGGTGTTTGGTTAAGTCCTGCAACGAGCGCAACCCTTGTTGCTAGTTAAATTTTCTAGCGAGACTGCCCC
GCGAAACGGGGAGGAAGGTGGGGATGACGTCAAGTCAGCATGGCCTTTATATCTTGGGCTACACACACGCTACAATGGAC
AGAACAATAGGTTGCAACAGTGCGAACTGGAGCTAATCCCCAAAGCTGTCCTCAGTTCGGATTGCAGGCTGAAACCCGCC
TGCATGAAGTTGGAGTTGCTAGTAACCGCATATCAGCATGGTGCGGTGAATACGTTCTCGGGCCTTGTACACACCGCCCG
TCACGTCATGAAAGCCGGTAACACTTGAAGTCGATGTGCCAACCGCAAGGAGGCAGTCGCCGAGGGTGGGACTGGTAATT
GGGACGAAGTCGTAACAAGGTAGCCGTAGCGGAAGCTGCGGCTGGATCACCTCCTTT
>Dehalococcoides_mccartyi_BAV1;_CP000688
AGCTTGGAGAGTTTGATCCTGGCTCAGGATGAACGCTAGCGGCGTGCCTTATGCATGCAAGTCGAACGGTCTTAAGCAAT
TAAGATAGTGGCGAACGGGTGAGTAACGCGTAAGTAACCTACCTCTAAGTGGGGGATAGCTTCGGGAAACTGAAGGTAAT
ACCGCATGTGGTGGACCGACATATGTTGGTTCACTAAAGCCGTAAGGCGCTTGGTGAGGGGCTTGCGTCCGATTAGCTAG
TTGGTGGGGTAATGGCCTACCAAGGCTTCGATCGGTAGCTGGTCTGAGAGGATGATCAGCCACACTGGGACTGAGACACG
GCCCAGACTCCTACGGGAGGCAGCAGCAAGGAATCTTGGGCAATGGGCGAAAGCCTGACCCAGCAACGCCGCGTGAGGGA
TGAAGGCTTTCGGGTTGTAAACCTCTTTTCATAGGGAAGAATAATGACGGTACCTGTGGAATAAGCTTCGGCTAACTACG
TGCCAGCAGCCGCGGTAATACGTAGGAAGCAAGCGTTATCCGGATTTATTGGGCGTAAAGTGAGCGTAGGTGGTCTTTCA
AGTTGGATGTGAAATTTCCCGGCTTAACCGGGACGAGTCATTCAATACTGTTGGACTAGAGTACAGCAGGAGAAAACGGA
ATTCCCGGTGTAGTGGTAAAATGCGTAGATATCGGGAGGAACACCAGAGGCGAAGGCGGTTTTCTAGGTTGTCACTGACA
CTGAGGCTCGAAAGCGTGGGGAGCGAACAGAATTAGATACTCTGGTAGTCCACGCCTTAAACTATGGACACTAGGTATAG
GGAGTATCGACCCTCTCTGTGCCGAAGCTAACGCTTTAAGTGTCCCGCCTGGGGAGTACGGTCGCAAGGCTAAAACTCAA
AGGAATTGACGGGGGCCCGCACAAGCAGCGGAGCGTGTGGTTTAATTCGATGCTACACGAAGAACCTTACCAAGATTTGA
CATGCATGTAGTAGTGAACTGAAAGGGGAACGACCTGTTAAGTCAGGAACTTGCACAGGTGCTGCATGGCTGTCGTCAGC
TCGTGCCGTGAGGTGTTTGGTTAAGTCCTGCAACGAGCGCAACCCTTGTTGCTAGTTAAATTTTCTAGCGAGACTGCCCC
GCGAAACGGGGAGGAAGGTGGGGATGACGTCAAGTCAGCATGGCCTTTATATCTTGGGCTACACACACGCTACAATGGAC
AGAACAATAGGTTGCAACAGTGCGAACTGGAGCTAATCCCCAAAGCTGTCCTCAGTTCGGATTGCAGGCTGAAACCCGCC
TGCATGAAGTTGGAGTTGCTAGTAACCGCATATCAGCATGGTGCGGTGAATACGTTCTCGGGCCTTGTACACACCGCCCG
TCACGTCATGAAAGCCGGTAACACTTGAAGTCGATGTGCCAACCGCAAGGAGGCAGTCGCCGAGGGTGGGACTGGTAATT
GGGACGAAGTCGTAACAAGGTAGCCGTAGCGGAAGCTGCGGCTGGATCACCTCCTTT
>Dehalococcoides_mccartyi;_JNA;_KJ461493
GATGAACGCTAGCGGCGTGCCTTATGCATGCAAGTCGAACGGTCTTAAGCAATTAAGATAGTGGCGAACGGGTGAGTAAC
GCGTAAGTAACCTACCTCTAAGTGGGGGATAGCTTCGGGAAACTGAAGGTAATACCGCATGTGGTGGGCCGACATATGTT
GGTTCACTAAAGCCGTAAGGCGCTTGGTGAGGGGCTTGCGTCCGATTAGCTAGTTGGTGGGGTAATGGCCTACCAAGGCT
TCGATCGGTAGCTGGTCTGAGAGGATGATCAGCCACACTGGGACTGAGACACGGCCCAGACTCCTACGGGAGGCAGCAGC
AAGGAATCTTGGGCAATGGGCGAAAGCCTGACCCAGCAACGCCGCGTGAGGGATGAAGGCTTTCGGGTTGTAAACCTCTT
TTCATAGGGAAGAATAATGACGGTACCTGTGGAATAAGCTTCGGCTAACTACGTGCCAGCAGCCGCGGTAATACGTAGGA
AGCAAGCGTTATCCGGATTTATTGGGCGTAAAGTGAGCGTAGGTGGTCTTTCAAGTTGGATGTGAAATTTCCCGGCTTAA
CCGGGACGAGTCATTCAATACTGTTGGACTAGAGTACAGCAGGAGAAAACGGAATTCCCGGTGTAGTGGTAAAATGCGTA
GATATCGGGAGGAACACCAGAGGCGAAGGCGGTTTTCTAGGTTGTCACTGACACTGAGGCTCGAAAGCGTGGGGAGCGAA
CAGAATTAGATACTCTGGTAGTCCACGCCTTAAACTATGGACACTAGGTATAGGGAGTATCGACCCTCTCTGTGCCGAAG
CTAACGCTTTAAGTGTCCCGCCTGGGGAGTACGGTCGCAAGGCTAAAACTCAAAGGAATTGACGGGGGCCCGCACAAGCA
GCGGAGCGTGTGGTTTAATTCGATGCTACACGAAGAACCTTACCAAGATTTGACATGCATGTAGTAGTGAACTGAAAGGG
GAACGACCTGTTAAGTCAGGAACTTGCACAGGTGCTGCATGGCTGTCGTCAGCTCGTGCCGTGAGGTGTTTGGTTAAGTC
CTGCAACGAGCGCAACCCTTGTTGCTAGTTAAATTTTCTAGCGAGACTGCCCCGCGAAACGGGGAGGAAGGTGGGGATGA
CGTCAAGTCAGCATGGCCTTTATATCTTGGGCTACACACACGCTACAATGGACAGAACAATAGGTTGCAACAGTGCGAAC
TGGAGCTAATCCCCAAAGCTGTCCTCAGTTCGGATTGCAGGCTGAAACCCGCCTGCATGAAGTTGGAGTTGCTAGTAACC
GCATATCAGCATGGTGCGGTGAATACGTTCTCGGGCCTTGTACACACCGCCCGTCACGTCATGAAAGCCGGTAACACTTG
AAGTCGATGTGCCAACCGCAAGGAGGCAGTCGCCGAGGGTGGGACTGGTAATTGGGACGAAGTCGTAACAAGGTA
>Dehalococcoides_mccartyi;_195;_CP000027
AGCTTGGAGAGTTTGATCCTGGCTCAGGATGAACGCTAGCGGCGTGCCTTATGCATGCAAGTCGAACGGTCTTAAGCAAT
TAAGATAGTGGCAAACGGGTGAGTAACGCGTAAGTAACCTACCTCTAAGTGGGGGATAGCTTCGGGAAACTGAAGGTAAT
ACCGCATGTGATGGGCTGACATAAGTCGGTTCATTAAAGCCGCAAGGTGCTTGGTGAGGGGCTTGCGTCCGATTAGCTAG
TTGGTGGGGTAATGGCCTACCAAGGCTTCGATCGGTAGCTGGTCTGAGAGGATGATCAGCCACACTGGGACTGAGACACG
GCCCAGACTCCTACGGGAGGCAGCAGCAAGGAATCTTGGGCAATGGGCGAAAGCCTGACCCAGCAACGCCGCGTGAGGGA
TGAAGGCTTTCGGGTTGTAAACCTCTTTTCACAGGGAAGAATAATGACGGTACCTGTGGAATAAGCTTCGGCTAACTACG
TGCCAGCAGCCGCGGTAATACGTAGGAAGCAAGCGTTATCCGGATTTATTGGGCGTAAAGTGAGCGTAGGTGGTCTTTCA
AGTTGGATGTGAAATTTCCCGGCTTAACCGGGACGTGTCATTCAATACTGTTGGACTAGAGTACAGCAGGAGAAAACGGA
ATTCCCGGTGTAGTGGTAAAATGCGTAGATATCGGGAGGAACACCAGAGGCGAAGGCGGTTTTCTAGGTTGTCACTGACA
CTGAGGCTCGAAAGCGTGGGGAGCGAACAGAATTAGATACTCTGGTAGTCCACGCCTTAAACTATGGACACTAGGTATAG
GGAGTATCGACCCTCTCTGTGCCGAAGCTAACGCTTTAAGTGTCCCGCCTGGGGAGTACGGTCGCAAGGCTAAAACTCAA
AGGAATTGACGGGGGCCCGCACAAGCAGCGGAGCGTGTGGTTTAATTCGATGCTACACGAAGAACCTTACCAAGATTTGA
CATGCATGAAGTAGTGAACCGAAAGGGAAACGACCTGTTAAGTCAGGAGTTTGCACAGGTGCTGCATGGCTGTCGTCAGC
TCGTGCCGTGAGGTGTTTGGTTAAGTCCTGCAACGAGCGCAACCCTTGTTGCTAGTTAAATTTTCTAGCGAGACTGCCCC
GCGAAACGGGGAGGAAGGTGGGGATGACGTCAAGTCAGCATGGCCTTTATATCTTGGGCTACACACACGCTACAATGGAC
AGAACAATAGGTTGCAACAGTGTGAACTGGAGCTAATCCCCAAAGCTGTCCTCAGTTCGGATTGCAGGCTGAAACCCGCC
TGCATGAAGTTGGAGTTGCTAGTAACCGCATATCAGCAAGGTGCGGTGAATACGTTCTCGGGCCTTGTACACACCGCCCG
TCACGTCATGAAAGCCGGTAACACTTGAAGTCGATGTGCCAACCGCAAGGAGGCAGTCGCCGAGGGTGGGACTGGTAATT
GGGACGAAGTCGTAACAAGGTAGCCGTAGCGGAAGCTGCGGCTGGATCACCTCCTTT
>Dehalobium_chlorocoercia_DF-1;_AF393781
GAGTTTGATCCTGGCTCAGGATGAACGCTAGCGGTGTGCTTTATGCATGCAAGTCGTACGATTCTAGCTTGCTAGAATAG
TGGCGGACGGGTGAGTAACACGTAAGTAATCCACCCTCAAGTTGGGGACAACCTTGGGAAACCGGGGCTAATACCGAATG
TGATGGTTTGACATAAGTCAGATTATTAAAGCAGCAATGCGCTTGAGGAGGAGCTTGCGGTCGATTAGTTTGTTGGTGGG
GTAAAAGCCTACCAAGACTATGATCGATAGCTGGTCTGAGAGGACGATCAGCCACACTGGGACTGAGACACGGCCCAGAC
TCCTACGGGAGGCAGCAGCAAGGAATTTTGGGCAATGGGCGCAAGCCTGACCCAGCAACACCGCGTGGGGGATGAAGGCC
TTCGGGTTGTAAACCCCTTTTCCTAGGGAAGAATAAAATGACGGTACCTAGGGAATAAGCCCCGGCTAACTACGTGCCAG
CAGCCCGCGGTAAGACGTANGGGGCAAGCGTTATCCGGATTTATTGGGCGTAAAGAGAGCGTAGGCNGCTTTTCAAGTCG
GATGTGAAATTTCCCAGTTAACTGGAAGGGGTCATTCGATACTGTTAGGCTTGAGTGCAGCAGGGGGAAACGGAATTCCC
GGTGTAGTGGTGGAATGCGTAGATATCGGGAGGAACACCAGAGGCGAAAGCGGTTTCCAAGGCTGTTACTGACGCTGAGG
CTCGAAAGCGTGGGGAGCAAACAGGCTTAGATACCCTGGTAGTCCACGCCATAAACGATGGATACTAGGTATAGGGAGTA
TCGACCCTCTCTGTGCCGAAGCTAACGCTTAAGTATCCCGCCTGGGGAGTACGGTCGCAAGATTAAAACTCAAAGGAATT
GACGGGGGCCCGCACAAGCAGCGGAGCGTGTGGTTTAATCCGATGCAACACGAAAAACCTTACCTAGGCTTGACATGTTG
GAAGTAGTGAACCGAAAGGGGAACGAACTGTTAAATCAGTAACCTTCACAGGTGCTGCATGGCTGTCGTCAGCTCGTGCC
GTGAGGTGTTTGGTTAAGTCCTGCAACGAGCGCAACCCTCATCGTTAGTTGTTTTCTCTAGCGAGACTGCCCTGCAAAAC
GGGGAGGAAGGTGGGGATGACGTCAAGTCAGCATGGCCCTTATGCCTAGGGCTACACACACGCTACAATGGGTGGTACAG
CAGGTAGCAATAGG
>Dehalococcoidales_NP138
AGAGTTTGATCCTGGCTCAGGATAAACGCTGGCGGCGTGCCTTATGCATGCAAGTCGTACGGTTCTTCCCGAAAGGGAAG
AATAGTGGCAAACGGGTGAGTAACACGCAGGTAACCTGCCCCTAAGAGGGGGATAACTCCGGGAAACTGGGGCTAATACC
GCATGTGGTCCTTCATCGTAAGATGTGAGACTGAAGTTCCGACTTTGTCGGGGCGCTTGGGGAGGGGCCTGCGTCCGATT
AGCTAGTTGGTGGGGTAATGGCCTACCAAGGCGATGATCGGTAGCTGGTCTGAGAGGACGACCAGCCACACGGGGACTGA
GATACGGCCCCGACTCCTACGGGAGGCAGCAGCAAGGAATTTTGCGCAATGGGCGAAAGCCTGACGCAGCAACGCCGCGT
GGGGGATGACAGCCTTCGGGTCGTAAACCCCTTTTCTCAGGGAGGAATAATGACAGTACCTGAGGAATAAGTCATGGCTA
ACTACGTGCCAGCAGCCGCGGTAATACGTAGGTGGCGAGCGTTATCCGGATTTATTGGGCGTAAAGAGGGCGCTGGCGGC
TTTTCAAGTCGGGTGTGAAATCTCTCGGCTTAACTGAGAGGAGTCATCCGATACTGTGAGGCTTGAGAGCAACAGAGGGA
GGCGGAATTCCCGGTGTAGTGGTGAAATGCGTAGATATCGGGAGGAACACCAGCGGCGAAAGCGGCCTCCTAGGTTGTTT
CTGACGCTTAGGCCCGAAAGTGTGGGGAGCAAACAGGATTAGATACCCTGGTAGTCCACACCATAAACTATGGACACTAG
ATATGGGGAGTATCGACCCTCTCCGTGTCGTAGCTAACGCGTTAAGTGTCCCGCCTGGGGAGTACGGCCGCAAGGCTAAA
ACTCAAAGGAATTGACGGGGGCCCGCACAAGCAGCGGAGCGTGTGGTTTAATTCGATGCAAAACGAAGAACCTTACCAAG
GCTTGACATGCTGGAAGTAGTGAACCGAAAGGGGATCGACCTGTTAAGTCAGGAGCCAGCACAGGTGCTACATGGCTGTC
GTCAGCTCGTGCCGTGAGGTGTTTGGTTAAGTCCTGCAACGAGCGCAACCCTTATTGCTAGTTGTTTTTTCTAGCGAGAC
TGCCCCGCAAAACAGGGAGGAAGGTGGGGATGACGTCAAGTCAGCACGGCCCTTATGCCTTGGGCTACACACACGCTACA
ATGGGTGGTACAGTAGGTTGCAATGGAGCGATCCGGAGCTAATCCCTAAAGCCATCCTCAGTTCGGATTGCAGGCTGAAA
CTCGCCTGCATGAAGTCGGAGTTGCTAGTAAACGCGTATCAGCATGGCGCGTTGAATACGTTCTCGGGCCTTGTACACAC
CGCCCGTCACGTCATGAAAGTCGGCAACACCTGAAGTCGATGGGCTAACCCCGACTTGTCGGGGGGGCAGTCGCCGAGGG
TGGGGCTGGTGATTGGGACGAAGTCGTAACAAGGTAGCCGTAGCGGAAGCTGCGGCTGGATCACCT
>Dehalococcoidia_CG2_30_46_19
AGAGTTTGATCCTGGCTCAGGATGAACGTTGGCGGTGTGCCTTATGCATGCAAGTTGAACGGGGATACAGCTTTCGGGCT
ATATTCTAGTGGCAAACGGCTGAATAACGCGTAAGTAACCTGCCTTCAAGTGGGGGATAACTTGCTGAAAGGCAAGCTAA
TACCGCATAAGGTAACCACAAAAGAGATGTTTGGTTATTAAAGCTCTCGGGCGCTTGGAGAGGGGCTTGCGTCTGATTAG
CTAGTTGGTGAGGTAATGGCTCACCAAGGCAATGATCAGTAGCTGGTCTGAGAGGATGGTCAGCCAGATAGGGACTGAGA
GACGGCCCTAACTCCTACGGGAGGCAGCAGCAGGGAATCTTGGACAATGGGCGAAAGCCTGATCCAGCGACACCGCGTGA
GGGAAGAAGGCCTTCGGGTCGTAAACCTCTTTTCTCTGGGAAGAAATTTGACGGTACCAGAGGAATAAGCCTCGGCTAAT
TACGTGCCAGCAGCCGCGGTAAAACGTGGGAGGCAAACGTTATCCGGATTTACTGGGTGTAAAGGGAGTGTAGGCGGTTC
TTTAAGTCAGGTGTGAAATCTTTTGACTTAAACAAAAGAAGTCATTTGAAACTGGGGAACTTGAGGGCAGCAGAAGGAAA
CGGAATTCCCAGTGTAGCGGTGAAATGCGTAGATATTGGGAAGAACACCAGCGGCGAAGGCGGTTTCCTAGGTTGTTCCT
GACGCTGAGGCTCGAAAGCGTGGGTAGCGAAGCGGATTAGATACCCGCGTAGTCCACGCCCTAAACGGTGGACACTAGAT
ATGGGGAGTATCGACCCTTTCCGTGTCGAAGCTAACGCCTTAAGTGTCCCACCTGGGTACTACGATCGCAAGATTAAAAC
TCAAAGGAATTGACGGGGGCCCGCACAAGCAGCGGAGCGTGTGGTTTAATTCGATGCTACGCGAAGAACCTTACCAGGGC
TTGACATGTCAGTAGTAGGAATCCGAAAGGAGGACGACCTGTATCCAGTCAGGAACTGTCACAGGTGCTACATGGCTGTC
GTCAGCTCGTGCCGTGAGGTGTTGGGTTAAGTCCCATAACGAGCGCAACCCCTGTCCTATGTTGAATTCTCATAGGAGAC
TGCCTTGCACAGCAAGGAGGAAGGAGGGGATGACGTCAAGTCAGCACGGCCTTTATACCCTGGGCTACACACACGCTACA
ATGGATGATACAATGGGTTGCCAAGGAGCGATCCGGAGCTAATCCTAAAAAATCATCCTCAGTTCGGATTGCAGGCTGAA
ATCGCCTGCATGAAGTCGGAGTTGCTAGTAACCGCAGGTCAGCCATACTGCGGTGAATGCGTTCTCGGGCCTTGTACACA
CCGCCCGTCACGCCATGGAAGTCAGTAATACTTGAAGTCGATGAGCTAACTTACCTTTGGTAAGAAGCAGTCGCCGAGAG
TAGGGCTGGTGACCGTGACGAAGTCGTAACAAGGCAGCCGTACGGGAACGTGTGGCTGAATCACCT
>Dehalococcoidia_CG2_30_46_9
AGAGCTTGATCCTGGCTCAGAATGAACGTTTGCGGTGTGCCTTATGCATGCAAGTCGAACGAAGTTGTGGTTTTCGGATT
GCAACTTAGTGGCGAACGGCTGAGTAACACGTAAGTAACCTACCTCGAAGTGGGGGATAACCTGTCGAAAGATAGGCTAA
TACCGCATGCGGTAATTAAGCATATGCTTGATTACTAAAGCTGCAAAGCGCTTTGAGAGGGGCTTGCGTCCGATTAGCTA
GTTGGTGGGGTAACGGCCTACCAAGGCAATGATCGGTAGCTGGTCTGAGAGGATGATCAGCCAGATGGGGACTTAGACAC
GGCCCCAACTCCTACGGGAGGCAGCAGCAGGGAATCTTGGGCAATGGGCGAAAGCCTGACCCAGCGACACCGCGTGAGGG
AGGAAGGCCTTCGGGTTGTAAACCTCTTTTATCGGGGAAGAATTCTGACGGTACCCGAGGAATAAGTCTCGGCCAACTAC
GTGCCAGCAGCCGCGGTAATACGTAGGAGGCGAACGTTATTCGGATTTACTGGGCGTAAAGCGGGTGTAGGCGGTTCTTT
AAGTCAGGTGTGAAATTTTCTGACTTAATCAGAAAGGGTCATCTGATACTAGAGAACTTGAGGGCGGCAGAAGGAAATGG
AATTCTCGGTGTAGCGGTGAAATGCGTAGATATCGAGAAGAACACCAGTGGCGAAGGCGATTTCCTAGGCTGTTCCTGAC
GCTGAGACCCGAAAGCGTGGGGAGCGATGCGGATTAGATACCCGCGTAGTCCACGCCCTAAACGGTGGACACTAGATATG
GAAGGTATCGACCCCTCTCGTGTCGAAGCTAACGCTTTAAGTGTCCCGCCTGGGGAGTACGGCCGCAAGGCTAAAACTCA
AAGGAATTGACGGGGGCCCGCACAAGCAGCGGAGCGTGTGGTTTAATTCGATGCTACACGAAGAACCTTACCAGGACTTG
ACATGCTAATAGTAGGAATCCGAAAGGAGGACGACCTGTATCCAGTCAGGAATTAGCACAGGTGCTACATGGCTGTCGTC
AGCTCGTGCCGTGAGGTGTTGGGTTAAGTCCCGCAACGAGCGCAACCCCTATCCTCTGTTGGTCGTAAGACCT
>Dehalococcoidia_SAT1579
AGAGTTTGATTCTGGCTCAGGACGAACGTTGGCGGTGTGTCTAAGGCATGCAAGTCGAACGAGATCGCTTTCTTCGGAAA
GCATTATATCTAGTGGCAGACGGCTGAGTAACGCGTAAGTAACTTACCCTAGAGTGGGGAATAACACAGAGAAATCTGTG
CTAATACCGCATACGATTTATTGATAATTTCTATAAATGAAAGATTTATCGCTCTTGGATGGGCTTGCGTCCTATCAGGT
AGTTGGCGGGGTAATGGCCCACCAAGCCTAAGACGGGTAGCTGGTGTGAGAGCACGACCAGCCAGAGGGGGACTGAGACA
CGGCCCCCACTCCTACGGGAGGCAGCAGCTAAGAATATTGCACAATGGACGAAAGTCTGATGCAGCGACACCGCGTGAGG
GATGAAGGTTTTAGGATTGTAAACCTCTTTTATTAGGGAATAGCAAGGAAGGTACCTAATGAATAAGCTACGGCTAACTA
CGTGCCAGCAGCCGCGGTAATACGTAGGTAGCGAACGTTGTCCGGAATCACTGGGCGTAAAGGGTCCGTAGGCGGTTTGA
TAAGTCTCATATTAAAACTTCAAGCTTAACTTGGAGAGGTTGTGAGATACTGTCAAACTAGAGACTGTTAGAGGTAAGTG
GAATTCCAGGTGTAGTGGTGAAATGCGTAGATATCTGGAGGAACACCAGTGGCGAAAGCGACTTACTGGGACAGTTCTGA
CGCTAAGGGACGAAAGCGTGGGGAGCGAACCGGATTAGATACCCGGGTAGTCCACGCCGTAAACGATGATTGCTAGGTTT
TCGGGGCATCGACCCCTCGTGAGCCGAAGTTAACGCGTTAAGCAATCCGCCTGAGTAGTACGGCCGCAAGGCTAAAACTC
AAAGAAATTGACGGGGGACCGCACAAGCAGCGGAGCGTGTGGTTTAATTCGATGGTAAGCGAAGAACCTTACCAGGGTTT
GACATGTAAGTAGTACTGAACCGAAAGGGNATGGACCCGCAAGGGAGCTTACACAGGTGTTGCATGGTTGTCGTCAGCTC
GTGCCGTGAGGTGTTGGGTTAAGTCCCGCAACGAGCGCAACCCTCTTTGTTAGTTGCACTCTCTAACGATACTGCCCTTA
AAAGGGAGGAAGGTGGGGATGACGTCAAATCATCATGGCTCTTACACCCTGGGCTACACACACGCTACAATGGCAAGTAC
AGACGGTNGCCAACCCGCGAGGGGGAGCTAATCCGATAAAACTTGTCTCAGTTGGGATTNNAGGCTGAAATTCGCCTGCA
TGAACGTGGAGTTGCTAGTAAACGCAGGTCAGCACACTGCGTTGAATACGTTCCCGGTCCTTGTACACACCGCCCGTCAC
GTCATGGAAGTTTGTAACACTTGAAGTCGTTGCGCTAACCCTTTGGGAGGCAGACGCCGAGAGTGGGACGGATGACTGGG
ACGAAGTCGTAACAAGGTAGCTGTACCGGAAGGTGCGGCTGGATCACCT
>Dehalogenimonas_formicexedens_NSZ-14
AGAGTTTGATCCTGGCTCAGGATGAACGCTAGCGGCGCGCCTTATGCATGCAAGTCGTACGGTCCCGCAAGGGACAGTGG
CAAACGGGTGAGTAATAGTTAGGTAACCTGCCTTTAAGTGGGGGATAACACTTCGAAAGAAGTGCTAATACCGCATGTGG
TGCTCTTTCATAAGAAGGATCACTAAAACCGCAAGGTGCTTGAAGAGGGGCCTGATTCCGATTAGCTAGTTGGTGAGGTA
ACGGCCCACCAAGGCTGGGATCGGTAGCTGGTCTGAGAGGATGGTCAGCCACACTGGGACTGAGACACGGCCCAGACTCC
TACGGGAGGCAGCAGCAAGGAATCTTGGGCAATGGGCGAAAGCCTGACCCAGCGACGCCGCGTGAGGGATGAAGGCCTTC
GGGTTGTAAACCTCTTTTCTCAGGGAAGAATAATGACGGTACCTGAGGAATAAGTCTCGGCTAACTACGTGCCAGCAGCC
GCGGTAATACGTAGGAGGCGAGCGTTATCCGGATTTATTGGGCGTAAAGTGGGCGTAGGTGGTCTTTCAAGTCGGATGTG
AAATCTCCTGGCTTAACTGGGAGGGGTCATCCGATACTGTTGGACTTGAGTACAGCAGGGGAAAATGGAATTCCCGGTGT
AGTGGTGAAATGCGTAGATATCGGGAGGAACACCAGAGGCGAAGGCGATTTTCCAGGCTGAAACTGACACTGAGGCCCGA
AAGCGTGGGGAGCGAACAGGATTAGATACCCTGGTAGTCCACGCCTTAAACTATGGGTACTAGGTATAGGGAGTATCGAC
CCTTTCTGTGCCGAAGCTAACGCTTTAAGTACCCCGCCTGGGGAGTACGGTCGCAAGACTAAAACTCAAAGGAATTGACG
GGGGCCCGCACAAGCAGCGGAGCGTGTGGTTTAATTCGATGCTACACGAAGAACCTCACCAGGGCTTGACATGTTAGAAG
TAATGAACTGAAAAGGGAATGACCTGTTAAATCAGGAGCTATCACAGGTGCTGCATGGCTGTCGTCAGCTCGTGTCGTGA
GATGTATGGTTAAGTCCTGCAACGAGCGCAACCCTTATTGCCAGTTATATTCTCTGGCGATACTGCCTCGCAAAACGGGG
AGGAAGGTGGGGATGACGTCAAGTCAGCATGGCCTTTATGCCCTGGGCTACACACACGCTACAATGGACGGTACAATGGG
TTGCCACCGGGCGACCGGGAGCTAATCTCCAAAACCGTCCTCAGTTCGGATCGCAGGCTGAAACCCGCCTGCGTGAAGTC
GGAGTTGCTAGTAAACGCGTGTCAGCATAGCGCGTTGAATACGTTCTCGGGCCTTGTACACACCGCCCGTCACGTCATGA
AAGCTGGTAACACCTGAAGTCGATAGGCTAACCCGCAAGGGGGGCAGTCGCCCAAGGTGGGACTGGTGATTGGGACGAAG
TCGTAACAAGGTAGCCGTAGCGGAAGCTGCGGCTGGATCACCT
>Dehalococcoides_sp._JdFR-54
AGAGTTTGATCCTGGCTCAGGATGAACGCTGGCGGCGTGCCTAATGCATGCAAGTCGTACGGGGGAGCGGCCTTCGGGCT
GCGAACCAGTGGCGAACGGGTGCGTAACGCGTAAGTGACCTACCCCCAAGTGGGGAATAACCCTGAGAAATTGGGGCTAA
TTCCGCATGGGGTGGTGGCATAAGGCCACCATTAAAGCCGAAAGGCGCTTGGGGAAGGGCTTGCGTCCTATCAGGTAGTT
GGCGGGGTAATGGCCCACCAAGCCTAAGACGGGTAGCTGGTCTGAGAGGATGGCCAGCCACACGGGGACTGAGACACGGC
CCCGACTCCTACGGGAGGCAGCAGCAAGGAATATTGCGCAATGGGCGAAAGCCTGACGCAGCAACGCCGCGTGGGGGAAG
AAGGCCTTCGGGTTGTAAACCCCTTTTCTCGGGGAAGAAGCTTTGACGGTACCCGAGGAATAAGCCTCGGCTAACTACGT
GCCAGCAGCCGCGGTAATACGTAGGAGGCGAGCGTTATCCGGATTTACTGGGCGTAAAGAGGGCGCGGGCGGCCCTCTAA
GTTAGGTGTGAAATCCCCCGGCTTAACCGGGGGGGTCATTTGATACTGGAGGGCTTGAGGGCAGCAGAGGGAGGTGGAAT
TCCCGGTGTAGCGGTGAAATGCGTAGATATCGGGAGGAACACCAGTGGCGAAGGCGACCTCCTGGGCTGTTTCTGACGCT
GAGGCCCGAAAGCGTGGGGAGCGAACCGGATTAGATACCCGGGTAGTCCACGCCCTAAACGTTGGGCACTAGGTCTGGGG
GGTATCGACCCTCTCCGGGCCGAAGCTAACGCTTTAAGTGCCCCGCCTGGGGACTACGGCCGCAAGGTTAAAACTCAAAG
GAATTGACGGGGGCCCGCACAAGCAGCGGAGCGTGTGGTTTAATTCGATGCTACGCGAAGAACCTTACCAGGGCTTGACA
TGTCGGGAGTAGGAACCCGAAAGGGGGACCACCCGTAAAGCCCGGGAACCGACACAGGTGCTGCATGGCTGTCGTCAGCT
CGTGCCGTGAGGTGTTGGGTTAAGTCCCGCAACGAGCGCAACCCCTGTCGTCAGTTGCCCTCTCTGACGAGACTGCCCCG
CAAAACGGGGAGGAAGGTGGGGATGACGTCAAGTCAGCACGGCCCTTACGCCCTGGGCTACACACACGCTACAATGGGCG
GTACAGCGGGTTGCTAAACCGCGAGGTGGAGCTAATCCCTAAAAGCCGTCCTCAGTTCGGATTGCAGGCTGAAACCCGCC
TGCATGAAGTCGGAGTTGCTAGTAACCGCGGGTCAGCACACCGCGGTGAATACGTTCTCGGGCCTTGTACACACCGCCCG
TCACGTCATGAAAGCCGGCAACACTTGAAGTCGATGGGCCAACCTTCGGGGGGTAGTCGCCGAGAGTGGGGCTGGTGATT
GTGACGAAGTCGTAACAAGGTAGCCGTAGCGGAAGCTGCGGCTGGATCACCT
>Dehalococcoidia_SCGC_AB-540-C11
AGAGTTTGATCCCGGCTCAGGATAAACGCTGGCGGTGTGCTTTATGCATGCAAGTCGAACGAATCATTTCGGTGGTTAGT
GGCAGACGGGTGAGTAACACGTAAGCAACCTGCCCTTAAGTGGGGAATAACTCTGAGAAATCGGAGCTAATACCGCATAC
GGTGATAGGAGTAAGGCTCTATCACTAAAGCCTTCGGGCGCTTGAGGAGGGGCTTGCGTTCGATTAGCTAGTTGGTGAGG
TAACGGCCTACCAAGGCGACGATCGATAGCTGGTTTGAGAGGACGACCAGCCACACTGGAACTGAGACACGGTCCAGACT
CCTACGGGAGGCAGCAGCAAGGAATATTGGGCAATGGGCGAAAGCCTGACCCAGCGACACCGCGTGGAGGAAGAAGGCCT
TCGGGTTGTAAACTCCTTTTCCCAGGGAAGAATAATGACGGTACCTGGGGAATAAGCCCCGGCTAACTACGTGCCAGCAG
CCGCGGTAATACGTAGGGGGCGAGCGTTATCCGGATTTACTGGGCGTAAAGGGGGCGTAGGCGGCCTGTCAAGTCAGATG
TGAAATCTCCCGGCTAAACTGGGAGGGTGCATTTGATACTGATGGGCTAGAGTGCAGCAGAGGGAAGCGGAATTCCCGGT
GTAGTGGTGGAATGCGTAGATATCGGGAAGAACACTAGTGGCGAAGGCGGCTTTCTGGGCTGTTACTGACGCTGAGGCCC
GAAGGCGTGGGGAGCAAACAGGATTAGATACCCTGGTAGTCCACGCAGTAAACGATGGATACTAGGTATAGGGAGTATCG
ACCCTCTCTGTGCCGAAGCTAACGCTTTAAGTATCCCGCCTGGGGACTACGGTCGCAAGACTAAAACTCAAAGGAATTGA
CGGGGGCCCGCACAAGCAGCGGAGCGTGTGGTTTAATTCGATGCAACACGAAGAACCTTACCAGGGCTTGACATGTAGGA
AGTAGTGAACCGAAAGGGGAACGACCTGTTAAGTCAGGAGTTTACACAGGTGCTGCATGGCTGTCGTCAGCTCGTGCCGT
GAGGTGTCGGGTTAAGTCCCATAACGAGCGCAACCCCTGTTGCCAGTTAATTTCTCTGGCGATACTGCCCCGCAAAACGG
GGAGGAAGGCGGGGATGATGTCAAGTCAGTATGGCCCTTATGCCCTGGGCTACACACACGCTACAATGGGTGGTACAACA
GGTTGCAATGGAGTGATCCGGAGCTAATCCTAAAAAGCCATCCTCAGTTCGGATTGCAGGCTGAAATTCGCCTGCATGAA
GTTGGAGTTGCTAGTAACCGCGTATCAGCTTGGCGCGGTGAATACGTTCTCGGGCCTTGTACACACCGCCCGTCACGTCA
TGAAAGTCGGCAACACCTGAAGTCGATGAGCCAACCCTGCTTGCAGGGAGGCAGTTGCCTAGGGTGGGGTCGGTGATTGG
GACGAAGTCGTAACAAGGTAGCCGTAGCGGAAGCTGCGGCTGGATCACCT
>Dehalococcoidia_SCGC_AG-206-J22
AGAGTTTGATCCCGGCTCAGGATAAACGCTGGCGGCGTGCCTTATGCATGCAAGTCGAACGGTCCTTCCCGCAAGGGAAG
GATAGTGGCGAACGGGTGAGTAACGCGTAAGTAACCTGCCCCCAAGTAAGGAATAACTCTGAGAAATTAGAGCTAATACC
ATATGTGGTCCTTGATTGCAAGGTGAAGGACTAAAGCCTTAGGGCGCTTAGGGAGGGGCTTGCGTCCGATTAGCTAGTTG
GTAGGGTAACGGTCTACCAAGGCGATGATCGGTAGCTGGTTTGAGAGGACATTCAGCCACACTGGGATTGAGATACGGCC
CAGACTCCTACGGGAGGCAGCAGCAAGGAATTTTGTGCAATGGGCGAAAGCCTGACACAGCGACGCCGTGTGGGGGATGA
CGGCCTTCGGGTTGTAAACCCCTTTTCTCAGGGAAGAATAATGACGGTACCTGAGGAATAAGTCGTGGCTAACTACGTGC
CAGCAGCCGCGGTAATACGTAGGCGGCAAGCGTTATCCGGATTTATTGGGCGTAAAGAGGGCGTAGGCGGTTTTTCTAGT
CGATTGTGAAATCTCCCGGCTTAACTGGGAGGGGCCAGTCGATACTGTTAAACTTGAGGGCAGCAGGGGGAGGTGGAATT
CCCGGTGTAGTGGTGAAATGTGTAGATATCGGGAGGAACACCAGTGGCGAAGGCGGCCTCCTAGGCTGTTACTAACGCTG
AGGCCCGAAAGCGTGGGGAGCAAACAGGATCAGATACCCTGGTAGTCCACGCTGTAATCGATGGACACTAGGTATAGGGA
GTATCGACCCTCTCTGTGCCGAAGCTAACGCATTAAGTGTCCCGCCTGGGGAGTACGGCCGCAAGGCTAAAACTCAAAGG
AATTGACGGGGGCCCGCACAAGCAGCGGAGCGTGTGGTTTAATTCGATGCGACGCGAAGAACCTTACCAAGGCTTGACAT
GTCGGAAGTAGCGACCCGAAAGGGAAGCCACCTGTTAAATCAGGAACCGTCACAGGTGCTGCATGGCTGTCGTCAGCTCG
TGCTGTGAAGTGTTAGGTTAAGTCCTGTAACGAGCGCAACCCTCATTGCCAGTTGTTTTCTCTGGCGAGACCGCCCTGCA
AAATGGGGAGGAAGGTGGGGATGACGTCAAGTCAGCACGGCCCTTATGCCTTGGGCTACACACACGCTACAATGGGTGGT
ACAATGGGTAGCAATAGAGCGATCTGGAGCCAATCCTATAAAGCCATCCTCAGTTCGGATTGTAGGCTGAAACCCGCCTG
CATGAAGTTGGAGTTGCTAGTAACCGCAGGTCAGCATACTGCGGTGAATACGTTCTCGGGCCTTGTACACACCGCCCGTC
ACGTCATGAAAGTTGGCAACACCTGAAGTCGATGGGCTAACCCCGACTTGTCGGGGAGGCAGTCGCCGAGGGTGGGGTTG
ATGATTGGGACGAAGTCGTAACAAGGTAGCCGTAGCGGAAGCTGTGGCTGAATCACCT
>Dehalococcoidia_SCGC_AG-205-F21
AGAGTTTGATCCCGGCTCAGGATAAACGCTGGCGGCGTGCTTTATGCATGCAAGTCGAACGGTCTTGATTTATCAAGATA
GTGGCGAACGGGTGAGTAACGCGTAAGCAACCTGCCCTTAAGTATGGGATAACTCCGAGAAATTGGAGCTAATACCGTAT
GTGGTGGTGGGGGTAATGCTCCATCACTAAAGCCTTCGGGTGCTTAGGGAGGGACTTGCGTCCGATTAGCTAGTTGGTAA
GGTAACGGCCTACCAAGGCGATGATCGGTAGCTGGTTTGAGAGGACGATCAGCCACACTGGGACTGAGATACGGCCCAGA
CTCCTACGGGAGGCAGCAGCAAGGAATATTGTGCAATGGGCGAAAGCCTGACACAGCGACGCCGCGTGGGGGATGAAGGC
CTTCGGGTCGTAAACCCCTTTTCCCAGGGAAGAAAAATGACGGTACCTGGGGAATAAGTCTTGGCTAACTACGTGCCAGC
AGCCGCGGTAAAACGTAGAAGGCGAGCGTTATCCGGATTTATTGGGCGTAAAGAGAGTGTAGGCGGTTCTTCAAGTCGGA
TGTAAAATCTCCCGGCTTAACTGGGAGGGACCATTCGATACTGTTGGGCTAGAGTGCAGCAGAGGGAGGTGGAATTCCCG
GTGTAGTGGTGAAATGCGTAGATATCGGGAGGAACACCAGTGGCGAAGGCGGCCTCCTGGGCTGTTACTGACGCTGAGAC
TCGAAGGCGTGGGGAGCGAACAGGATTAGATACCCTGGTAGTCCACGCAGTAAACGATGGACACTAGGTATGGGGAGTAT
CGACCCTTTCCGTGCCGTAGTTAACGCTTTAAGTGTCCCGCCTGGGGAGTACGGTCGCAAGACTAAAACTCAAAGGAATT
GACGGGGGCCCGCACAAGCAGCGGAGCGTGTGGTTTAATTCGATGCAACGCGAAGAACCTTACCAAGGCTTGACATGACG
GAAGTAGCGACCCGAAAGGGAAGTGACCTGTAAAGTCAGGAGCCGCCACAGGTGCTGCATGGCTGTCGTCAGCTCGTGCC
GTGAGGTGTTAGGTTAAGTCCTGTAACGAGCGCAACCCTTGTTGTCAGTTAATTTCTCTGGCGAGACTGCCCCGCAAAAC
GGGGAGGAAGGTAGGGATGACGTCAAGTCAGCATGGCCCTTATGCCTTGGGCTACACACACGCTACAATGGGTGGTACAA
TGGGTAGCAATAGAGTGATCTGGAGCAAATCCTATAAAACCATCCTCAGTTCGGATTGCAGGCTGAAACCTGCCTGCATG
AAGTTGGAGTTGCTAGTAACCGCAGGTCAGCACACTGCGGTGAATACGTTCTCGGGCCTTGTACACACCGCCCGTCACGT
CATGAAAGTCGGCAACACCTGAAGTCGATGGGCTAACCCTGACTTGTCAGGGAGGTAGTCGCCTAAGGTGGGTCCGGCGA
TTGGGACGAAGTCGTAACAAGGTAGCCGTAGCGGAAGCTGCGGCTGGATCACCT
>Dehalococcoidia_SCGC_AG-205-F11
AGAGTTTGATCCCGGCTCAGGATAAACGCTGGCGGCGTGCCTTATGCATGCAAGTCGAACGGTCCTTCCCGCAAGGGAAG
GATAGTGGCGAACGGGTGAGTAACGCGTAAGTAACCTGCCCCCAAGTAAGGAATAACTCTGAGAAATCGGAGCTAATACC
ATATGTGGTCCTTCATTACAAGGTGAAGGACTAAAGCTTTAGGGCGCTTAGGGAGGGGCTTGCGTCCGATTAGCTAGTTG
GTAGGGTAACGGTCTACCAAGGCGATGATCGGTAGCTGGTTTGAGAGGACATTCAGCCACACTGGGATTGAGATACGGCC
CAGACTCCTACGGGAGGCAGCAGCAAGGAATTTTGTGCAATGGGCGAAAGCCTGACACAGCGACGCCGTGTGGGGGATGA
AGGCCCTCGGGTTGTAAACCCCTTTTCTCAGGGAAGAATAATGACGGTACCTGAGGAATAAGTCGTGGCTAACTACGTGC
CAGCAGCCGCGGTAATACGTAGGCGGCAAGCGTTATCCGGATTTATTGGGCGTAAAGAGGGCGTAGGCGGTTTTTCAAGT
CGATTGTGAAATCTCCCGGCTTAACTGGGAGGGGCCAGTCGATACTGTTAGACTAGAGGGCAGCAGGGGGAGGTGGAATT
CCCGGTGTAGTGGTGAAATGTGTAGATATCGGGAGGAACACCAGTGGCGAAGGCGGCCTCCTAGGCTGTTTCTAACGCTG
AGGCCCGAAAGCGTGGGGAGCAAACAGGATCAGATACCCTGGTAGTCCACGCTGTAATCGATGGACACTAGGTATAGGGA
GTATCGACCCTCTCTGTGCCGAAGCTAACGCATTAAGTGTCCCGCCTGGGGAGTACGGCCGCAAGGCTAAAACTCAAAGG
AATTGACGGGGGCCCGCACAAGCAGCGGAGCGTGTGGTTTAATTCGATGCAACGCGAAGAACCTTACCAAGGCTTGACAT
GTCGGAAGTAGCGACCCGAAAGGGAAGCCACCTGTTAAGTCAGGAGCCGTCACAGGTGCTGCATGGCTGTCGTCAGCTCG
TGCTGTGAAGTGTTAGGTTAAGTCCTGTAACGAGCGCAACCCTCGTTGCCAGTTGTTTTCTCTGGCGAGACCGCCCTGCA
AAATGGGGAGGAAGGTGGGGATGACGTCAAGTCAGCACGGCCCTTATGCCTTGGGCTACACACACGCTACAATGGGTGGT
ACAATGGGTAGCAATAGAGCGATCTGGAGCCAATCCTATAAAGCCATCCTCAGTTCGGATTGCAGGCTGAAACCCGCCTG
CATGAAGTTGGAGTTGCTAGTAACCGCAGGTCAGCATACTGCGGTGAATACGTTCTCGGGCCTTGTACACACCGCCCGTC
ACGTCATGAAAGTTGGCAACACCTGAAGTCGATGGGCTAACCCCGACTTGTCGGGGAGGCAGTCGCCGAGGGTGGGGTTG
ATGATTGGGACGAAGTCGTAACAAGGTAGCCGTAGCGGAAGCTGTGGCTGAATCACCT
>Dehalococcoidia_SCGC_AG-200-K21
AGGGTTTGATCCTGGCTCAGGACGAACGCTGGCGGCGCGCCTTACGCATGCAAGTCGAACGCCGGACTTCGGTCCGGAGT
GGCAGACGGCTGAGTAACACGTAGGCAACCCGTCCCACAGCGGGGGATAACTCGCCGAAAGGCAAGCTAATACCGCGTAC
GCTCATGGGGTGAAATTCCCCATGAGGAAAGCCGCAAGGCGCTGAGGGAAGGGCCTGCGTCCTATCAGGTAGTTGGTGAG
GTAACGGCTCACCAAGCCTAAGACGGGTAGCTGGTCTGAGAGGACGGCCAGCCAGACGGGGACTGAGACACGGCCCCGAC
TCCTACGGGAGGCAGCAGCGAGGAATCTTGGGCAATGGGCGAAAGCCTGACCCAGCGACGCCGCGTGGGGGAAGAAGGTC
TTCGGATCGTAAACCCCTTTTGCCGGGGAAGAAGTACTGACGGTACCCGGCGAATAAGCCACGGCTAACTACGTGCCAGC
AGCCGCGGTAATACGTAGGTGGCAAGCGTTGTCCGGATTTACTGGGCGTAAAGCGCGTGTAGGCGGTTCGTTAAGTCCGG
TGTGAAATCTCCCGGCCCAACCGGGAGAGGTCATCGGATACTGGCGGACTAGAGGAGGGTAGAGGAAGGCGGAATTCCCG
GTGTAGCGGTGATATGCGTAGATATCGGGAGGAACACCAGTGGCGAAGGCGGCCTTCTGGGCCCACCCTGACGCTGAGGC
GCGAAAGCGTGGGGAGCAAACCGGATTAGATACCCGGGTAGTCCACGCCCTAAACGTTGGACACTAGGTGTGGGGGGTGT
CGACCCCCTCCGTGCCGTAGCTAACGCCTTAAGTGTCCCGCCTGGGGAGTACGGCCGCAAGGCTAAAACTCAAAGGAATT
GACGGGGGCCCGCACAAGCGGCGGAGCGTGTGGTTTAATTCGATGCAACGCGAAGAACCTTACCAGGGCATGACATGCCG
GTGGTACTGATCTGAAAGGTGAAGGACCCTTCGGGGAGCCGGCACAGGTGCTGCATGGCTGTCGTCAGCTCGTGCCGTGA
GGTGTTGGGTTAAGTCCCGCAACGAGCGCAACCCCTGCCGTCAGTTAAATCTCTCTGACGGGACTGCTGGGATAAACTCA
GAGGAAGGTGGGGATGACGTCAAGTCAGCATGGCCCTTACGCCCTGGGCTACACACACGCTACAATGGTCGGTACAACGG
GTCGCGATAGCGCGAGCTGGAGCTAATCCCCTAAAGCCGGCCCCAGTTCAGATTGCAGGCTGCAACTCGCCTGCATGAAG
GCGGAGTCGCTAGTAACCGCAGGTCAGCAATACTGCGGTGAATACGTTCCCGGGCCTTGTACACACCGCCCGTCACGTCA
TGGAAGTCGGCAGCACCTGAAGTCGCTGAGCCAACGCGCAAGCGGAGCATGCGCCTAGGGTGAGGCGGGTAACTGTGACG
AAGTCGTAACAAGGTAGCCGTACGGGAACGTGCGGCTGGATCACCT
>Dehalococcoidia_SCGC_AG-205-G09
AGAGTTTGATCCCGGCTCAGGATAAACGCTGGCGGCGTGCCTTATGCATGCAAGTCGAACGGGTTGCCTTCGGGTAACTA
GTGGCGGACGGGTGAGTAACACGTAAGTAACCTGCCCTTGAGTATGGAATAACTCCGAGAAATTGGAGCTAATACCGTAT
GTGATGATGGAGGTAAGGCTTCACCATTAAAGCCTTCGGGCGCTCGAGGAGGGGCTTGCGGCCGATTAGCTAGTTGGTAG
AGTAATGGTTTACCAAGGCGATGATCGGTAGCTGGTTTGAGAGGACGGTCAGCCACACTGGGACTGAGATACGGCCCAGA
CTCCTACGGGAGGCAGCAGCAAGGAATTTTGCGCAATGGGCGAAAGCCTGACGCAGCAACGCCGCGTGGGGGATTAAGGC
CTTCGGGTCGTAAACCCCTTTTCTCAGGGAAGAAAAATGACGGTACCTGAGGAATAAGCCCCGGCTAACTACGTGCCAGC
AGCCGCGGTAATACGTAGGGGGCGAGCGTTATCCGGATTTACTGGGCGTAAAGGGGGCGCAGGCGGCCTTTCAAGTCGGA
TGTAAAATCTCCCGGCTTAACCGGGAGGGATCATTCGATACTGTTGGGCTAGAGAGCAGCAGGGGGAGGTGGAATTCCCG
GTGGAGTGGTGAAATGCGTAGATATCGGGAGGAACACCAGTGGCGAAGGCGGCCTCCTGGGCTGTTTCTGACGCTGAGGC
CCGAAAGCGTGGGTAGCGAACAGGATTAGATACCCTGGTAGTCCACGCCCTAAACGATGGACACTAGGTATGGGGAGTAT
CGACCCTCTCCGTGCCGAAGCTAACGCCTTAAGTGTCCCGCCTGGGGACTACGACCGCAAGGTTAAAACTCAAAGGAATT
GACGGGGGCCCGCACAAGCAGCGGAGCGTGTGGTTTAATTCGATGCAACGCGAAGAACCTTACCAAGGCTTGACATATCG
GAAGTAGTGAACCGAAAGGGGAACCACCTGTTAAGTCAGGAGCCGATACAGGTGCTGCATGGCTGTCGTCAGCTCGTGCC
GTGAGGTGTTTGGTTAAGTCCTGCAACGAGCGCAACCCTTGTTGCCAGTTGATTTCTCTGGCGAGACTGCCCTGCAAAAC
GGGGAGGAAGGTGGGGATGACGTCAAGTCAGCATGGCCCTTATGCCTTGGGCTACACACACGCTACAATGGGTGGTACAA
TGGGTAGCAATAGAGCGATCTGGAGCTAATCCTTAAAGCCATCCTCAGTTCGGATTGCAGGCTGAAACTCGCCTGCATGA
AGCTGGAGTTGCTAGTAACCGCATATCAGCACGGTGCGGTGAATACGTTCTCGGGCCTTGTACACACCGCCCGTCACGTC
ATGAAAGTTGGCAACACCTGAAATCGATGGGCTAACCCCGACTTGTCGGGGAGGCAGTCGCCTAGGGTGGGGCTGATGAT
TGGGACGAAGTCGTAACAAGGTAGCTGTAGCGGAAGCTGCGGCTGGATCACCT
>Dehalococcoidia_SCGC_AG-205-G20
AGAGTTTGATCCTGGCTCAGGATAAACGCTGGCGGTGTGCTTTATGCATGCAAGTCGAACGGTATTAATAGATCAAGCTT
GCTTGATTTTTTAAGAGAGTGGCAGACGGGTGAGTAACGCGTAAGTAATCTGCCCTCAAGTAGGGGATAACCCTGAGAAA
TTGGGGCTAATACCTTATGTGGTGGTGGGGGTAATGCTTCATCACTAAAGCCGCAAGGCGCTTGGGGAGGAACTTGCGTC
TGATTAGCTTGTTGGTAGGGTAACGGCTTACCAAGGCGATGATCGGTAGCTGGTCTGAGAGGATGGTCAGCCACACTGGG
ACTGAGATACGGCCCAGACTCCTACGGGAGGCAGCAGCAAGGAATATTGGGCAATGGGCGAAAGCCTGACCCAGCGACAC
CGCGTGGGGGATGAAGGCCTTCGGGTTGTAAACTCCTTTTCTTGGGGAAGAAAAAAATGACGGTACCTGAGGAATAAGTC
TCGGCTAACTACGTGCCAGCAGCCGCGGTAATACGTAGGAGGCGAGCGTTATCCGGATTTACTGGGCGTAAAGGGGGCGT
AGGCGGCTTTTCAAGTTGGATGTGAAATCTCCCTGCTTAACGGGGAGGGGTCATTCAATACTGTTAAGCTTGAGGGCAGC
AGAGGAAGGTGGAATTCCCGGAGTAGTGGTGAAATGCGTAGATATCGGGAGGAACACCAGTGGCGAAGGCGGCCTTCTGG
GCTGTTCCTGACGCTGAGGCCCGAAAGCGCGGGGAGCGAACAGGATTAGATACCCTGGTAGTCCGCGCAGTAAACGATGG
ACACTAGGTATAGGGAGTATCGACCCTCTCTGTGCCTTAGCTAACGCGTTAAGTGTCCCGCCTGGGGAGTACGGCCGCAA
GGCTAAAACTCAAAGGAATTGACGGGGGCCCGCACAAGCAGCGGAGCGTGTGGTTTAATTCGATGCAACGCGAAGAACCT
TACCAAGGCTTGACATGTCGGAAGTAGAAACCCGAAAGGGTGACAACCTGTAAAGTCAGGAACCGTCACAGGTGCTGCAT
GGTTGTCGTCAGCTCGTGCCGTGAGGTGTTGGGTTAAGTCCTGTAACGAGCGCAACCCCTGTTGTCAGTTGCTTTTTCTG
GCAAGACTGCCCTGAAAACAGGGAGGAAGGTGGGGATGACGTCAAATCAGCATGGCCCTTATGCCTTGGGCTACACACAC
GCTACAATGGGTGGTACAATTGGTAGCAATAGAGCAATCTGGAGCCAATCCTTAAAACCATCCTCAGTTCGAATTGCAGG
CTGAAACTCGCCTGCATGAAGTTGGAGTTGCTAGTAACCGTAGGTCAGCATACTACGGTGAATACGTTCTCGGGCCTTGT
ACACACCGCCCGTCACGTCATGAAAGTCGGCAATACCTGAAGTCGGTGTGCTAACCCTTTTGGGGGGCAGCCGCCGAGGG
TAGGGCTGATGATTGGGACGAAGTCGTAACAAGGTAGCCGTAGCGGAAGCTGCGGCTGGATCACCT
>Dehalococcoidia_SCGC_AG-205-G03
AGAGTTTGATCCTGGCTCAGGATAAACGCTGGCGGTGTGCTTTATGCATGCAAGTCGAACGGTATTAATAGATCAAGCTT
GCTTGATTTTTTAAGAGAGTGGCAGACGGGTGAGTAACGCGTAAGTAATCTGCCCTCAAGTAGGGGATAACCCTGAGAAA
TTGGGGCTAATACCTTATGTGGTGGTGGGGGTAATGCTTCATCACTAAAGCCGCAAGGCGCTTGGGGAGGAACTTGCGTC
TGATTAGCTTGTTGGTAGGGTAACGGCTTACCAAGGCGATGATCGGTAGCTGGTCTGAGAGGATGGTCAGCCACACTGGG
ACTGAGATACGGCCCAGACTCCTACGGGAGGCAGCAGCAAGGAATATTGGGCAATGGGCGAAAGCCTGACCCAGCGACAC
CGCGTGGGGGATGAAGGCCTTCGGGTTGTAAACTCCTTTTCTTGGGGAAGAAAAAAATGACGGTACCTGAGGAATAAGTC
TCGGCTAACTACGTGCCAGCAGCCGCGGTAATACGTAGGAGGCGAGCGTTATCCGGATTTACTGGGCGTAAAGGGGGCGT
AGGCGGCTTTTCAAGTTGGATGTGAAATCTCCCTGCTTAACGGGGAGGGGTCATTCAATACTGTTAAGCTTGAGGGCAGC
AGAGGAAGGTGGAATTCCCGGAGTAGTGGTGAAATGCGTAGATATCGGGAGGAACACCAGTGGCGAAGGCGGCCTTCTGG
GCTGTTCCTGACGCTGAGGCCCGAAAGCGCGGGGAGCGAACAGGATTAGATACCCTGGTAGTCCGCGCAGTAAACGATGG
ACACTAGGTATAGGGAGTATCGACCCTCTCTGTGCCTTAGCTAACGCGTTAAGTGTCCCGCCTGGGGAGTACGGCCGCAA
GGCTAAAACTCAAAGGAATTGACGGGGGCCCGCACAAGCAGCGGAGCGTGTGGTTTAATTCGATGCAACGCGAAGAACCT
TACCAAGGCTTGACATGTCGGAAGTAGAAACCCGAAAGGGTGACAACCTGTAAAGTCAGGAACCGTCACAGGTGCTGCAT
GGTTGTCGTCAGCTCGTGCCGTGAGGTGTTGGGTTAAGTCCTGTAACGAGCGCAACCCCTGTTGTCAGTTGCTTTTTCTG
GCAAGACTGCCCTGAAAACAGGGAGGAAGGTGGGGATGACGTCAAATCAGCATGGCCCTTATGCCTTGGGCTACACACAC
GCTACAATGGGTGGTACAATTGGTAGCAATAGAGCAATCTGGAGCCAATCCTTAAAACCATCCTCAGTTCGAATTGCAGG
CTGAAACTCGCCTGCATGAAGTTGGAGTTGCTAGTAACCGTAGGTCAGCATACTACGGTGAATACGTTCTCGGGCCTTGT
ACACACCGCCCGTCACGTCATGAAAGTCGGCAATACCTGAAGTCGGTGTGCTAACCCTTTTGGGGGGCAGCCGCCGAGGG
TAGGGCTGATGATTGGGACGAAGTCGTAACAAGGTAGCCGTAGCGGAAGCTGCGGCTGGATCACCT
>Dehalococcoidia_SCGC_AG-205-C16
AGAGTTTGATCCTGGCTCAGGATAAACGCTGGCGGTGTGCTTTATGCATGCAAGTCGAACGGTATTAATAGATCAAGCTT
GCTTGATTTTTTAAGAGAGTGGCAGACGGGTGAGTAACGCGTAAGTAATCTGCCCTCAAGTAGGGGATAACCCTGAGAAA
TTGGGGCTAATACCTTATGTGGTGGTGGGGGTAATGCTTCATCACTAAAGCCGCAAGGCGCTTGGGGAGGAACTTGCGTC
TGATTAGCTTGTTGGTAGGGTAACGGCTTACCAAGGCGATGATCGGTAGCTGGTCTGAGAGGATGGTCAGCCACACTGGG
ACTGAGATACGGCCCAGACTCCTACGGGAGGCAGCAGCAAGGAATATTGGGCAATGGGCGAAAGCCTGACCCAGCGACAC
CGCGTGGGGGATGAAGGCCTTCGGGTTGTAAACTCCTTTTCTTGGGGAAGAAAAAAATGACGGTACCTGAGGAATAAGTC
TCGGCTAACTACGTGCCAGCAGCCGCGGTAATACGTAGGAGGCGAGCGTTATCCGGATTTACTGGGCGTAAAGGGGGCGT
AGGCGGCTTTTCAAGTTGGATGTGAAATCTCCCTGCTTAACGGGGAGGGGTCATTCAATACTGTTAAGCTTGAGGGCAGC
AGAGGAAGGTGGAATTCCCGGAGTAGTGGTGAAATGCGTAGATATCGGGAGGAACACCAGTGGCGAAGGCGGCCTTCTGG
GCTGTTCCTGACGCTGAGGCCCGAAAGCGCGGGGAGCGAACAGGATTAGATACCCTGGTAGTCCGCGCAGTAAACGATGG
ACACTAGGTATAGGGAGTATCGACCCTCTCTGTGCCTTAGCTAACGCGTTAAGTGTCCCGCCTGGGGAGTACGGCCGCAA
GGCTAAAACTCAAAGGAATTGACGGGGGCCCGCACAAGCAGCGGAGCGTGTGGTTTAATTCGATGCAACGCGAAGAACCT
TACCAAGGCTTGACATGTCGGAAGTAGAAACCCGAAAGGGTGACAACCTGTAAAGTCAGGAACCGTCACAGGTGCTGCAT
GGTTGTCGTCAGCTCGTGCCGTGAGGTGTTGGGTTAAGTCCTGTAACGAGCGCAACCCCTGTTGTCAGTTGCTTTTTCTG
GCAAGACTGCCCTGAAAACAGGGAGGAAGGTGGGGATGACGTCAAATCAGCATGGCCCTTATGCCTTGGGCTACACACAC
GCTACAATGGGTGGTACAATTGGTAGCAATAGAGCAATCTGGAGCCAATCCTTAAAACCATCCTCAGTTCGAATTGCAGG
CTGAAACTCGCCTGCATGAAGTTGGAGTTGCTAGTAACCGTAGGTCAGCATACTACGGTGAATACGTTCTCGGGCCTTGT
ACACACCGCCCGTCACGTCATGAAAGTCGGCAATACCTGAAGTCGGTGTGCTAACCCTTTTGGGGGGCAGCCGCCGAGGG
TAGGGCTGATGATTGGGACGAAGTCGTAACAAGGTAGCCGTAGCGGAAGCTGCGGCTGGATCACCT
>Dehalococcoidia_SCGC_AG-205-C05
AGAGTTTGATCCTGGCTCAGGATAAACGCTGGCGGTGTGCTTTATGCATGCAAGTCGAACGGTATTAATAGATCAAGCTT
GCTTGATTTTTTAAGAGAGTGGCAGACGGGTGAGTAACGCGTAAGTAATCTGCCCTCAAGTAGGGGATAACCCTGAGAAA
TTGGGGCTAATACCTTATGTGGTGGTGGGGGTAATGCTTCATCACTAAAGCCGCAAGGCGCTTGGGGAGGAACTTGCGTC
TGATTAGCTTGTTGGTAGGGTAACGGCTTACCAAGGCGATGATCGGTAGCTGGTCTGAGAGGATGGTCAGCCACACTGGG
ACTGAGATACGGCCCAGACTCCTACGGGAGGCAGCAGCAAGGAATATTGGGCAATGGGCGAAAGCCTGACCCAGCGACAC
CGCGTGGGGGATGAAGGCCTTCGGGTTGTAAACTCCTTTTCTTGGGGAAGAAAAAAATGACGGTACCTGAGGAATAAGTC
TCGGCTAACTACGTGCCAGCAGCCGCGGTAATACGTAGGAGGCGAGCGTTATCCGGATTTACTGGGCGTAAAGGGGGCGT
AGGCGGCTTTTCAAGTTGGATGTGAAATCTCCCTGCTTAACGGGGAGGGGTCATTCAATACTGTTAAGCTTGAGGGCAGC
AGAGGAAGGTGGAATTCCCGGAGTAGTGGTGAAATGCGTAGATATCGGGAGGAACACCAGTGGCGAAGGCGGCCTTCTGG
GCTGTTCCTGACGCTGAGGCCCGAAAGCGCGGGGAGCGAACAGGATTAGATACCCTGGTAGTCCGCGCAGTAAACGATGG
ACACTAGGTATAGGGAGTATCGACCCTCTCTGTGCCTTAGCTAACGCGTTAAGTGTCCCGCCTGGGGAGTACGGCCGCAA
GGCTAAAACTCAAAGGAATTGACGGGGGCCCGCACAAGCAGCGGAGCGTGTGGTTTAATTCGATGCAACGCGAAGAACCT
TACCAAGGCTTGACATGTCGGAAGTAGAAACCCGAAAGGGTGACAACCTGTAAAGTCAGGAACCGTCACAGGTGCTGCAT
GGTTGTCGTCAGCTCGTGCCGTGAGGTGTTGGGTTAAGTCCTGTAACGAGCGCAACCCCTGTTGTCAGTTGCTTTTTCTG
GCAAGACTGCCCTGAAAACAGGGAGGAAGGTGGGGATGACGTCAAATCAGCATGGCCCTTATGCCTTGGGCTACACACAC
GCTACAATGGGTGGTACAATTGGTAGCAATAGAGCAATCTGGAGCCAATCCTTAAAACCATCCTCAGTTCGAATTGCAGG
CTGAAACTCGCCTGCATGAAGTTGGAGTTGCTAGTAACCGTAGGTCAGCATACTACGGTGAATACGTTCTCGGGCCTTGT
ACACACCGCCCGTCACGTCATGAAAGTCGGCAATACCTGAAGTCGGTGTGCTAACCCTTTTGGGGGGCAGCCGCCGAGGG
TAGGGCTGATGATTGGGACGAAGTCGTAACAAGGTAGCCGTAGCGGAAGCTGCGGCTGGATCACCT
>Dehalococcoidia_SCGC_AG-200-E23
AGGGTTTGATCCTGGCTCAGGACGAACGCTGGCGGCGCGCCTTACGCATGCAAGTCGAACGCCGGACTTCGGTCCGGAGT
GGCAGACGGCTGAGTAACACGTAGGCAACCCGTCCCACAGCGGGGGATAACTCGCCGAAAGGCAAGCTAATACCGCGTAC
GCTCATGGGGTGAAATTCCCCATGAGGAAAGCCGCAAGGCGCTGAGGGAAGGGCCTGCGTCCTATCAGGTAGTTGGTGAG
GTAACGGCTCACCAAGCCTAAGACGGGTAGCTGGTCTGAGAGGACGGCCAGCCAGACGGGGACTGAGACACGGCCCCGAC
TCCTACGGGAGGCAGCAGCGAGGAATCTTGGGCAATGGGCGAAAGCCTGACCCAGCGACGCCGCGTGGGGGAAGAAGGTC
TTCGGATCGTAAACCCCTTTTGCCGGGGAAGAAGTACTGACGGTACCCGGCGAATAAGCCACGGCTAACTACGTGCCAGC
AGCCGCGGTAATACGTAGGTGGCAAGCGTTGTCCGGATTTACTGGGCGTAAAGCGCGTGTAGGCGGTTCGTTAAGTCCGG
TGTGAAATCTCCCGGCCCAACCGGGAGAGGTCATCGGATACTGGCGGACTAGAGGAGGGTAGAGGAAGGCGGAATTCCCG
GTGTAGCGGTGATATGCGTAGATATCGGGAGGAACACCAGTGGCGAAGGCGGCCTTCTGGGCCCACCCTGACGCTGAGGC
GCGAAAGCGTGGGGAGCAAACCGGATTAGATACCCGGGTAGTCCACGCCCTAAACGTTGGACACTAGGTGTGGGGGGTGT
CGACCCCCTCCGTGCCGTAGCTAACGCCTTAAGTGTCCCGCCTGGGGAGTACGGCCGCAAGGCTAAAACTCAAAGGAATT
GACGGGGGCCCGCACAAGCGGCGGAGCGTGTGGTTTAATTCGATGCAACGCGAAGAACCTTACCAGGGCATGACATGCCG
GTGGTACTGATCTGAAAGGTGAAGGACCCTTCGGGGAGCCGGCACAGGTGCTGCATGGCTGTCGTCAGCTCGTGCCGTGA
GGTGTTGGGTTAAGTCCCGCAACGAGCGCAACCCCTGCCGTCAGTTAAATCTCTCTGACGGGACTGCTGGGATAAACTCA
GAGGAAGGTGGGGATGACGTCAAGTCAGCATGGCCCTTACGCCCTGGGCTACACACACGCTACAATGGTCGGTACAACGG
GTCGCGATAGCGCGAGCTGGAGCTAATCCCCTAAAGCCGGCCCCAGTTCAGATTGCAGGCTGCAACTCGCCTGCATGAAG
GCGGAGTCGCTAGTAACCGCAGGTCAGCAATACTGCGGTGAATACGTTCCCGGGCCTTGTACACACCGCCCGTCACGTCA
TGGAAGTCGGCAGCACCTGAAGTCGCTGAGCCAACGCGCAAGCGGAGCATGCGCCTAGGGTGAGGCGGGTAACTGTGACG
AAGTCGTAACAAGGTAGCCGTACGGGAACGTGCGGCTGGATCACCT
>Dehalococcoidia_SCGC_AG-200-C05
AGGGTTTGATCCTGGCTCAGGACGAACGCTGGCGGCGCGCCTTACGCATGCAAGTCGAACGCCGGACTTCGGTCCGGAGT
GGCAGACGGCTGAGTAACACGTAGGCAACCCGTCCCACAGCGGGGGATAACTCGCCGAAAGGCAAGCTAATACCGCGTAC
GCTCATGGGGTGAAATTCCCCATGAGGAAAGCCGCAAGGCGCTGAGGGAAGGGCCTGCGTCCTATCAGGTAGTTGGTGAG
GTAACGGCTCACCAAGCCTAAGACGGGTAGCTGGTCTGAGAGGACGGCCAGCCAGACGGGGACTGAGACACGGCCCCGAC
TCCTACGGGAGGCAGCAGCGAGGAATCTTGGGCAATGGGCGAAAGCCTGACCCAGCGACGCCGCGTGGGGGAAGAAGGTC
TTCGGATCGTAAACCCCTTTTGCCGGGGAAGAAGTACTGACGGTACCCGGCGAATAAGCCACGGCTAACTACGTGCCAGC
AGCCGCGGTAATACGTAGGTGGCAAGCGTTGTCCGGATTTACTGGGCGTAAAGCGCGTGTAGGCGGTTCGTTAAGTCCGG
TGTGAAATCTCCCGGCCCAACCGGGAGAGGTCATCGGATACTGGCGGACTAGAGGAGGGTAGAGGAAGGCGGAATTCCCG
GTGTAGCGGTGATATGCGTAGATATCGGGAGGAACACCAGTGGCGAAGGCGGCCTTCTGGGCCCACCCTGACGCTGAGGC
GCGAAAGCGTGGGGAGCAAACCGGATTAGATACCCGGGTAGTCCACGCCCTAAACGTTGGACACTAGGTGTGGGGGGTGT
CGACCCCCTCCGTGCCGTAGCTAACGCCTTAAGTGTCCCGCCTGGGGAGTACGGCCGCAAGGCTAAAACTCAAAGGAATT
GACGGGGGCCCGCACAAGCGGCGGAGCGTGTGGTTTAATTCGATGCAACGCGAAGAACCTTACCAGGGCATGACATGCCG
GTGGTACTGATCTGAAAGGTGAAGGACCCTTCGGGGAGCCGGCACAGGTGCTGCATGGCTGTCGTCAGCTCGTGCCGTGA
GGTGTTGGGTTAAGTCCCGCAACGAGCGCAACCCCTGCCGTCAGTTAAATCTCTCTGACGGGACTGCTGGGATAAACTCA
GAGGAAGGTGGGGATGACGTCAAGTCAGCATGGCCCTTACGCCCTGGGCTACACACACGCTACAATGGTCGGTACAACGG
GTCGCGATAGCGCGAGCTGGAGCTAATCCCCTAAAGCCGGCCCCAGTTCAGATTGCAGGCTGCAACTCGCCTGCATGAAG
GCGGAGTCGCTAGTAACCGCAGGTCAGCAATACTGCGGTGAATACGTTCCCGGGCCTTGTACACACCGCCCGTCACGTCA
TGGAAGTCGGCAGCACCTGAAGTCGCTGAGCCAACGCGCAAGCGGAGCATGCGCCTAGGGTGAGGCGGGTAACTGTGACG
AAGTCGTAACAAGGTAGCCGTACGGGAACGTGCGGCTGGATCACCT
>Dehalococcoidia_SCGC_AG-200-G19
AGGGTTTGATCCTGGCTCAGGACGAACGCTGGCGGCGCGCCTTACGCATGCAAGTCGAACGCCGGACTTCGGTCCGGAGT
GGCAGACGGCTGAGTAACACGTAGGCAACCCGTCCCACAGCGGGGGATAACTCGCCGAAAGGCAAGCTAATACCGCGTAC
GCTCATGGGGTGAAATTCCCCATGAGGAAAGCCGCAAGGCGCTGAGGGAAGGGCCTGCGTCCTATCAGGTAGTTGGTGAG
GTAACGGCTCACCAAGCCTAAGACGGGTAGCTGGTCTGAGAGGACGGCCAGCCAGACGGGGACTGAGACACGGCCCCGAC
TCCTACGGGAGGCAGCAGCGAGGAATCTTGGGCAATGGGCGAAAGCCTGACCCAGCGACGCCGCGTGGGGGAAGAAGGTC
TTCGGATCGTAAACCCCTTTTGCCGGGGAAGAAGTACTGACGGTACCCGGCGAATAAGCCACGGCTAACTACGTGCCAGC
AGCCGCGGTAATACGTAGGTGGCAAGCGTTGTCCGGATTTACTGGGCGTAAAGCGCGTGTAGGCGGTTCGTTAAGTCCGG
TGTGAAATCTCCCGGCCCAACCGGGAGAGGTCATCGGATACTGGCGGACTAGAGGAGGGTAGAGGAAGGCGGAATTCCCG
GTGTAGCGGTGATATGCGTAGATATCGGGAGGAACACCAGTGGCGAAGGCGGCCTTCTGGGCCCACCCTGACGCTGAGGC
GCGAAAGCGTGGGGAGCAAACCGGATTAGATACCCGGGTAGTCCACGCCCTAAACGTTGGACACTAGGTGTGGGGGGTGT
CGACCCCCTCCGTGCCGTAGCTAACGCCTTAAGTGTCCCGCCTGGGGAGTACGGCCGCAAGGCTAAAACTCAAAGGAATT
GACGGGGGCCCGCACAAGCGGCGGAGCGTGTGGTTTAATTCGATGCAACGCGAAGAACCTTACCAGGGCATGACATGCCG
GTGGTACTGATCTGAAAGGTGAAGGACCCTTCGGGGAGCCGGCACAGGTGCTGCATGGCTGTCGTCAGCTCGTGCCGTGA
GGTGTTGGGTTAAGTCCCGCAACGAGCGCAACCCCTGCCGTCAGTTAAATCTCTCTGACGGGACTGCTGGGATAAACTCA
GAGGAAGGTGGGGATGACGTCAAGTCAGCATGGCCCTTACGCCCTGGGCTACACACACGCTACAATGGTCGGTACAACGG
GTCGCGATAGCGCGAGCTGGAGCTAATCCCCTAAAGCCGGCCCCAGTTCAGATTGCAGGCTGCAACTCGCCTGCATGAAG
GCGGAGTCGCTAGTAACCGCAGGTCAGCAATACTGCGGTGAATACGTTCCCGGGCCTTGTACACACCGCCCGTCACGTCA
TGGAAGTCGGCAGCACCTGAAGTCGCTGAGCCAACGCGCAAGCGGAGCATGCGCCTAGGGTGAGGCGGGTAACTGTGACG
AAGTCGTAACAAGGTAGCCGTACGGGAACGTGCGGCTGGATCACCT
>Dehalococcoidia_SCGC_AG-200-B03
AGGGTTTGATCCTGGCTCAGGACGAACGCTGGCGGCGCGCCTTACGCATGCAAGTCGAACGCCGGACTTCGGTCCGGAGT
GGCAGACGGCTGAGTAACACGTAGGCAACCCGTCCCACAGCGGGGGATAACTCGCCGAAAGGCAAGCTAATACCGCGTAC
GCTCATGGGGTGAAATTCCCCATGAGGAAAGCCGCAAGGCGCTGAGGGAAGGGCCTGCGTCCTATCAGGTAGTTGGTGAG
GTAACGGCTCACCAAGCCTAAGACGGGTAGCTGGTCTGAGAGGACGGCCAGCCAGACGGGGACTGAGACACGGCCCCGAC
TCCTACGGGAGGCAGCAGCGAGGAATCTTGGGCAATGGGCGAAAGCCTGACCCAGCGACGCCGCGTGGGGGAAGAAGGTC
TTCGGATCGTAAACCCCTTTTGCCGGGGAAGAAGTACTGACGGTACCCGGCGAATAAGCCACGGCTAACTACGTGCCAGC
AGCCGCGGTAATACGTAGGTGGCAAGCGTTGTCCGGATTTACTGGGCGTAAAGCGCGTGTAGGCGGTTCGTTAAGTCCGG
TGTGAAATCTCCCGGCCCAACCGGGAGAGGTCATCGGATACTGGCGGACTAGAGGAGGGTAGAGGAAGGCGGAATTCCCG
GTGTAGCGGTGATATGCGTAGATATCGGGAGGAACACCAGTGGCGAAGGCGGCCTTCTGGGCCCACCCTGACGCTGAGGC
GCGAAAGCGTGGGGAGCAAACCGGATTAGATACCCGGGTAGTCCACGCCCTAAACGTTGGACACTAGGTGTGGGGGGTGT
CGACCCCCTCCGTGCCGTAGCTAACGCCTTAAGTGTCCCGCCTGGGGAGTACGGCCGCAAGGCTAAAACTCAAAGGAATT
GACGGGGGCCCGCACAAGCGGCGGAGCGTGTGGTTTAATTCGATGCAACGCGAAGAACCTTACCAGGGCATGACATGCCG
GTGGTACTGATCTGAAAGGTGAAGGACCCTTCGGGGAGCCGGCACAGGTGCTGCATGGCTGTCGTCAGCTCGTGCCGTGA
GGTGTTGGGTTAAGTCCCGCAACGAGCGCAACCCCTGCCGTCAGTTAAATCTCTCTGACGGGACTGCTGGGATAAACTCA
GAGGAAGGTGGGGATGACGTCAAGTCAGCATGGCCCTTACGCCCTGGGCTACACACACGCTACAATGGTCGGTACAACGG
GTCGCGATAGCGCGAGCTGGAGCTAATCCCCTAAAGCCGGCCCCAGTTCAGATTGCAGGCTGCAACTCGCCTGCATGAAG
GCGGAGTCGCTAGTAACCGCAGGTCAGCAATACTGCGGTGAATACGTTCCCGGGCCTTGTACACACCGCCCGTCACGTCA
TGGAAGTCGGCAGCACCTGAAGTCGCTGAGCCAACGCGCAAGCGGAGCATGCGCCTAGGGTGAGGCGGGTAACTGTGACG
AAGTCGTAACAAGGTAGCCGTACGGGAACGTGCGGCTGGATCACCT
>Dehalococcoidia_SCGC_AG-200-A03
AGGGTTTGATCCTGGCTCAGGACGAACGCTGGCGGCGCGCCTTACGCATGCAAGTCGAACGCCGGACTTCGGTCCGGAGT
GGCAGACGGCTGAGTAACACGTAGGCAACCCGTCCCACAGCGGGGGATAACTCGCCGAAAGGCAAGCTAATACCGCGTAC
GCTCATGGGGTGAAATTCCCCATGAGGAAAGCCGCAAGGCGCTGAGGGAAGGGCCTGCGTCCTATCAGGTAGTTGGTGAG
GTAACGGCTCACCAAGCCTAAGACGGGTAGCTGGTCTGAGAGGACGGCCAGCCAGACGGGGACTGAGACACGGCCCCGAC
TCCTACGGGAGGCAGCAGCGAGGAATCTTGGGCAATGGGCGAAAGCCTGACCCAGCGACGCCGCGTGGGGGAAGAAGGTC
TTCGGATCGTAAACCCCTTTTGCCGGGGAAGAAGTACTGACGGTACCCGGCGAATAAGCCACGGCTAACTACGTGCCAGC
AGCCGCGGTAATACGTAGGTGGCAAGCGTTGTCCGGATTTACTGGGCGTAAAGCGCGTGTAGGCGGTTCGTTAAGTCCGG
TGTGAAATCTCCCGGCCCAACCGGGAGAGGTCATCGGATACTGGCGGACTAGAGGAGGGTAGAGGAAGGCGGAATTCCCG
GTGTAGCGGTGATATGCGTAGATATCGGGAGGAACACCAGTGGCGAAGGCGGCCTTCTGGGCCCACCCTGACGCTGAGGC
GCGAAAGCGTGGGGAGCAAACCGGATTAGATACCCGGGTAGTCCACGCCCTAAACGTTGGACACTAGGTGTGGGGGGTGT
CGACCCCCTCCGTGCCGTAGCTAACGCCTTAAGTGTCCCGCCTGGGGAGTACGGCCGCAAGGCTAAAACTCAAAGGAATT
GACGGGGGCCCGCACAAGCGGCGGAGCGTGTGGTTTAATTCGATGCAACGCGAAGAACCTTACCAGGGCATGACATGCCG
GTGGTACTGATCTGAAAGGTGAAGGACCCTTCGGGGAGCCGGCACAGGTGCTGCATGGCTGTCGTCAGCTCGTGCCGTGA
GGTGTTGGGTTAAGTCCCGCAACGAGCGCAACCCCTGCCGTCAGTTAAATCTCTCTGACGGGACTGCTGGGATAAACTCA
GAGGAAGGTGGGGATGACGTCAAGTCAGCATGGCCCTTACGCCCTGGGCTACACACACGCTACAATGGTCGGTACAACGG
GTCGCGATAGCGCGAGCTGGAGCTAATCCCCTAAAGCCGGCCCCAGTTCAGATTGCAGGCTGCAACTCGCCTGCATGAAG
GCGGAGTCGCTAGTAACCGCAGGTCAGCAATACTGCGGTGAATACGTTCCCGGGCCTTGTACACACCGCCCGTCACGTCA
TGGAAGTCGGCAGCACCTGAAGTCGCTGAGCCAACGCGCAAGCGGAGCATGCGCCTAGGGTGAGGCGGGTAACTGTGACG
AAGTCGTAACAAGGTAGCCGTACGGGAACGTGCGGCTGGATCACCT
>Dehalococcoidia_SCGC_AG-205-I02
AGAGTTTGATCCCGGCTCAGGATAAACGCTGGCGGCGTGCCTTATGCATGCAAGTCGAACGGTCCATCTTCGGATGGGCA
GTGGCGGACGGGTGAGTAACACGTAAGTAACCTGCCCGGAAGTGGGGGATAACCCCGCGAAAGTGGGGCTAATACCGCAT
GTGGTGGTCTTCGGTTCGCCGAGGATCATTAAAGCCTTCGGGCGCTTCTGGAGGGGCTTGCGGCCGATTAGCTAGTTGGT
GGGGTAACGGCCTACCAAGGCGACGATCGGTAGCTGGTCTGAGAGGACGGCCAGCCACACGGGGACTGAGACACGGCCCC
GACTCCTACGGGAGGCAGCAGCAAGGAATCTTGCGCAATGGGCGAAAGCCTGACGCAGCAACGCCGCGTGGGGGATGAAG
GCCCTTGGGTCGTAAACCCCTTTTGCAGGGGAAGATAATGACGGTACCCTGCGAATAAGCCACGGCTAACTACGTGCCAG
CAGCCGCGGTAATACGTAGGTGGCAAGCGTTGTCCGGATTTACTGGGCGTAAAGAGCGCGTAGGCGGTTTGCCAAGTCTG
GGGTGAAATCTCCCGGCTCAACCGGGAGGGGTCTCTGGATACTGGCAGGCTTGAGGAGAGCAGAGGAGAGTGGAATTCCA
GGTGTAGTGGTGAAATGCGTAGATATCTGGAGGAACACCAGTGGCGAAGGCGGCTCTCTGGGCTCCACCTGACGCTGAGG
CGCGAAAGCGTGGGTAGCGAACCGGATTAGATACCCGGGTAGTCCACGCCGTAAACGATGGACACTAGGTGTGGGGGGTA
TCGACCCCCTCTGTGCCGAAGCTAACGCGATAAGTGTCCCGCCTGGGGAGTACGGCCGCAAGGCTAAAACTCAAAGGAAT
TGACGGGGGCCCGCACAAGCAGCGGAGCGTGTGGTTTAATTCGACGCAACGCGAAGAACCTTACCAGGGCTTGACATGCC
GGTGGTAGCAACGGGAAACCGGAGCGACCCTTCGGGGAGCCGGTGCAGGTGTTGCATGGCTGTCGTCAGCTCGTGCCGTG
AGGTGTTGGGTTAAGTCCCGCAACGAGCGCAACCCCTGTTGCCAGTTGTATTTTTCTGGCGAGACTGCCCCGCGAAACGG
GGAGGAAGGTGGGGATGACGTCAAGTCAGCATGGCCCTTACGTCCTGGGCTACACACACGCTACAATGGGCGGTACAAAG
GGCTGCGAAGGAGCGATCCGGAGCTAATCCCATAAAGCCGCCCCCAGTTCGGATTGCAGGCTGAAACCCGCCTGCATGAA
GCCGGAGTTGCTAGTAACCGCCGGTCAGCCATACGGCGGTGAATACGTTCCCGGGCCTTGTACACACCGCCCGTCACGTC
ATGGAAGCCGGCAACACCTGAAGTCGCTGGGCCAACCCCCTTGGGGGAGGTAGGCGCCGAGGGTGGGGTTGGTAACTGGG
ACGAAGTCGTAACAAGGTAGCCGTAGCGGAAGCTGCGGCTGGATCACCT
>Dehalococcoidia_SCGC_AG-205-I04
AGAGTTTGATCCCGGCTCAGGATAAACGCTGGCGGCGTGCCTTATGCATGCAAGTCGAACGGTCCTTCCCGCAAGGGAAG
GATAGTGGCGAACGGGTGAGTAACGCGTAAGTAACCTGCCCCCAAGTAGGGAATAACTCTGAGAAATTGGAGCTAATACC
ATATGTGGTGATGGAGATAATGCTTCATCACCAAAGCCTTAGGGCGCTTAGGGAGGGGCTTGCGTCCGATTAGCTAGTTG
GTAGGGTAACGGTCTACCAAGGCGATGATCGGTAGCTGGTTTGAGAGGACATCCAGCCACACTGGGATTGAGATACGGCC
CAGACTCCTACGGGAGGCAGCAGCAAGGAATTTTGTGCAATGGGCGAAAGCCTGACACAGCGACGCCGTGTGGGGGATGA
CGGCCTTCGGGTTGTAAACCCCTTTTCTCAGGGAAGAATAATGACGGTACCTGAGGAATAAGTCGTGGCTAACTACGTGC
CAGCAGCCGCGGTAATACGTAGGCGGCGAGCGTTATCCGGATTTATTGGGCGTAAAGAGGGCGTAGGCGGTTTTTCAAGT
CGATTGTGAAATCTCCCGGCTTAACTGGGAGGGGCCAGTCGATACTGTTAGACTAGAGGGCAGCAGGGGGAGGTGGAATT
CCCGGTGTAGTGGTGAAATGTGTAGATATCGGGAGGAACACCAGTGGCGAAGGCGGCCTCCTAGGCTGTTACTAACGCTG
AGGCCCGAAAGCGTGGGGAGCAAACAGGATCAGATACCCTGGTAGTCCACGCTGTAATCGATGGACACTAGGTATAGGGA
GTATCGACCCTCTCTGTGCCGTAGCTAACGCATTAAGTGTCCCGCCTGGGGAGTACGGCCGCAAGGCTAAAACTCAAAGG
AATTGACGGGGGCCCGCACAAGCAGCGGAGCGTGTGGTTTAATTCGATGCAACGCGAAGAACCTTACCAAGGCTTGACAT
GTCGGAAGTAGCGACCCGAAAGGGAAGCAACCTGTTGAACCAGGAACCGTCACAGGTGCTGCATGGCTGTCGTCAGCTCG
TGCTGTGAAGTGTTAGGTTAAGTCCTGTAACGAGCGCAACCCTCATTGCCAGTTGTTTTCTCTGGCGAGACCGCCCTGCA
AAATGGGGAGGAAGGTGGGGATGACGTCAAGTCAGCACGGCCCTTATGCCTTGGGCTACACACACGCTACAATGGGTGGT
ACAATGGGTAGCAATAGAGTGATCTGGAGCCAATCCTATAAAGCCATCCTCAGTTCGGATTGTAGGCTGAAACTCGCCTG
CATGAAGTTGGAGTTGCTAGTAACCGCAGGTCAGCATACTGCGGTGAATACGTTCTCGGGCCTTGTACACACCGCCCGTC
ACGTCATGAAAGTTGGCAACACCTGAAGTCGATGGGCTAACCCCGACTTGTCGGGGGGGCAGTCGCCGAGGGTGGGGTTG
ATGATTGGGACGAAGTCGTAACAAGGTAGCCGTAGCGGAAGCTGTGGCTGAATCACCT
>Dehalococcoidia_SCGC_AG-205-I03
AGAGTTTGATCCCGGCTCAGGATAAACGCTGGCGGCGTGCTTTATGCATGCAAGTCGAACGGTCTTGATTTATCAAGATA
GTGGCGAACGGGTGAGTAACGCGTAAGCAACCTGCCCTTAAGTATGGGATAACTCCGAGAAATTGGAGCTAATACCGTAT
GTGGTGGTGGGGGTAATGCTCCATCACTAAAGCCTTCGGGTGCTTAGGGAGGGACTTGCGTCCGATTAGCTAGTTGGTAA
GGTAACGGCCTACCAAGGCGATGATCGGTAGCTGGTTTGAGAGGACGATCAGCCACACTGGGACTGAGATACGGCCCAGA
CTCCTACGGGAGGCAGCAGCAAGGAATATTGTGCAATGGGCGAAAGCCTGACACAGCGACGCCGCGTGGGGGATGAAGGC
CTTCGGGTCGTAAACCCCTTTTCCCAGGGAAGAAAAATGACGGTACCTGGGGAATAAGTCTTGGCTAACTACGTGCCAGC
AGCCGCGGTAAAACGTAGAAGGCGAGCGTTATCCGGATTTATTGGGCGTAAAGAGAGTGTAGGCGGTTCTTCAAGTCGGA
TGTAAAATCTCCCGGCTTAACTGGGAGGGACCATTCGATACTGTTGGGCTAGAGTGCAGCAGAGGGAGGTGGAATTCCCG
GTGTAGTGGTGAAATGCGTAGATATCGGGAGGAACACCAGTGGCGAAGGCGGCCTCCTGGGCTGTTACTGACGCTGAGAC
TCGAAGGCGTGGGGAGCGAACAGGATTAGATACCCTGGTAGTCCACGCAGTAAACGATGGACACTAGGTATGGGGAGTAT
CGACCCTTTCCGTGCCGTAGTTAACGCTTTAAGTGTCCCGCCTGGGGAGTACGGTCGCAAGACTAAAACTCAAAGGAATT
GACGGGGGCCCGCACAAGCAGCGGAGCGTGTGGTTTAATTCGATGCAACGCGAAGAACCTTACCAAGGCTTGACATGACG
GAAGTAGCGACCCGAAAGGGAAGTGACCTGTAAAGTCAGGAGCCGTCACAGGTGCTGCATGGCTGTCGTCAGCTCGTGCC
GTGAGGTGTTAGGTTAAGTCCTGTAACGAGCGCAACCCTTGTTGTCAGTTAATTTCTCTGGCGAGACTGCCCCGCAAAAC
GGGGAGGAAGGTAGGGATGACGTCAAGTCAGCATGGCCCTTATGCCTTGGGCTACACACACGCTACAATGGGTGGTACAA
TGGGTAGCAATAGAGTGATCTGGAGCAAATCCTATAAAACCATCCTCAGTTCGGATTGCAGGCTGAAACCTGCCTGCATG
AAGTTGGAGTTGCTAGTAACCGCAGGTCAGCACACTGCGGTGAATACGTTCTCGGGCCTTGTACACACCGCCCGTCACGT
CATGAAAGTCGGCAACACCTGAAGTCGATGGGCTAACCCTGACTTGTCAGGGAGGTAGTCGCCTAAGGTGGGTCCGGCGA
TTGGGACGAAGTCGTAACAAGGTAGCCGTAGCGGAAGCTGCGGCTGGATCACCT
>Dehalococcoidia_SCGC_AG-205-K17
AGAGTTTGATCCCGGCTCAGGATAAACGCTGGCGGCGTGCTTTATGCATGCAAGTCGAACGGTCTTGATTTATCAAGATA
GTGGCGAACGGGTGAGTAACGCGTAAGCAACCTGCCCTTAAGTATGGGATAACTCCGAGAAATTGGAGCTAATACCGTAT
GTGGTGGTGGGGGTAATGCTCCATCACTAAAGCCTTCGGGTGCTTAGGGAGGGACTTGCGTCCGATTAGCTAGTTGGTAA
GGTAACGGCCTACCAAGGCGATGATCGGTAGCTGGTTTGAGAGGACGATCAGCCACACTGGGACTGAGATACGGCCCAGA
CTCCTACGGGAGGCAGCAGCAAGGAATATTGTGCAATGGGCGAAAGCCTGACACAGCGACGCCGCGTGGGGGATGAAGGC
CTTCGGGTCGTAAACCCCTTTTCCCAGGGAAGAAAAATGACGGTACCTGGGGAATAAGTCTTGGCTAACTACGTGCCAGC
AGCCGCGGTAAAACGTAGAAGGCGAGCGTTATCCGGATTTATTGGGCGTAAAGAGAGTGTAGGCGGTTCTTCAAGTCGGA
TGTAAAATCTCCCGGCTTAACTGGGAGGGACCATTCGATACTGTTGGGCTAGAGTGCAGCAGAGGGAGGTGGAATTCCCG
GTGTAGTGGTGAAATGCGTAGATATCGGGAGGAACACCAGTGGCGAAGGCGGCCTCCTGGGCTGTTACTGACGCTGAGAC
TCGAAGGCGTGGGGAGCGAACAGGATTAGATACCCTGGTAGTCCACGCAGTAAACGATGGACACTAGGTATGGGGAGTAT
CGACCCTTTCCGTGCCGTAGTTAACGCTTTAAGTGTCCCGCCTGGGGAGTACGGTCGCAAGACTAAAACTCAAAGGAATT
GACGGGGGCCCGCACAAGCAGCGGAGCGTGTGGTTTAATTCGATGCAACGCGAAGAACCTTACCAAGGCTTGACATGACG
GAAGTAGCGACCCGAAAGGGAAGTGACCTGTAAAGTCAGGAGCCGCCACAGGTGCTGCATGGCTGTCGTCAGCTCGTGCC
GTGAGGTGTTAGGTTAAGTCCTGTAACGAGCGCAACCCTTGTTGTCAGTTAATTTCTCTGGCGAGACTGCCCCGCAAAAC
GGGGAGGAAGGTAGGGATGACGTCAAGTCAGCATGGCCCTTATGCCTTGGGCTACACACACGCTACAATGGGTGGTACAA
TGGGTAGCAATAGAGTGATCTGGAGCAAATCCTATAAAACCATCCTCAGTTCGGATTGCAGGCTGAAACCTGCCTGCATG
AAGTTGGAGTTGCTAGTAACCGCAGGTCAGCACACTGCGGTGAATACGTTCTCGGGCCTTGTACACACCGCCCGTCACGT
CATGAAAGTCGGCAACACCTGAAGTCGATGGGCTAACCCTGACTTGTCAGGGAGGTAGTCGCCTAAGGTGGGTCCGGCGA
TTGGGACGAAGTCGTAACAAGGTAGCCGTAGCGGAAGCTGCGGCTGGATCACCT
>Dehalococcoidia_SCGC_AG-200-G22
AGGGTTTGATCCTGGCTCAGGACGAACGCTGGCGGCGCGCCTTACGCATGCAAGTCGAACGCCGGACTTCGGTCCGGAGT
GGCAGACGGCTGAGTAACACGTAGGCAACCCGTCCCACAGCGGGGGATAACTCGCCGAAAGGCAAGCTAATACCGCGTAC
GCTCATGGGGTGAAATTCCCCATGAGGAAAGCCGCAAGGCGCTGAGGGAAGGGCCTGCGTCCTATCAGGTAGTTGGTGAG
GTAACGGCTCACCAAGCCTAAGACGGGTAGCTGGTCTGAGAGGACGGCCAGCCAGACGGGGACTGAGACACGGCCCCGAC
TCCTACGGGAGGCAGCAGCGAGGAATCTTGGGCAATGGGCGAAAGCCTGACCCAGCGACGCCGCGTGGGGGAAGAAGGTC
TTCGGATCGTAAACCCCTTTTGCCGGGGAAGAAGTACTGACGGTACCCGGCGAATAAGCCACGGCTAACTACGTGCCAGC
AGCCGCGGTAATACGTAGGTGGCAAGCGTTGTCCGGATTTACTGGGCGTAAAGCGCGTGTAGGCGGTTCGTTAAGTCCGG
TGTGAAATCTCCCGGCCCAACCGGGAGAGGTCATCGGATACTGGCGGACTAGAGGAGGGTAGAGGAAGGCGGAATTCCCG
GTGTAGCGGTGATATGCGTAGATATCGGGAGGAACACCAGTGGCGAAGGCGGCCTTCTGGGCCCACCCTGACGCTGAGGC
GCGAAAGCGTGGGGAGCAAACCGGATTAGATACCCGGGTAGTCCACGCCCTAAACGTTGGACACTAGGTGTGGGGGGTGT
CGACCCCCTCCGTGCCGTAGCTAACGCCTTAAGTGTCCCGCCTGGGGAGTACGGCCGCAAGGCTAAAACTCAAAGGAATT
GACGGGGGCCCGCACAAGCGGCGGAGCGTGTGGTTTAATTCGATGCAACGCGAAGAACCTTACCAGGGCATGACATGCCG
GTGGTACTGATCTGAAAGGTGAAGGACCCTTCGGGGAGCCGGCACAGGTGCTGCATGGCTGTCGTCAGCTCGTGCCGTGA
GGTGTTGGGTTAAGTCCCGCAACGAGCGCAACCCCTGCCGTCAGTTAAATCTCTCTGACGGGACTGCTGGGATAAACTCA
GAGGAAGGTGGGGATGACGTCAAGTCAGCATGGCCCTTACGCCCTGGGCTACACACACGCTACAATGGTCGGTACAACGG
GTCGCGATAGCGCGAGCTGGAGCTAATCCCCTAAAGCCGGCCCCAGTTCAGATTGCAGGCTGCAACTCGCCTGCATGAAG
GCGGAGTCGCTAGTAACCGCAGGTCAGCAATACTGCGGTGAATACGTTCCCGGGCCTTGTACACACCGCCCGTCACGTCA
TGGAAGTCGGCAGCACCTGAAGTCGCTGAGCCAACGCGCAAGCGGAGCATGCGCCTAGGGTGAGGCGGGTAACTGTGACG
AAGTCGTAACAAGGTAGCCGTACGGGAACGTGCGGCTGGATCACCT
>Dehalococcoidia_SCGC_AG-205-K13
AGAGTTTGATCCCGGCTCAGGATAAACGCTGGCGGCGTGCCTTATGCATGCAAGTCGAACGGTCCATCTTCGGATGGGCA
GTGGCGGACGGGTGAGTAACACGTAAGTAACCTGCCCGGAAGTGGGGGATAACCCCGCGAAAGTGGGGCTAATACCGCAT
GTGGTGGTCTTCGGTTCGCCGAGGATCATTAAAGCCTTCGGGCGCTTCTGGAGGGGCTTGCGGCCGATTAGCTAGTTGGT
GGGGTAACGGCCTACCAAGGCGACGATCGGTAGCTGGTCTGAGAGGACGGCCAGCCACACGGGGACTGAGACACGGCCCC
GACTCCTACGGGAGGCAGCAGCAAGGAATCTTGCGCAATGGGCGAAAGCCTGACGCAGCAACGCCGCGTGGGGGATGAAG
GCCCTTGGGTCGTAAACCCCTTTTGCAGGGGAAGATAATGACGGTACCCTGCGAATAAGCCACGGCTAACTACGTGCCAG
CAGCCGCGGTAATACGTAGGTGGCAAGCGTTGTCCGGATTTACTGGGCGTAAAGAGCGCGTAGGCGGTTTGCCAAGTCTG
GGGTGAAATCTCCCGGCTCAACCGGGAGGGGTCTCTGGATACTGGCAGGCTTGAGGAGAGCAGAGGAGAGTGGAATTCCA
GGTGTAGTGGTGAAATGCGTAGATATCTGGAGGAACACCAGTGGCGAAGGCGGCTCTCTGGGCTCCACCTGACGCTGAGG
CGCGAAAGCGTGGGTAGCGAACCGGATTAGATACCCGGGTAGTCCACGCCGTAAACGATGGACACTAGGTGTGGGGGGTA
TCGACCCCCTCTGTGCCGAAGCTAACGCGATAAGTGTCCCGCCTGGGGAGTACGGCCGCAAGGCTAAAACTCAAAGGAAT
TGACGGGGGCCCGCACAAGCAGCGGAGCGTGTGGTTTAATTCGACGCAACGCGAAGAACCTTACCAGGGCTTGACATGCC
GGTGGTAGCAACGGGAAACCGGAGCGACCCTTCGGGGAGCCGGTGCAGGTGTTGCATGGCTGTCGTCAGCTCGTGCCGTG
AGGTGTTGGGTTAAGTCCCGCAACGAGCGCAACCCCTGTTGCCAGTTGTATTTTTCTGGCGAGACTGCCCCGCGAAACGG
GGAGGAAGGTGGGGATGACGTCAAGTCAGCATGGCCCTTACGTCCTGGGCTACACACACGCTACAATGGGCGGTACAAAG
GGCTGCGAAGGAGCGATCCGGAGCTAATCCCATAAAGCCGCCCCCAGTTCGGATTGCAGGCTGAAACCCGCCTGCATGAA
GCCGGAGTTGCTAGTAACCGCCGGTCAGCCATACGGCGGTGAATACGTTCCCGGGCCTTGTACACACCGCCCGTCACGTC
ATGGAAGCCGGCAACACCTGAAGTCGCTGGGCCAACCCCCTTGGGGGAGGTAGGCGCCGAGGGTGGGGTTGGTAACTGGG
ACGAAGTCGTAACAAGGTAGCCGTAGCGGAAGCTGCGGCTGGATCACCT
>Dehalococcoidia_SCGC_AG-205-K02
AGAGTTTGATCCCGGCTCAGGATAAACGCTGGCGGCGTGCCTTATGCATGCAAGTCGAACGGTCCTTCCCGCAAGGGAAG
GATAGTGGCGAACGGGTGAGTAACGCGTAAGTAACCTGCCCCCAAGTAAGGAATAACTCTGAGAAATCGGAGCTAATACC
ATATGTGGTCCTTCATTACAAGGTGAAGGACTAAAGCTTTAGGGCGCTTAGGGAGGGGCTTGCGTCCGATTAGCTAGTTG
GTAGGGTAACGGTCTACCAAGGCGATGATCGGTAGCTGGTTTGAGAGGACATTCAGCCACACTGGGATTGAGATACGGCC
CAGACTCCTACGGGAGGCAGCAGCAAGGAATTTTGTGCAATGGGCGAAAGCCTGACACAGCGACGCCGTGTGGGGGATGA
AGGCCCTCGGGTTGTAAACCCCTTTTCTCAGGGAAGAATAATGACGGTACCTGAGGAATAAGTCGTGGCTAACTACGTGC
CAGCAGCCGCGGTAATACGTAGGCGGCAAGCGTTATCCGGATTTATTGGGCGTAAAGAGGGCGTAGGCGGTTTTTCAAGT
CGATTGTGAAATCTCCCGGCTTAACTGGGAGGGGCCAGTCGATACTGTTAGACTAGAGGGCAGCAGGGGGAGGTGGAATT
CCCGGTGTAGTGGTGAAATGTGTAGATATCGGGAGGAACACCAGTGGCGAAGGCGGCCTCCTAGGCTGTTTCTAACGCTG
AGGCCCGAAAGCGTGGGGAGCAAACAGGATCAGATACCCTGGTAGTCCACGCTGTAATCGATGGACACTAGGTATAGGGA
GTATCGACCCTCTCTGTGCCGAAGCTAACGCATTAAGTGTCCCGCCTGGGGAGTACGGCCGCAAGGCTAAAACTCAAAGG
AATTGACGGGGGCCCGCACAAGCAGCGGAGCGTGTGGTTTAATTCGATGCAACGCGAAGAACCTTACCAAGGCTTGACAT
GTCGGAAGTAGCGACCCGAAAGGGAAGCCACCTGTTAAGTCAGGAGCCGTCACAGGTGCTGCATGGCTGTCGTCAGCTCG
TGCTGTGAAGTGTTAGGTTAAGTCCTGTAACGAGCGCAACCCTCGTTGCCAGTTGTTTTCTCTGGCGAGACCGCCCTGCA
AAATGGGGAGGAAGGTGGGGATGACGTCAAGTCAGCACGGCCCTTATGCCTTGGGCTACACACACGCTACAATGGGTGGT
ACAATGGGTAGCAATAGAGCGATCTGGAGCCAATCCTATAAAGCCATCCTCAGTTCGGATTGCAGGCTGAAACCCGCCTG
CATGAAGTTGGAGTTGCTAGTAACCGCAGGTCAGCATACTGCGGTGAATACGTTCTCGGGCCTTGTACACACCGCCCGTC
ACGTCATGAAAGTTGGCAACACCTGAAGTCGATGGGCTAACCCCGACTTGTCGGGGAGGCAGTCGCCGAGGGTGGGGTTG
ATGATTGGGACGAAGTCGTAACAAGGTAGCCGTAGCGGAAGCTGTGGCTGAATCACCT
>Dehalococcoidia_SCGC_AG-205-J23
AGAGTTTGATCCCGGCTCAGGATAAACGCTGGCGGCGTGCTTTATGCATGCAAGTCGAACGGTCTTGATTTATCAAGATA
GTGGCGAACGGGTGAGTAACGCGTAAGCAACCTGCCCTTAAGTATGGGATAACTCCGAGAAATTGGAGCTAATACCGTAT
GTGGTGGTGGGGGTAATGCTCCATCACTAAAGCCTTCGGGTGCTTAGGGAGGGACTTGCGTCCGATTAGCTAGTTGGTAA
GGTAACGGCCTACCAAGGCGATGATCGGTAGCTGGTTTGAGAGGACGATCAGCCACACTGGGACTGAGATACGGCCCAGA
CTCCTACGGGAGGCAGCAGCAAGGAATATTGTGCAATGGGCGAAAGCCTGACACAGCGACGCCGCGTGGGGGATGAAGGC
CTTCGGGTCGTAAACCCCTTTTCCCAGGGAAGAAAAATGACGGTACCTGGGGAATAAGTCTTGGCTAACTACGTGCCAGC
AGCCGCGGTAAAACGTAGAAGGCGAGCGTTATCCGGATTTATTGGGCGTAAAGAGAGTGTAGGCGGTTCTTCAAGTCGGA
TGTAAAATCTCCCGGCTTAACTGGGAGGGACCATTCGATACTGTTGGGCTAGAGTGCAGCAGAGGGAGGTGGAATTCCCG
GTGTAGTGGTGAAATGCGTAGATATCGGGAGGAACACCAGTGGCGAAGGCGGCCTCCTGGGCTGTTACTGACGCTGAGAC
TCGAAGGCGTGGGGAGCGAACAGGATTAGATACCCTGGTAGTCCACGCAGTAAACGATGGACACTAGGTATGGGGAGTAT
CGACCCTTTCCGTGCCGTAGTTAACGCTTTAAGTGTCCCGCCTGGGGAGTACGGTCGCAAGACTAAAACTCAAAGGAATT
GACGGGGGCCCGCACAAGCAGCGGAGCGTGTGGTTTAATTCGATGCAACGCGAAGAACCTTACCAAGGCTTGACATGACG
GAAGTAGCGACCCGAAAGGGAAGTGACCTGTAAAGTCAGGAGCCGCCACAGGTGCTGCATGGCTGTCGTCAGCTCGTGCC
GTGAGGTGTTAGGTTAAGTCCTGTAACGAGCGCAACCCTTGTTGTCAGTTAATTTCTCTGGCGAGACTGCCCCGCAAAAC
GGGGAGGAAGGTAGGGATGACGTCAAGTCAGCATGGCCCTTATGCCTTGGGCTACACACACGCTACAATGGGTGGTACAA
TGGGTAGCAATAGAGTGATCTGGAGCAAATCCTATAAAACCATCCTCAGTTCGGATTGCAGGCTGAAACCTGCCTGCATG
AAGTTGGAGTTGCTAGTAACCGCAGGTCAGCACACTGCGGTGAATACGTTCTCGGGCCTTGTACACACCGCCCGTCACGT
CATGAAAGTCGGCAACACCTGAAGTCGATGGGCTAACCCTGACTTGTCAGGGAGGTAGTCGCCTAAGGTGGGTCCGGCGA
TTGGGACGAAGTCGTAACAAGGTAGCCGTAGCGGAAGCTGCGGCTGGATCACCT
>Dehalococcoidia_SCGC_AG-205-I13
AGAGTTTGATCCCGGCTCAGGATAAACGCTGGCGGCGTGCCTTATGCATGCAAGTCGAACGGTCCATCTTCGGATGGGCA
GTGGCGGACGGGTGAGTAACACGTAAGTAACCTGCCCGGAAGTGGGGGACAACCCCGCGAAAGTGGGGCTAATACCGCAT
GTGGTGGTCTTCGGTTCGCTGAGGATCATTAAAGCCTTCGGGCGCTTCTGGAGGGGCTTGCGGCCGATTAGCTAGTTGGT
GGGGTAATGGCCTACCAAGGCGACGATCGGTAGCTGGTCTGAGAGGACGGTCAGCCACACGGGGACTGAGACACGGCCCC
GACTCCTACGGGAGGCAGCAGCAAGGAATCTTGCGCAATGGGCGAAAGCCTGACGCAGCAACGCCGCGTGGGGGATGAAG
GCCCTTGGGTCGTAAACCCCTTTTGCAGGGGAAGATAATGACGGTACCCTGCGAATAAGCCACGGCTAACTACGTGCCAG
CAGCCGCGGTAATACGTAGGTGGCAAGCGTTGTCCGGATTTACTGGGCGTAAAGAGCGCGTAGGCGGTCTGCCAAGTCTG
GGGTGAAATCTCCCGGCTCAACCGGGAAGGGTCTCTGGATACTGGCAGGCTTGAGGAGAGCAGAGGAGAGTGGAATTCCA
GGTGTAGTGGTGAAATGCGTAGATATCTGGAGGAACACCAGTGGCGAAGGCGGCTCTCTGGGCTCCACCTGACGCTGAGG
CGCGAAAGCGTGGGTAGCGAACCGGATTAGATACCCGGGTAGTCCACGCCGTAAACGATGGACACTAGGTGTGGGGGGTA
TCGACCCCCTCTGTGCCGAAGCTAACGCGATAAGTGTCCCGCCTGGGGAGTACGGCCGCAAGGCTAAAACTCAAAGGAAT
TGACGGGGGCCCGCACAAGCAGCGGAGCGTGTGGTTTAATTCGACGCAACGCGAAGAACCTTACCAGGGCTTGACATGCC
GGTGGTAGCAACGGGAAACCGGAGCGACCCTTCGGGGAGCCGGTGCAGGTGTTGCATGGCTGTCGTCAGCTCGTGCCGTG
AGGTGTTGGGTTAAGTCCCGCAACGAGCGCAACCCCTGTTGCCAGTTGTATTTTTCTGGCGAGACTGCCCCGCGAAACGG
GGAGGAAGGTGGGGATGACGTCAAGTCAGCATGGCCCTTACGTCCTGGGCTACACACACGCTACAATGGGCGGTACAAAG
GGCTGCGAAGGAGCGATCCGGAGCTAATCCCATAAAGCCGCCCCCAGTTCGGATTGCAGGCTGAAACCCGCCTGCATGAA
GCCGGAGTTGCTAGTAACCGCCGGTCAGCCATACGGCGGTGAATACGTTCCCGGGCCTTGTACACACCGCCCGTCACGTC
ATGGAAGCCGGCAACACCTGAAGTCGCTGGGCCAACCCCCTTGGGGGAGGTAGGCGCCGAGGGTGGGGTTGGTAACTGGG
ACGAAGTCGTAACAAGGTAGCCGTAGCGGAAGCTGCGGCTGGATCACCT
>Dehalococcoidia_SCGC_AG-205-I10
AGAGTTTGATCCTGGCTCAGGATAAACGCTGGCGGTGTGCTTTATGCATGCAAGTCGAACGGTATTAATAGATCAAGCTT
GCTTGATTTTTTAAGAGAGTGGCAGACGGGTGAGTAACGCGTAAGTAATCTGCCCTCAAGTAGGGGATAACCCTGAGAAA
TTGGGGCTAATACCTTATGTGGTGGTGGGGGTAATGCTTCATCACTAAAGCCGCAAGGCGCTTGGGGAGGAACTTGCGTC
TGATTAGCTTGTTGGTAGGGTAACGGCTTACCAAGGCGATGATCGGTAGCTGGTCTGAGAGGATGGTCAGCCACACTGGG
ACTGAGATACGGCCCAGACTCCTACGGGAGGCAGCAGCAAGGAATATTGGGCAATGGGCGAAAGCCTGACCCAGCGACAC
CGCGTGGGGGATGAAGGCCTTCGGGTTGTAAACTCCTTTTCTTGGGGAAGAAAAAAATGACGGTACCTGAGGAATAAGTC
TCGGCTAACTACGTGCCAGCAGCCGCGGTAATACGTAGGAGGCGAGCGTTATCCGGATTTACTGGGCGTAAAGGGGGCGT
AGGCGGCTTTTCAAGTTGGATGTGAAATCTCCCTGCTTAACGGGGAGGGGTCATTCAATACTGTTAAGCTTGAGGGCAGC
AGAGGAAGGTGGAATTCCCGGAGTAGTGGTGAAATGCGTAGATATCGGGAGGAACACCAGTGGCGAAGGCGGCCTTCTGG
GCTGTTCCTGACGCTGAGGCCCGAAAGCGCGGGGAGCGAACAGGATTAGATACCCTGGTAGTCCGCGCAGTAAACGATGG
ACACTAGGTATAGGGAGTATCGACCCTCTCTGTGCCTTAGCTAACGCGTTAAGTGTCCCGCCTGGGGAGTACGGCCGCAA
GGCTAAAACTCAAAGGAATTGACGGGGGCCCGCACAAGCAGCGGAGCGTGTGGTTTAATTCGATGCAACGCGAAGAACCT
TACCAAGGCTTGACATGTCGGAAGTAGAAACCCGAAAGGGTGACAACCTGTAAAGTCAGGAACCGTCACAGGTGCTGCAT
GGTTGTCGTCAGCTCGTGCCGTGAGGTGTTGGGTTAAGTCCTGTAACGAGCGCAACCCCTGTTGTCAGTTGCTTTTTCTG
GCAAGACTGCCCTGAAAACAGGGAGGAAGGTGGGGATGACGTCAAATCAGCATGGCCCTTATGCCTTGGGCTACACACAC
GCTACAATGGGTGGTACAATTGGTAGCAATAGAGCAATCTGGAGCCAATCCTTAAAACCATCCTCAGTTCGAATTGCAGG
CTGAAACTCGCCTGCATGAAGTTGGAGTTGCTAGTAACCGTAGGTCAGCATACTACGGTGAATACGTTCTCGGGCCTTGT
ACACACCGCCCGTCACGTCATGAAAGTCGGCAATACCTGAAGTCGGTGTGCTAACCCTTTTGGGGGGCAGCCGCCGAGGG
TAGGGCTGATGATTGGGACGAAGTCGTAACAAGGTAGCCGTAGCGGAAGCTGCGGCTGGATCACCT
>Dehalococcoidia_SCGC_AG-206-F20
AGAGTTTGATCCCGGCTCAGGATGAACGCTAGCGGCGTGCTTTATGCATGCAAGTCGAACGGTACTTTGGTTTTCGGATC
AAAGGAGAGTGGCAAACGGGTGAGTAACACGTAAGCAACCTGCCCCTAAGTAAGGAATAACTCCGAGAAATCGGAGCTAA
TACCTTATGTGGTGGTAGAGGTAATGCACTATCACTAAAGCCTTCGGGCGCTTGGGGAGGGGCTTGTGGCCGATTAGCTA
GTTGGTAGGGTAACGGTCTACCAAGGCGAAGATCGGTAGCTGGTCTGAGAGGATGGTCAGCCACACTGGGACTGAGACAC
GGCCCAGACTCCTACGGGAGGCAGCAGCAAGGAATTTTGTGCAATGGGCGAAAGCCTGACACAGCGACGCCGCGTGGGGG
AAGAATGCCTTCGGGTTGTAAACCCCTTTTCTCAGGGAAGATAATGACGGTACCTGAGGAATAAGCCTCGGCTAACTACG
TGCCAGCAGCCGCGGTAATACGTAGGAGGCAAGCGTTATCCGGATTTACTGGGCGTAAAGGGGGCGCAGGCGGTCTGGCA
AGTTGGATGTAAAATCTCCCGGCTTAACCGGGAGGGATCATTCAATACTGCTAAACTAGAGTACAGCAGAGGGAGGTGGA
ATTCCCGGTGTAGTGGTGAAATGCGTAGATATCGGGAGGAACACCAGTGGCGAAGGCGGCCTCCTGGGCTGTTACTGACG
CTGAGGCCCGAAAGCGTGGGGAGCGAACAGGATTAGATACCCTGGTAGTCCACGCCGTAAACGATGGACACTAGGTACAG
GGAGATCGACCCTTTCTGCGCCGAAGCTAACGCATTAAGTGTCCCGCCTGGGGACTACGGTCGCAAGACTAAAACTCAAA
GGAATTGACGGGGGCCCGCACAAGCAGCGGAGCGTGTGGTTTAATTCGATGCAACGCGAAGAACCTTACCAAGGCTTGAC
ATGTCGGAAGTAGCGACCCGAAAGGGAAGTCACCTGTTAAGTCAGGAGCCGTCACAGGTGCTGCATGGCTGTCGTCAGCT
CGTGCCGTGAGGTGTTGGGTTAAGTCCCGCAACGAGCGCAACCCTCGTTGCCAGTTATTTTCTCTGGCGAGACTGCCCCG
CAAAACGGGGAGGAAGGTGGGGATGACGTCAAGTCAGCATGGCCCTTATGCCTTGGGCTACACACACGCTACAATGGGTG
GTACAATGGGCAGCAATAGAGCGATCTGGAGCTAATCCTAAAAGCCATCCTCAGTACGGATTGCAGGCTGAAATTCGCCT
GCATGAAGCTGGAGTTGCTAGTAACCGCAGGTCAGCATACTGCGGTGAATACGTTCTCGGGCCTTGTACACACCGCCCGT
CACGTCATGAAAGTTGGCAACACCTAAAGTCGATGGGCTAACCCCACTTGTTGGGGAGGCAGTCGCCTAGGGTGGGGCTG
ATGATTGGGACGAAGTCGTAACAAGGTAGCCGTAGCGGAAGCTGCGGCTGGATCACCT
>Dehalococcoidia_SCGC_AG-206-G16
AGAGTTTGATCCCGGCTCAGGATGAACGCTAGCGGCGTGCTTTATGCATGCAAGTCGAACGGTACTTTGGTTTTCGGATC
AAAGGAGAGTGGCAAACGGGTGAGTAACACGTAAGCAACCTGCCCCTAAGTAAGGAATAACTCCGAGAAATCGGAGCTAA
TACCTTATGTGGTGGTAGAGGTAATGCACTATCACTAAAGCCTTCGGGCGCTTGGGGAGGGGCTTGTGGCCGATTAGCTA
GTTGGTAGGGTAACGGTCTACCAAGGCGAAGATCGGTAGCTGGTCTGAGAGGATGGTCAGCCACACTGGGACTGAGACAC
GGCCCAGACTCCTACGGGAGGCAGCAGCAAGGAATTTTGTGCAATGGGCGAAAGCCTGACACAGCGACGCCGCGTGGGGG
AAGAATGCCTTCGGGTTGTAAACCCCTTTTCTCAGGGAAGATAATGACGGTACCTGAGGAATAAGCCTCGGCTAACTACG
TGCCAGCAGCCGCGGTAATACGTAGGAGGCAAGCGTTATCCGGATTTACTGGGCGTAAAGGGGGCGCAGGCGGTCTGGCA
AGTTGGATGTAAAATCTCCCGGCTTAACCGGGAGGGATCATTCAATACTGCTAAACTAGAGTACAGCAGAGGGAGGTGGA
ATTCCCGGTGTAGTGGTGAAATGCGTAGATATCGGGAGGAACACCAGTGGCGAAGGCGGCCTCCTGGGCTGTTACTGACG
CTGAGGCCCGAAAGCGTGGGGAGCGAACAGGATTAGATACCCTGGTAGTCCACGCCGTAAACGATGGACACTAGGTACAG
GGAGATCGACCCTTTCTGCGCCGAAGCTAACGCATTAAGTGTCCCGCCTGGGGACTACGGTCGCAAGACTAAAACTCAAA
GGAATTGACGGGGGCCCGCACAAGCAGCGGAGCGTGTGGTTTAATTCGATGCAACGCGAAGAACCTTACCAAGGCTTGAC
ATGTCGGAAGTAGCGACCCGAAAGGGAAGTCACCTGTTAAGTCAGGAGCCGTCACAGGTGCTGCATGGCTGTCGTCAGCT
CGTGCCGTGAGGTGTTGGGTTAAGTCCCGCAACGAGCGCAACCCTCGTTGCCAGTTATTTTCTCTGGCGAGACTGCCCCG
CAAAACGGGGAGGAAGGTGGGGATGACGTCAAGTCAGCATGGCCCTTATGCCTTGGGCTACACACACGCTACAATGGGTG
GTACAATGGGCAGCAATAGAGCGATCTGGAGCTAATCCTAAAAGCCATCCTCAGTACGGATTGCAGGCTGAAATTCGCCT
GCATGAAGCTGGAGTTGCTAGTAACCGCAGGTCAGCATACTGCGGTGAATACGTTCTCGGGCCTTGTACACACCGCCCGT
CACGTCATGAAAGTTGGCAACACCTAAAGTCGATGGGCTAACCCCACTTGTTGGGGAGGCAGTCGCCTAGGGTGGGGCTG
ATGATTGGGACGAAGTCGTAACAAGGTAGCCGTAGCGGAAGCTGCGGCTGGATCACCT
>Dehalococcoidia_SCGC_AG-205-O14
AGAGTTTGATCCCGGCTCAGGATAAACGCTGGCGGCGTGCTTTATGCATGCAAGTCGAACGGTCATGATTTATCATGATA
GTGGCGGACGGGTGAGTAACGCGTAAGTAACCTGCCCTCAGGTAGGGAATAGCTTCGAGAAATTGGAGGTAATACCGTAT
GTGATGGTGGGGGTAAAGCCCCATCATTAAAGCCTTCGGGCGCCTGGGGAGGGGCTTGCGTTCGATTAGCTAGTTGGTGA
GGTAACGGCCCACCAAGGCGACGATCGATAGCTGGTTTGAGAGGATGATCAGCCACACTGGGACTGAGACACGGCCCAGA
CTCCTACGGGAGGCAGCAGCAAGGAATATTGTGCAATGGGCGAAAGCCTGACACAGCGACGCCGCGTGGGGGAAGACGGC
CCTCGGGTTGTAAACCCCTTTTCCCAGGGAAGAATAATGACGGTACCTGGGGAATAAGCCATGGCTAACTACGTGCCAGC
AGCCGCGGTAATACGTAGATGGCGAGCGTTATCCGGAATCATTGGGCGTAAAGCGGGCGTAGGCGGTTCTGCAAGTCAGA
TGTAAAATCTCCCGGCTTAACCGGGAGGGAACATTCGATACTGTGGGGCTAGAGTGCAGCAGGGGAAAGTGGAATTCCCG
GTGTAGTGGTGAAATGCGTAGATATCGGGAGGAACACCAGTGGCGAAGGCGGCTTTCTGGGCTGTTACTGACGCTGAGGT
CCTAAAGCGTGGGGAGCAAACAGGATTAGATACCCTGGTAGTCCACGCCGTAAACGATGGACACTAGGTATGGGGAGTAT
CGACCCTTTCCGTGCCGAAGCTAACGCATTAAGTGTCCCGCCTGGGGAGTACGGTCGCAAGACTAAAACTCAAAGGAATT
GACGGGGGCCCGCACAAGCAGCGGAGCGTGTGGTTTAATTCGATGCAACGCGAAGAACCTTACCAAGGCTTGACATGTTG
GAAGTAGTGATCCGAAAGGTGAGCGACCTGTAAAGTCAGGAACCATCACAGGTGCTGCATGGCTGTCGTCAGCTCGTGCC
GTGAGGTGTTAGGTTAAGTCCTGTAACGAGCGCAACCCTTGTTGCCAGTTAATTTCTCTGGCGAGACTGCCCTGCAAAAC
GGGGAGGAAGGTAGGGATGACGTCAAGTCAGCATGGCCCTTATGTCTTGGGCTACACACACGCTACAATGGGTGGTACAA
TTGGTTGCAATGGAGCGATCCGGAGCTAATCCTTTAAAACCATCCTCAGTTCAGATTGCAGGCTGAAACTCGCCTGCATG
AAGGTGGAGTTGCTAGTAACCGCAGGTCAGCACACTGCGGTGAATACGTTCTCGGGCCTTGTACACACCGCCCGTCACGT
CATGAAAGTTGGCAACACCTGAAGTCGATGGGCTAACCCCGGTTTACCGGGGGGGCAGTCGCCCAAGGTGGGGCTGATGA
TTGGGACGAAGTCGTAACAAGGTAGCCGTAGCGGAAGCTGCGGCTGGATCACCT
>Dehalococcoidia_SCGC_AG-205-N19
AGAGTTTGATCCCGGCTCAGGATAAACGCTGGCGGCGTGCTTTATGCATGCAAGTCGAACGGTCTTGATTTATCAAGATA
GTGGCGAACGGGTGAGTAACGCGTAAGCAACCTGCCCTTAAGTATGGGATAACTCCGAGAAATTGGAGCTAATACCGTAT
GTGGTGGTGGGGGTAATGCTCCATCACTAAAGCCTTCGGGTGCTTAGGGAGGGACTTGCGTCCGATTAGCTAGTTGGTAA
GGTAACGGCCTACCAAGGCGATGATCGGTAGCTGGTTTGAGAGGACGATCAGCCACACTGGGACTGAGATACGGCCCAGA
CTCCTACGGGAGGCAGCAGCAAGGAATATTGTGCAATGGGCGAAAGCCTGACACAGCGACGCCGCGTGGGGGATGAAGGC
CTTCGGGTCGTAAACCCCTTTTCCCAGGGAAGAAAAATGACGGTACCTGGGGAATAAGTCTTGGCTAACTACGTGCCAGC
AGCCGCGGTAAAACGTAGAAGGCGAGCGTTATCCGGATTTATTGGGCGTAAAGAGAGTGTAGGCGGTTCTTCAAGTCGGA
TGTAAAATCTCCCGGCTTAACTGGGAGGGACCATTCGATACTGTTGGGCTAGAGTGCAGCAGAGGGAGGTGGAATTCCCG
GTGTAGTGGTGAAATGCGTAGATATCGGGAGGAACACCAGTGGCGAAGGCGGCCTCCTGGGCTGTTACTGACGCTGAGAC
TCGAAGGCGTGGGGAGCGAACAGGATTAGATACCCTGGTAGTCCACGCAGTAAACGATGGACACTAGGTATGGGGAGTAT
CGACCCTTTCCGTGCCGTAGTTAACGCTTTAAGTGTCCCGCCTGGGGAGTACGGTCGCAAGACTAAAACTCAAAGGAATT
GACGGGGGCCCGCACAAGCAGCGGAGCGTGTGGTTTAATTCGATGCAACGCGAAGAACCTTACCAAGGCTTGACATGACG
GAAGTAGCGACCCGAAAGGGAAGTGACCTGTAAAGTCAGGAGCCGCCACAGGTGCTGCATGGCTGTCGTCAGCTCGTGCC
GTGAGGTGTTAGGTTAAGTCCTGTAACGAGCGCAACCCTTGTTGTCAGTTAATTTCTCTGGCGAGACTGCCCCGCAAAAC
GGGGAGGAAGGTAGGGATGACGTCAAGTCAGCATGGCCCTTATGCCTTGGGCTACACACACGCTACAATGGGTGGTACAA
TGGGTAGCAATAGAGTGATCTGGAGCAAATCCTATAAAACCATCCTCAGTTCGGATTGCAGGCTGAAACCTGCCTGCATG
AAGTTGGAGTTGCTAGTAACCGCAGGTCAGCACACTGCGGTGAATACGTTCTCGGGCCTTGTACACACCGCCCGTCACGT
CATGAAAGTCGGCAACACCTGAAGTCGATGGGCTAACCCTGACTTGTCAGGGAGGTAGTCGCCTAAGGTGGGTCCGGCGA
TTGGGACGAAGTCGTAACAAGGTAGCCGTAGCGGAAGCTGCGGCTGGATCACCT
>Dehalococcoidia_SCGC_AG-205-M17
AGAGTTTGATCCCGGCTCAGGATAAACGCTGGCGGCGTGCCTTATGCATGCAAGTCGAACGGGTTGCCTTCGGGTAACTA
GTGGCGGACGGGTGAGTAACACGTAAGTAACCTGCCCTTGAGTATGGAATAACTCCGAGAAATTGGAGCTAATACCGTAT
GTGATGATGGAGGTAAGGCTTCACCATTAAAGCCTTCGGGCGCTCGAGGAGGGGCTTGCGGCCGATTAGCTAGTTGGTAG
AGTAATGGTTTACCAAGGCGATGATCGGTAGCTGGTTTGAGAGGACGGTCAGCCACACTGGGACTGAGATACGGCCCAGA
CTCCTACGGGAGGCAGCAGCAAGGAATTTTGCGCAATGGGCGAAAGCCTGACGCAGCAACGCCGCGTGGGGGATTAAGGC
CTTCGGGTCGTAAACCCCTTTTCTCAGGGAAGAAAAATGACGGTACCTGAGGAATAAGCCCCGGCTAACTACGTGCCAGC
AGCCGCGGTAATACGTAGGGGGCGAGCGTTATCCGGATTTACTGGGCGTAAAGGGGGCGCAGGCGGCCTTTCAAGTCGGA
TGTAAAATCTCCCGGCTTAACCGGGAGGGATCATTCGATACTGTTGGGCTAGAGAGCAGCAGGGGGAGGTGGAATTCCCG
GTGGAGTGGTGAAATGCGTAGATATCGGGAGGAACACCAGTGGCGAAGGCGGCCTCCTGGGCTGTTTCTGACGCTGAGGC
CCGAAAGCGTGGGTAGCGAACAGGATTAGATACCCTGGTAGTCCACGCCCTAAACGATGGACACTAGGTATGGGGAGTAT
CGACCCTCTCCGTGCCGAAGCTAACGCCTTAAGTGTCCCGCCTGGGGACTACGACCGCAAGGTTAAAACTCAAAGGAATT
GACGGGGGCCCGCACAAGCAGCGGAGCGTGTGGTTTAATTCGATGCAACGCGAAGAACCTTACCAAGGCTTGACATATCG
GAAGTAGTGAACCGAAAGGGGAACCACCTGTTAAGTCAGGAGCCGATACAGGTGCTGCATGGCTGTCGTCAGCTCGTGCC
GTGAGGTGTTTGGTTAAGTCCTGCAACGAGCGCAACCCTTGTTGCCAGTTGATTTCTCTGGCGAGACTGCCCTGCAAAAC
GGGGAGGAAGGTGGGGATGACGTCAAGTCAGCATGGCCCTTATGCCTTGGGCTACACACACGCTACAATGGGTGGTACAA
TGGGTAGCAATAGAGCGATCTGGAGCTAATCCTTAAAGCCATCCTCAGTTCGGATTGCAGGCTGAAACTCGCCTGCATGA
AGCTGGAGTTGCTAGTAACCGCATATCAGCACGGTGCGGTGAATACGTTCTCGGGCCTTGTACACACCGCCCGTCACGTC
ATGAAAGTTGGCAACACCTGAAATCGATGGGCTAACCCCGACTTGTCGGGGAGGCAGTCGCCTAGGGTGGGGCTGATGAT
TGGGACGAAGTCGTAACAAGGTAGCTGTAGCGGAAGCTGCGGCTGGATCACCT
>Dehalococcoidia_SCGC_AG-205-M10
GCGGACGGGTGAGTAACACGTAAGTAACCTGCCCGGAAGTGGGGGATAACCCCGCGAAAGTGGGGCTAATACCGCATGTG
GTGGTCTTCGGTTCGCCGAGGATCATTAAAGCCTTCGGGCGCTTCTGGAGGGGCTTGCGGCCGATTAGCTAGTTGGTGGG
GTAACGGCCTACCAAGGCGACGATCGGTAGCTGGTCTGAGAGGACGGCCAGCCACACGGGGACTGAGACACGGCCCCGAC
TCCTACGGGAGGCAGCAGCAAGGAATCTTGCGCAATGGGCGAAAGCCTGACGCAGCAACGCCGCGTGGGGGATGAAGGCC
CTTGGGTCGTAAACCCCTTTTGCAGGGGAAGATAATGACGGTACCCTGCGAATAAGCCACGGCTAACTACGTGCCAGCAG
CCGCGGTAATACGTAGGTGGCAAGCGTTGTCCGGATTTACTGGGCGTAAAGAGCGCGTAGGCGGTTTGCCAAGTCTGGGG
TGAAATCTCCCGGCTCAACCGGGAGGGGTCTCTGGATACTGGCAGGCTTGAGGAGAGCAGAGGAGAGTGGAATTCCAGGT
GTAGTGGTGAAATGCGTAGATATCTGGAGGAACACCAGTGGCGAAGGCGGCTCTCTGGGCTCCACCTGACGCTGAGGCGC
GAAAGCGTGGGTAGCGAACCGGATTAGATACCCGGGTAGTCCACGCCGTAAACGATGGACACTAGGTGTGGGGGGTATCG
ACCCCCTCTGTGCCGAAGCTAACGCGATAAGTGTCCCGCCTGGGGAGTACGGCCGCAAGGCTAAAACTCAAAGGAATTGA
CGGGGGCCCGCACAAGCAGCGGAGCGTGTGGTTTAATTCGACGCAACGCGAAGAACCTTACCAGGGCTTGACATGCCGGT
GGTAGCAACGGGAAACCGGAGCGACCCTTCGGGGAGCCGGTGCAGGTGTTGCATGGCTGTCGTCAGCTCGTGCCGTGAGG
TGTTGGGTTAAGTCCCGCAACGAGCGCAACCCCTGTTGCCAGTTGTATTTTTCTGGCGAGACTGCCCCGCGAAACGGGGA
GGAAGGTGGGGATGACGTCAAGTCAGCATGGCCCTTACGTCCTGGGCTACACACACGCTACAATGGGCGGTACAAAGGGC
TGCGAAGGAGCGATCCGGAGCTAATCCCATAAAGCCGCCCCCAGTTCGGATTGCAGGCTGAAACCCGCCTGCATGAAGCC
GGAGTTGCTAGTAACCGCCGGTCAGCCATACGGCGGTGAATACGTTCCCGGGCCTTGTACACACCGCCCGTCACGTCATG
GAAGCCGGCAACACCTGAAGTCGCTGGGCCAACCCCCTTGGGGGAGGTAGGCGCCGAGGGTGGGGTTGGTAACTGGGACG
AAGTCGTAACAAGGTAGCCGTAGCGGAAGCTGCGGCTGGATCACCT
>Dehalococcoidia_SCGC_AG-205-M20
AGAGTTTGATCCCGGCTCAGGATAAACGCTGGCGGCGTGCCTTATGCATGCAAGTCGAACGGGTTGCCTTCGGGTAACTA
GTGGCGGACGGGTGAGTAACACGTAAGTAACCTGCCCTTGAGTATGGAATAACTCCGAGAAATTGGAGCTAATACCGTAT
GTGATGATGGAGGTAAGGCTTCACCATTAAAGCCTTCGGGCGCTCGAGGAGGGGCTTGCGGCCGATTAGCTAGTTGGTAG
AGTAATGGTTTACCAAGGCGATGATCGGTAGCTGGTTTGAGAGGACGGTCAGCCACACTGGGACTGAGATACGGCCCAGA
CTCCTACGGGAGGCAGCAGCAAGGAATTTTGCGCAATGGGCGAAAGCCTGACGCAGCAACGCCGCGTGGGGGATTAAGGC
CTTCGGGTCGTAAACCCCTTTTCTCAGGGAAGAAAAATGACGGTACCTGAGGAATAAGCCCCGGCTAACTACGTGCCAGC
AGCCGCGGTAATACGTAGGGGGCGAGCGTTATCCGGATTTACTGGGCGTAAAGGGGGCGCAGGCGGCCTTTCAAGTCGGA
TGTAAAATCTCCCGGCTTAACCGGGAGGGATCATTCGATACTGTTGGGCTAGAGAGCAGCAGGGGGAGGTGGAATTCCCG
GTGGAGTGGTGAAATGCGTAGATATCGGGAGGAACACCAGTGGCGAAGGCGGCCTCCTGGGCTGTTTCTGACGCTGAGGC
CCGAAAGCGTGGGTAGCGAACAGGATTAGATACCCTGGTAGTCCACGCCCTAAACGATGGACACTAGGTATGGGGAGTAT
CGACCCTCTCCGTGCCGAAGCTAACGCCTTAAGTGTCCCGCCTGGGGACTACGACCGCAAGGTTAAAACTCAAAGGAATT
GACGGGGGCCCGCACAAGCAGCGGAGCGTGTGGTTTAATTCGATGCAACGCGAAGAACCTTACCAAGGCTTGACATATCG
GAAGTAGTGAACCGAAAGGGGAACCACCTGTTAAGTCAGGAGCCGATACAGGTGCTGCATGGCTGTCGTCAGCTCGTGCC
GTGAGGTGTTTGGTTAAGTCCTGCAACGAGCGCAACCCTTGTTGCCAGTTGATTTCTCTGGCGAGACTGCCCTGCAAAAC
GGGGAGGAAGGTGGGGATGACGTCAAGTCAGCATGGCCCTTATGCCTTGGGCTACACACACGCTACAATGGGTGGTACAA
TGGGTAGCAATAGAGCGATCTGGAGCTAATCCTTAAAGCCATCCTCAGTTCGGATTGCAGGCTGAAACTCGCCTGCATGA
AGCTGGAGTTGCTAGTAACCGCATATCAGCACGGTGCGGTGAATACGTTCTCGGGCCTTGTACACACCGCCCGTCACGTC
ATGAAAGTTGGCAACACCTGAAATCGATGGGCTAACCCCGACTTGTCGGGGAGGCAGTCGCCTAGGGTGGGGCTGATGAT
TGGGACGAAGTCGTAACAAGGTAGCTGTAGCGGAAGCTGCGGCTGGATCACCT
>Dehalococcoidia_SCGC_AG-205-P14
AGAGTTTGATCCCGGCTCAGGATAAACGCTGGCGGCGTGCCTTATGCATGCAAGTCGAACGGTCCATCTTCGGATGGGCA
GTGGCGGACGGGTGAGTAACACGTAAGTAACCTGCCCGGAAGTGGGGGACAACCCCGCGAAAGTGGGGCTAATACCGCAT
GTGGTGGTCTTCGGTTCGCTGAGGATCATTAAAGCCTTCGGGCGCTTCTGGAGGGGCTTGCGGCCGATTAGCTAGTTGGT
GGGGTAATGGCCTACCAAGGCGACGATCGGTAGCTGGTCTGAGAGGACGGTCAGCCACACGGGGACTGAGACACGGCCCC
GACTCCTACGGGAGGCAGCAGCAAGGAATCTTGCGCAATGGGCGAAAGCCTGACGCAGCAACGCCGCGTGGGGGATGAAG
GCCCTTGGGTCGTAAACCCCTTTTGCAGGGGAAGATAATGACGGTACCCTGCGAATAAGCCACGGCTAACTACGTGCCAG
CAGCCGCGGTAATACGTAGGTGGCAAGCGTTGTCCGGATTTACTGGGCGTAAAGAGCGCGTAGGCGGTCTGCCAAGTCTG
GGGTGAAATCTCCCGGCTCAACCGGGAAGGGTCTCTGGATACTGGCAGGCTTGAGGAGAGCAGAGGAGAGTGGAATTCCA
GGTGTAGTGGTGAAATGCGTAGATATCTGGAGGAACACCAGTGGCGAAGGCGGCTCTCTGGGCTCCACCTGACGCTGAGG
CGCGAAAGCGTGGGTAGCGAACCGGATTAGATACCCGGGTAGTCCACGCCGTAAACGATGGACACTAGGTGTGGGGGGTA
TCGACCCCCTCTGTGCCGAAGCTAACGCGATAAGTGTCCCGCCTGGGGAGTACGGCCGCAAGGCTAAAACTCAAAGGAAT
TGACGGGGGCCCGCACAAGCAGCGGAGCGTGTGGTTTAATTCGACGCAACGCGAAGAACCTTACCAGGGCTTGACATGCC
GGTGGTAGCAACGGGAAACCGGAGCGACCCTTCGGGGAGCCGGTGCAGGTGTTGCATGGCTGTCGTCAGCTCGTGCCGTG
AGGTGTTGGGTTAAGTCCCGCAACGAGCGCAACCCCTGTTGCCAGTTGTATTTTTCTGGCGAGACTGCCCCGCGAAACGG
GGAGGAAGGTGGGGATGACGTCAAGTCAGCATGGCCCTTACGTCCTGGGCTACACACACGCTACAATGGGCGGTACAAAG
GGCTGCGAAGGAGCGATCCGGAGCTAATCCCATAAAGCCGCCCCCAGTTCGGATTGCAGGCTGAAACCCGCCTGCATGAA
GCCGGAGTTGCTAGTAACCGCCGGTCAGCCATACGGCGGTGAATACGTTCCCGGGCCTTGTACACACCGCCCGTCACGTC
ATGGAAGCCGGCAACACCTGAAGTCGCTGGGCCAACCCCCTTGGGGGAGGTAGGCGCCGAGGGTGGGGTTGGTAACTGGG
ACGAAGTCGTAACAAGGTAGCCGTAGCGGAAGCTGCGGCTGGATCACCT
>Dehalococcoidia_SCGC_AG-205-M21
AGAGTTTGATCCCGGCTCAGGATAAACGCTGGCGGCGTGCCTTATGCATGCAAGTCGAACGGTCCATCTTCGGATGGGCA
GTGGCGGACGGGTGAGTAACACGTAAGTAACCTGCCCGGAAGTGGGGGATAACCCCGCGAAAGTGGGGCTAATACCGCAT
GTGGTGGTCTTCGGTTCGCCGAGGATCATTAAAGCCTTCGGGCGCTTCTGGAGGGGCTTGCGGCCGATTAGCTAGTTGGT
GGGGTAACGGCCTACCAAGGCGACGATCGGTAGCTGGTCTGAGAGGACGGCCAGCCACACGGGGACTGAGACACGGCCCC
GACTCCTACGGGAGGCAGCAGCAAGGAATCTTGCGCAATGGGCGAAAGCCTGACGCAGCAACGCCGCGTGGGGGATGAAG
GCCCTTGGGTCGTAAACCCCTTTTGCAGGGGAAGATAATGACGGTACCCTGCGAATAAGCCACGGCTAACTACGTGCCAG
CAGCCGCGGTAATACGTAGGTGGCAAGCGTTGTCCGGATTTACTGGGCGTAAAGAGCGCGTAGGCGGTTTGCCAAGTCTG
GGGTGAAATCTCCCGGCTCAACCGGGAGGGGTCTCTGGATACTGGCAGGCTTGAGGGGAGCAGAGGAGAGTGGAATTCCA
GGTGTAGTGGTGAAATGCGTAGATATCTGGAGGAACACCAGTGGCGAAGGCGGCTCTCTGGGCTCCACCTGACGCTGAGG
CGCGAAAGCGTGGGTAGCGAACCGGATTAGATACCCGGGTAGTCCACGCCGTAAACGATGGACACTAGGTGTGGGGGGTA
TCGACCCCCTCTGTGCCGAAGCTAACGCGATAAGTGTCCCGCCTGGGGAGTACGGCCGCAAGGCTAAAACTCAAAGGAAT
TGACGGGGGCCCGCACAAGCAGCGGAGCGTGTGGTTTAATTCGACGCAACGCGAAGAACCTTACCAGGGCTTGACATGCC
GGTGGTAGCAACGGGAAACCGGAGCGACCCTTCGGGGAGCCGGTGCAGGTGTTGCATGGCTGTCGTCAGCTCGTGCCGTG
AGGTGTTGGGTTAAGTCCCGCAACGAGCGCAACCCCTGTTGCCAGTTGTATTTTTCTGGCGAGACTGCCCCGCGAAACGG
GGAGGAAGGTGGGGATGACGTCAAGTCAGCATGGCCCTTACGTCCTGGGCTACACACACGCTACAATGGGCGGTACAGAG
GGCTGCGAAGGAGCGATCCGGAGCTAATCCCAAAAAGCCGCCCCCAGTTCGGATTGCAGGCTGAAACCCGCCTGCATGAA
GCCGGAGTTGCTAGTAACCGCCGGTCAGCCATACGGCGGTGAATACGTTCCCGGGCCTTGTACACACCGCCCGTCACGTC
ATGGAAGCCGGCAACACCTGAAGTCGCTGGGCCAACCCCCTTGGGGGAGGTAGGCGCCGAGGGTGGGGTTGGTAACTGGG
ACGAAGTCGTAACAAGGTAGCCGTAGCGGAAGCTGCGGCTGGATCACCT
>Dehalococcoidia_Sh765B_190_H5
AGAGTTTGATCCCGGCTCAGGATAAACGCTGGCGGCGTGCCTTATGCATGCAAGTCGAACGGTCTTGGTTTTCGGATCAA
GATAGTGGCGAACGGGTGAGTAACACATAAGTAACCTGTCCCTAAGTGTGGAATAACCCCGGGAAACCGGGGCTAATACC
GCATGTGATAATGGGGGTAATGCTTCATTATTAAAGCCTTAGGGCGCTTGGGGAGGGGCTTGTGTCCGATTAGCTAGTTG
GTAGGGTAACGGCTTACCAAGGTGACGATCGGTAGCTGGTTTGAGAGGACGACCAGCCACACTGGGACTGAGACACGGCC
CAGACTCCTACGGGAGGCAGCAGCAAGGAATTTTGTGCAATGGGCGAAAGCCTGACACAGCAACGCCGCGTGGGGGATGA
CGGCCTTCGGGTTGTAAACCCCTTTTATCAGGGAAGAATAATGACGGTACCTGAGGAATAAGTCTCGGCTAACTACGTGC
CAGCAGCCGCGGTAATACGTAGGAGGCGAGCGTTATCCGGATTTACTGGGCGTGAAGAGGGCGCAGACGGCTTTTCAAGT
CGGATGTAAAATCTCCCGGCTCAACTGGGAGGGATCATTCGATACTGTTGGGCTAGAGGGCAGCAGAGGGAGGTGGAATT
CCCGGTGTAGTGGTGAAATACGTAGATATCGGGAGGAACACCAGTGGCGAAGGCGACCTCCTGGGCTGTTTCTAACGTTT
AGGCCCGAAGGCGTGGGGAGCAAACAGGATTAGATACCCTGGTAGTCCACGCTGTAAACGATGGACACTAGGTATGGGGA
GTATCGACCCTCTCCGTGCCGAAGTTAACGCGTTAAGTGTCCCGCCTGGGGATTACGGCCGCAAGGCTAAAACTCAAAGG
AATTGACGGGGGCCCGCACAAGCAGCGGAGCGTGTGGTTTAATTCGATGCAACGCGAAGAACCTTACCAAGGCTTGACAT
GTCGGAAGTAATGAACCGAAAGGGGAATGACCTGTTGAGTCAGGAGCCGTCACAGGTGCTGCATGGCTGTCGTCAGCTCG
TGCCGTGAGGTGTTGGGTTAAGTCCCGCAACGAGCGCAACCCTCGTTGCTAGTTAATTTTTCTAGCGAGACTGCCCGGCA
AAACCGGGAGGAAGGTGGGGATGACGTCAAGTCAGCACGGCCCTTATGCCTTGGGCTACACACACGCTACAATGGGTGGT
ACAGAGGGCAGCAATGGAGCGATCCAGAGCCAATCCCAAAAAGCCATCCTCAGTTCGGATCGTAGGCTGAAATTCGCCTG
CGTGAAGTTGGAGTTGCTAGTAACCGCATATCAGCATGTTGCGGTGAATACGTTCTCGGGCCTTGTACACACCGCCCGTC
ACGTCATGAAAGTCGGCAACACCTGAAGTCGATGGGCTAACCCTAGTTTACTAGGGAGGCAGTCGCCGAGGGTGGGGTTG
ATGATTGGGACGAAGTCGTAACAAGGTAGCCGTAGCGGAAGCTGCGGCTGGATCACCT
>Dehalococcoidia_GIF9_190_F3
AGAGCTTGATCCTGGCTCAGAATAAACGTTGGCGGTGCGCCTTATGCATGCAAGTCGAACGGTCGAGCATATAACTTGTT
ATGTACTCGATAGTGGCGAACGGCTGAGTAGCGCGTAAGTAACCTGCCTTGGAGTGGGAAATAACTTGCCGAAAGGCGAG
CTAATGTCGCATGTGGTAATTAAGCAAATGCTTGATTATTAAAGCCTTAGGGCGCTCCTAGAGGGACTTGCGTCTGATTA
GCTAGTTGGTAGGGTAATGGCCTACCAAGGCGATGATCAGTAGCTGGTCTGAGAGGATGGTCAGCCAGATGGGGACTGGG
ACACGGCCCCAACTCCTACGGGAGGCAGCAGCAAGGAATTTTGGGCAATGGGCGAAAGCCTGACCCAGCGACACCGCGTG
AGGGAAGAAGGCCTTCGGGTCGTAAACCTCTTTTCTTGGGGAAGAATTTTGACGGTACCCAAGGAATAAGCCTCGGCTAA
CTACGTGCCAGCAGCCGCGGTAATACGTAGGAGGCGAACGTTATTCGGATTTACTGGGCGTAAAGGGAGCGTAGGCGGTT
CCTTAAGTCAGATGTGAAATCTTCTGGCTCAATCAGAAGGGGTCATTTGATACTAAGGGACTTGAGAGCAGCAGAGGGAA
ATGGAATCCCCGGTGTAGCGGTGAAATGCGTAGATATCGGGGAGAACACCAGTGGCGAAGGCGATTTCCCAGGTTGTTTC
TGACGCTGAGGCTCGAAAGCGTGGGGAGCGAAGCGGATTAGATACCCGCGTAGTCCACGCCCTAAACGGTGGACACTAGA
TATAGGGAGTATCGACCCTTTCTGTGTCGAAGCTAACGCCTTAAGTGTCCCGCCTGGGGAGTACGGCCGCAAGGCTGAAA
CTCAAAGGAATTGACGGGGGCCCGCACAAGCAGCGGAGCGTGTGGTTTAATTCGATGCTACGCGAAGAACCTTACCAGGG
CTTGACATGACAGAAGTAGGAATCCGAAAGGACGACGACCTGTATCCAGTCAGGAGCTGTCACAGGTGCTGCATGGCTGT
CGTCAGCTCGTGCCGTGAGGTGTTGGGTTAAGTCCCGCAACGAGCGCAACCCTTGTCCTATGTTAAATTCTCATAGGAGA
CTGCCTTGTACAGCAAGGAGGAAGGAAAGGATGACGTCAAGTCAGCATGGCCTTTATGTCCTGGGCTACACACACGCTAC
AATGGGTGATACAGAGGGTTGCCAAGGAGCGATCCGGAGCTAATCCCTAAAAATCATCCTCAGTTCAGATTGCAGGCTGA
AATCGCCTGCATGAAGGCGGAGTTGCTAGTAACCGCAGGTCAGCTACACTGCGGTGAATACGTTCTCGGGCCTTGTACAC
ACCGCCCGTCACGCCGTGGGAGCTGGCAACACCTGAAGTCGATGGGCTAACTCCGACTTGTCGGAGAGGCAGTCGCCTAA
GGTGGGGTTGGTGACTGTGACGAAGTCGTAACAAGGCAGCCGTACGGGAACGTGTGGCTGAATCACCT
>Dehalococcoidia_GIF3_190_D3_
AGAGTTTGATCCCGGCTCAGGATAAACGCTGGCGGCGTGCTTTATGCATGCAAGTCGAACGAGCTGTTTTCGGATAGCTA
GTGGCGAATGGGTGAGTAACACGTAAGTAACCTATCCCTAAGTGGGGAATAACCCCGGGAAACCGGAGCTAATACCGCAT
GTGATGGCAGGGGTAATGCCCTATCATTAAAGCCTTCGGGCGCTTGGGGAGGGGCTTGCGGCCGATTAGCTTGTTGGTGA
GGGTAAAGGCCCACCAAGGCAATGATCGGTAGCTGGTTTGAGAGGACGATCAGCCACACTGGAACTGAGACACGGTCCAG
ACTCCTACGGGAGGCAGCAGCAAGGAATATTGGGCAATGGGCGAAAGCCTGACCCAGCGACGCCGCGTGGAGGAATAAGG
CCTTCGGGTTGTAAACTCCTTTTCCCAGGGAAGAATAATGACGGTACCTGGGGAATAAGCCACGGCTAACTACGTGCCAG
CAGCCGCGGTAATACGTAGGTGGCGAGCGTTATCCGGATTTACTGGGCGTAAAGAGGGCGTAGGCGGCTTTGTAAGTCGG
ATGTAAAATCTCCCGGCTCAACTGGGAGGGACCATCCGATACTGCTGGGCTAGAGTGCAGCAGAGGAAAGTGGAATTCCC
GGTGTAGTGGTGAAATGCGTAGATATCGGGAGGAACACCAGTGGCGAAGGCGGCTTTCTGGGCTGTAACTGACGCTGAGG
CCCGAAGGCGTGGGTAGCAAACAGGATTAGATACCCTGGTAGTCCACGCAGTTAACGATGGATACTAGGTATGGGGAGTA
TCGACCCTCTCCGTGCCGAAGCTAACGCTTTAAGTATCCCGCCTGGGGACTACGGTCGCAAGACTAAAACTCAAAGGAAT
TGACGGGGGCCCGCACAAGCAGCGGAGCGTGTGGTTTAATTCGATGCAACACGAAGAACCTTACCAGGGCTTGACATGTT
GGAAGTAGCGAACCGAAAGGTGAGCGACCTGTAAAGTCAGGAGCCTTCACAGGTGCTGCATGGCTGTCGTCAGCTCGTGC
CGTGAGGTGTCGGGTTAAGTCCCATAACGAGCGCAACCCCTGTTGCCAGTTATATTCTCTGGCGAGACTGCCCCGCAAAA
CGGGGAGGAAGGCGGGGATGACGTCAAGTCAGTATGGCCCTTATGTCCTGGGCTACACACACGCTACAATGGGTGGTACA
GCAGGTAGCAATGGAGCGATCCGGAGCAAATCCTTAAAACCATCCTCAGTTCGGATTGCAGGCTGAAATTCGCCTGCATG
AAGTTGGAGTTGCTAGTAACCGCGTATCAGCATGGCGCGGTGAATACGTTCTCGGGCCTTGTACACACCGCCCGTCACGT
CATGAAAGTCGGCAAGACTTGAAGTCGATGAGCTAACCTCATTTATGGGGAGGCAGTCGCCTAGGGTAGGGTCGGCGATT
GGGACGAAGTCGTAACAAGGTAGCCGTAGCGGAAGCTGCGGCTGGATCACCT
>Dehalococcoidia_FW22_190_B1_
AGAGTTTGATCCCGGCTCAGGATAAACGCTGGCGGCGTGCTTAATGCATGCAAGTCGAACGGTCCTTCGGGACAGTGGCA
AATGGGTGAGTAACGCGTAAGTAACCTGCCCCTAAGTGGGGGATAACTTCGGGAAACTGGAGCTAATACCGCATGTGATG
GCCCTTCAACAGAATGGCTATTAAAACCTTCGGGTGCTTGGGGAGGGGCTTGTGTCCGATTAGCTTGTTGGTGAGGTAAC
GGCCCACCAAGGCAATGATCGGTAGCTGGTCTGAGAGGATGATCAGCCACACTGGGACTGAGACACGGCCCAGACTCCTA
CGGGAGGCAGCAGCAAGGAATATTGTGCAATGGGCGAAAGCCTGACACAGCGACGCCGCGTGGGGGAAGAAGGCCCTCGG
GTTGTAAACCTCTTTTCTCAGGGAAGAATAATGACGGTACCTGAGGAATAAGTCTCGGCTAACTACGTGCCAGCAGCCGC
GGTAATACGTAGGAGGCAAGCGTTATCCGGATTTATTGGGCGTAAAGCGCGTGTAGGCGGCTCTTCAAGTCGGATGTAAA
ATCTCCCGGCTCAACTGGGAGGGACCATTCGATACTGCTGGGCTAGAGTGCAGCAGAGGGAGGCGGAATTCCCGGTGTAG
TGGTGAAATGCGTAGATATCGGGAGGAACACCAGTGGCGAAGGCGGCCTCCTGGGATGCAACTGACGCTGAGACGCGAAA
GCGTGGGGAGCGAACAGGATTAGATACCCTGGTAGTCCACGCGGTAAACGATGGACACTAGGTATGGGGAGTATCGACCC
TCTCCGTGCCGTAGCTAACGCATTAAGTGTCCCGCCTGGGGAGTACGGCCGCAAGGCTAAAACTCAAAGGAATTGACGGG
GGCCCGCACAAGCAGCGGAGCGTGTGGTTTAATTCGATGCAACACGAAGAACCTTACCAGGGCTTGACATGTTGGAAGTA
GGAACCCGAAAGGGCGACGACCTGTTAAATCAGGAACCTGCACAGGTGCTGCATGGCTGTCGTCAGCTCGTGCCGTGAGG
TGTCGGGTTAAGTCCCATAACGAGCGCAACCCTCGTCGCTAGTTGATTTCTCTAGCGAGACTGCCCCGCAAAACGGGGAG
GAAGGTGGGGATGACGTCAAGTCAGCATGGCCCTTATGCCCTGGGCTACACACACGCTACAATGGGTGGTACAGTTGGTT
GCAATGGGGTGACCCGGAGCTAATCCTTAAAACCATCCTCAGTACAGATTGCAGGCTGAAACCCGCCTGCATGAAGGTGG
AGTTGCTAGTAACCGCGTATCAGCATGGCGCGGTGAATACGTTCTCGGGCCTTGTACACACCGCCCGTCACGTCATGAAA
GTTGGCAACACCTGAAGTCGATGGGCCAACCTGATTTATCGGGAGGTAGTCGCCGAAGGTGGGGCCGATGATTGGGACGA
AGTCGTAACAAGGTAGCCGTAGCGGAAGCTGTGGCTGGATCACCT
>vadin_BA26_190_F2
AGAGTTTGATCCCGGCTCAGGATAAACGCTGGCGGCGTGCGTTATGCATGCAAGTCGAACGGTTTTTCTTTTCGGAGAAG
GATAGTGGCAAACGGGTGAGTAACACATAAGTAACCTATCCCTAAGTAGGGGATAACTCTGAGAAATCGGAGCTAATACC
GTATGTGCTGCTGGAGGTAATGCTCCAGCACTAAAGCCTTAGGGCGCTTGGGGAGGGGCTTGTGTCCGATTAGCTAGTTG
GTAGAGTAATGGTTTACCAAGGTGATGATCGGTAGCTGGTCTGAGAGGATGGTCAGCCACACTGGGACTGAGATACGGCC
CAGACTCCTACGGGAGGCAGCAGCAAGGAATATTGTGCAATGGGCGAAAGCCTGACACAGCGACGCCGCGTGGGGGATGA
AGGCTTTCGGGTTGTAAACCCCTTTTCTCAGGGAGGAATAATGACAGTACCTGAGGAATAAGCCATGGCTAACTACGTGC
CAGCAGCCGCGGTAATACGTAGGTGGCGAGCGTTATCCGGATTTACTGGGCGTAAAGAGGGCGCAGGCTGTTTTTCAAGT
CGGATGTAAAATCTCCCAGCTTAACTGGGAGGGATCATTCGATACTGTTGAGCTAGAGGACAACAGGGGGAGGTAGAATT
CCCGGTGTAGTGGTGAAATGCGTAGATATCGGGAGGAATACCAGTGGCGAAGGCGGCCTCCTGGGTTGTACCTGACGCTC
ATGCCCGAAGGCGTGGGGAGCAAACAGGATTAGATACCCTGGTAGTCCACGCTGTAAACTATGGACACTGGGTATAGGGA
GTATCGACCCTCTCTGTGCCGAAGCTAACGCGTTAAGTGTCCCGTCTGGGAAGTACGGCCGCAAGGCTAAAACTCAAAGG
AATTGACGGGGGCCCGCACAAGCAGCGGAGCGTGTGGTTTAATTCGATGCAAAGCGAAGAACCTTACCAAGGCTTGACAT
GACAGAAGTAGTGACCCGAAAGGAAAACGACCTGTTAAGTCAGGAACTGTCACAGGTGCTGCATGGCTGTCGTCAGCTCG
TGCCGTGAGGTGTTTGGTTAAGTCCTGCAACGAGCGCAACCCTCATTGTCAGTTGTATTCTCTGGCGAGACTGCCCCGCA
AAACGGGGAGGAAGGTGGGGATGACGTCAAGTCAGCACGGCCCTTATGCCTTGGGCTACACACACGCTACAATGGGTGGT
ACAAAGGGTAGCAATAGAGCGATCTGGAGCTAATCCTCAAAGCCATCCTCAGTTCAGATTGCAGGCTGAAACTCGCCTGC
ATGAAGGTGGAGTTGCTAGTAACCGCATATCAGCATGGTGCGGTGAATGCGTTCTCGGGCCTTGTACACACCGCCCGTCA
CGTCATGAAAGTCGGCAACACCTGAAGTCGATGGGCTAACTCCGGCTTGCCGGGGAGGCAGTCGCCGAAGGTGGGGCTGG
TGATTGGGACGAAGTCGTAACAAGGTAGCCGTAGCGGAAGCTGCGGCTGGATCACCT
>vadin_BA26_190_D9
AGGGTTTGATCCCGGCTCAGGATAAACGCTGGCGGCGTGCTTTATGCATGCAAGTCGAACGGTTTTTGGCCCTTCGGGGT
TAAAGATAGTGGCAAACGGGTGAGTAACGCGTAAGTAACCTGTCCCCAAGTGGGGAATAACTCTGAGAAATTGGAGCTAA
TACCGCATGTGGTGGTCTTTCTGAAGGAGGACCAAGAAAGCCTTCGGGTGCTTGGGGAGGGGCTTGCGTTCGATTAGCTA
GTTGGTAGGGTAAGAGCTTACCAAGGCGATGATCGATAGCTGGTCTGAGAGGACGGTCAGTCACACTGGGACTGAGACAC
GGCCCAGACTCCTACGGGAGGCAGCAGCAAGGAATATTGGACAATGGGCGAAAGCCTGATCCAGCGACGCCGCGTGAGGG
ATGAAGGCCTTCGGGTCGTAAACCTCTTTTCCCAGGGAAGAAAAATGACGGTACCTGGGGAATAAGCCACGGCTAATTAC
GTGCCAGCAGCCGCGGTAAAACGTAGGTGGCGAGCGTTATCCGGATTTATTGGGCGTAAAGAGGGCGCAGGCGGTCTTTC
AAGTCGGATGTAAAATCTCCCGGCTTAACTGGGAGGGACCATTTGATACTGTTGGACTAGAGGGCAGCAGAGGGAGGTAG
AATTCCCGGTGTAGTGGTGGAATGCGTAGATATCGGGAGGAATACCAGTGGCGAAAGCGGCCTCCTGGGCTGTTACTGAC
GCTGTAGCCCGAAAGCGTGGGGAGCAAACAGGATTAGATACCCTGGTAGTCCACGCTATAAACTATGGACACTAGGTACG
GGGAGTATCGACCCTCTCTGTGCCGAAGCTAACGCGTTAAGTGTCCCGTCTGGGAAGTACGGCCGCAAGGCTAAAACTCA
AAGGAATTGACGGGGGCCCGCACAAGCAGCGGAGCGTGTGGTTTAATTCGATGCAAAGCGAAGAACCTTACCAAGGCTTG
ACATGACGGAAGTAGGAACCTGAAAGGGGGACGACCTGTTGAGTCAGGAACCGCCACAGGTGCTGCATGGCTGTCGTCAG
CTCGTGCCGTGAGGTGTTTGGTTAAGTCCTGCAACGAGCGCAACCCCCGTTGCCAGTTATACTCTCTGGCGAGACTGCCC
TGCAAAACGGGGAGGAAGGTGGGGATGACGTCAAGTCAGCACGGCCCTTATGCCTTGGGCTACACACACGCTACAATGGG
TGGTACAGCAGGTTGCAATAGAGTGATCTGGAGCTAATCCTTAAAGCCATCCTCAGTTCGGATTGCAGGCTGAAACTCGC
CTGCATGAAGTTGGAGTTGCTAGTAACCGCATGTCAGCACAGTGCGGTGAATACGTTCTCGGGCCTTGTACACACCGCCC
GTCACGTCATGAAAGTTGGCAACACCTGAAGTCGATGGGCTAACCTTGATTTATCAGGGGGGCAGTCGCCGAAGGTGGGG
CTGATGATTGGGACGAAGTCGTAACAAGGTAGCCGTAGCGGAAGCTGCGGCTGGATCACCT
>Dehalococcoidia_SCGC_AB-539-J10
AGAGCTTGATCCTGGCTCAGAATAAACGTTGGCGGTGCGCTTTATGCATGCAAGTCGAACGAGGTTATGGTCTTCGGACT
ATAATCGAGTGGCAAACGGCTGAGTAACGCGTAAGCAACCTACCTTGGAGTGGGGGATAACTTACCGAAAGGTAAGCTAA
TACCGCATGTGGTAGTCAAGTGATGCTTGGCTATTAAAGCTTTAGGGCGCTCTGAGAGGGGCTTGCGTCTGATTAGCTAG
TTGGTGGGGTAATAGCCTACCAAGGCGATGATCGGTAGCTGGTCTGAGAGGATGGTCAGCCAGATGGGGACTGAGACACT
GCCCTAACTCCTACGGGAGGCAGCAGCAAGGAATATTGGGCAATGGGCGTAAGCCTGACCCAGCGACACCGCGTGAGGGA
AGAAGGCCCTTGGGTTGTAAACCTCTTTTCTCGGGGAAGAATTTCGACGGTACCTGAGGAATAAGTCTCGGCTAACTACG
TGCCAGCAGCCGCGGTAATACGTAGGAGGCGAACGTTATTCGGATTTACTGGGCGTAAAGAGAGTGTAGGCGGCTCCCTA
AGTCAGGTGTGAAATCTTCTGGCTTAACCAGAAAGGGTCATTTGATACTGGGGGGCTTGAGGGCAGCAGAGGGAAATGGA
ATTCCCAGTGTAGCGGTGAAATGCGTAGATATTGGGGAGAACACCAGTGGCGAAGGCGATTTTCCAGGCTGTTTCTGACG
CTGAGACTCGAAAGCGTGGGGAGCGAAGCGGATTAGATACCCGCGTAGTCCACGCCGTAAACGGTGGACACTAGATATAG
GAGGTATCGACCCCTTCTGTGTCGAAGCTAACGCTTTAAGTGTCCCGCCTGGGTAGTACGGCCGCAAGGCTAAAACTCAA
AGGAATTGACGGGGGCCCGCACAAGCAGCGGAGCGTGTGGTTTAATTCGATGCTACACGAAGAACCTTACCAGGGCTTGA
CATGCCAGAAGTAGGAATCCGAAAGGAGGACGACCTGTATCCAGCCAGGAGCTGACACAGGTGCTGCATGGCTGTCGTCA
GCTCGTGCCGTGAGGTGTTGGGTTAAGTCCCGCAACGAGCGCAACCCTTATCCTATGTTAAATTCTCATAGGAGACTGCC
TTGTACAACAAGGAGGAAGGCGAGGATGACGTCAAGTCAGCATGGCCTTTATGCCCTGGGCTACACACACGCTACAATGG
GTGATACAGAGGGTTGCCAAGGAGTGATCCGGAGCTAATCCCCAAAAATCATCCTCAGTTCGGATTGCAGGCTGAAATCG
TCTGCATGAAGTTGGAGTTGCTAGTAACCGCAGGTCAGCTATACTGCGGTGAATACGTTCTCGGGCCTTGTACACACCGC
CCGTCACGCCGTGGGAGTCGGCAACACCTGAAGTCGATAGGCTAACTTGTTTTAACAAGAGGCAGTCGCCCAAGGTGGGG
TTGGCGACTGTGACGAAGTCGTAACAAGGCAGCCGTACGGGAACGTGCGGCTGAATCACCT
>Dehalococcoidia_Dsc1
AGAGCTTGATCCTGGCTCAGGATAAACGTTGGCGGTGTGCTTTATGCATGCAAGTCGAACGAGGTTATGGTTTTCGGACT
GTAACCTAGTGGCGAACGGTTGAGTAACACGTAAATAACCTACCTCTGAGTGGGGAATAACCTGTCGAAATGCAGGCTAA
TACCGCGTGTGGTAATCAGGGATTGCTTGGTTATTAAAGCCTTAGGGCGCTCGGAGAGGGGTTTGCGTCTGATTAGCTAG
TTGGTAGGGTAATGGCCTACCAAGGCGATGATCAGTAGCTGGTCTGAGAGGATGTCCAGCCAGATGAGGACTGAGATACG
GCCTCAACTCCTATGGGAGGCAGCAGCAAGGAATATTGGGCAATGAGCGAAAGCTTGACCCAGCGACACCGCGTGAGGGA
AGAAAGCCTTCGGGTTGTAAACCTCTTTTCTCGGGGAAGAATTTTGACGGTACTCGGGGAATAAGTCTCGGCTAACTACG
TGCCAGCAGCCGCGGCAAGACGTAGGAGGCGAACGTTATCCGGATTTACTGGGCGTAAAGAGAGCGTAGGTGGTTCTCTA
AGTCAGGTGTGAAATCTTTTGGCTTAACCAGAAGAGGTCATCTGATACTGGAGGGCTTGAGGACAGCAGAAGAAAATGGA
ATTCCCAGTGTAGCGGTGAAATGCATTGATATTGGGAAGAACACCAGTGGCGAAGGCGATTTTCTAGGTTGTTCCTGACA
CTGAGGCTCGAAAGCGTGGGGAGCGAAGCGGATTAGATACCCGCGTAGTCCACGCCGTAAACGGTGGACACTAGATATGG
GGAGTATCGACCCTTTTCGTGTCGAAGCTAACGCTTTAAGTGTCCCGCCTGGGGAGTACGGCCGCAAGGCTAAAACTTAA
AGGAATTGACGGGGGCCCGCACAAGCAGCGGAGCGTGTGGTTTAATTCGATGATACACGAAGAACCTTACCAGGGCTTGA
CATGCTAGAAGTAGGAATCTGAAAGGAGGACGACCTGTATCCAATCAGGAGCTAACACAGGTGCTGCATGGCTGTCGTCA
GCTCGTGCCGTGAGGTGTTGGGTTAAGTCCCGCAACGAGCGCAACCCTTGTCCTATGTTAAATTCTCATGGGAGACTGCT
TTGTACAGCAAAGAGGAAGGTGAGGATGACGTCAAGTCAGCATGGCCTTTATGCCCTGGGCTACACACACGCTACAATGG
GTGGTACAGAGGGTTGCCAAAGAGCGATCTGGAGCTAATCCCAAAAAACCATTCTTAGTTCGGATTGCAGGCTGAAATCG
CCTGCATGAAGCTGGAGCTGCTAGTAACCGCACGTCAGCTATACTGCGGTGAATGCGTTCTCGGGCCTTGTACACACCGC
CCATCAAGCCGTGGAAGCTGGAAACGCCTGAAATCAGCGCGCTAACCTACTTTTAGTAGGAGGCAGTTGCCGAGGGCGGA
GCTGGTAACTGTGACTAAGTTGTAACAAGGCAGCCGTACGGGAACGTGCGGCTGAATCACCT
>Dehalococcoidia_DscP2_2
AGAGTTTGATCCCGGCTCAGGATAAACGCTAGCGGCGTGCCTTATGCATGCAAGTCGAACGGTCTCGATTTATCGAGATA
GTGGCGAACGGGTGAGTAACGCGTAAGTAACCTGCCCCTAAGTAGGGGATAACTCTGAGAAATTAGAGCTAATACTGTAT
GTGGTGGTGGGGGTAATGCTTCATCACTAAAGCCTTAGGGCGCTTAGGGAGGGGCTTGCGTCCGATTAGCTGGTTGGTAG
GGTAATGGTTTACCAAGGCGATGATCGGTAGCTGGTTTGAGAGGACATCCAGCCACACTGGGATTGAGATACGGCCCAGA
CTCCTACGGGAGGCAGCAGCAAGGAATTTTGTGCAATGGGCGAAAGCCTGACACAGCGACGCCGCGTGGGGGATGAAGGC
CTTCGGGTTGTAAACCCCTTTTCTCAGGGAAGAATAATGACGGTACCTGAGGAATAAGTCGTGGCTAACTACGTGCCAGC
AGCCGCGGTAATACGTAGGCGGCGAGCGTTATCCGGATTTACTGGGCGTAAAGAGGGCGTAGGCAGTTTTTCAAGTCGAT
TGTAAAATCTCCCGGCTTAACTGGGAGGGGCCAGTCGATACTGTTAGACTAGAGAGCAGCAGGGGGAGGTGGAATTCCCG
GTGTAGTGGTGAAATGTGTAGATATCGGGAGGAACACCAGTGGCGAAGGCGGCCTCCTAGGCTGTTTCTGACGCTGAGGT
CCGAAAGCGTGGGGAGCAAACAGGATCAGATACCCTGGTAGTCCACGCTGTAAACTATGGACACTAGGTATAGGGAGTAT
CGACCCTCTCTGTGCCGAAGCTAACGCATTAAGTGTCCCGCCTGGGGAGTACGGCCGCAAGGCTAAAACTCAAAGGAATT
GACGGGGGCCCGCACAAGCAGCGGAGCGTGTGGTTTAATTCGATGCAACGCGAAGAACCTTACCAAGGCTTGACATGTCG
GAAGTAGCGACCCGAAAGGGAAGCCACCTGTTGAGTCAGGAGCCGTCACAGGTGCTGCATGGCTGTCGTCAGCTCGTGCT
GTGAAGTGTTAGGTTAAGTCCTGTAACGAGCGCAACCCTCGTTGCCAGTTGTTTTCTCTGGCGAGACTGCCCTGCAAAAT
GGGGAGGAAGGTGGGGATGACGTCAAGTCAGCACGGCCCTTATGCCTTGGGCTACACACACGCTACAATGGGTGGTACAA
TGGGCAGCAATAGAGCAATCTGGAGCCAATCCTGTAAAGCCATCCTCAGTTCGGATTGCAGGCTGAAACCCGCCTGCATG
AAGTCGGAGTTGCTAGTAACCGCAGGTCAGCATACTGCGGTGAATACGTTCTCGGGCCTTGTACACACCGCCCGTCACGT
CATGAAAGTTGGCAACACCTGAAGTCGATGGGCTAACCCTGAGTTTTTCTCGGGGGGGCAGTCGCCGAGGGTGGGGTTGA
TGATTGGGACGAAGTCGTAACAAGGTAGCCGTAGTGGAAGCTGCGGCTGAATCACCT
>Dehalococcoidia_DscP2_1
AGAGCTTGATCCTGGCTCAGGATAAACGTTGGCGGTGTGCTTTATGCATGCAAGTCGAACGAGGTTATGGTTTTCGGACT
GTAACCTAGTGGCGAACGGTTGAGTAACACGTAAATAACCTACCTCTGAGTGGGGAATAACCTGTCGAAATGCAGGCTAA
TACCGCGTGTGGTAATCAGGGATTGCTTGGTTATTAAAGCCTTAGGGCGCTCGGAGAGGGGTTTGCGTCTGATTAGCTAG
TTGGTAGGGTAATGGCCTACCAAGGCGATGATCAGTAGCTGGTCTGAGAGGATGTCCAGCCAGATGAGGACTGAGATACG
GCCTCAACTCCTATGGGAGGCAGCAGCAAGGAATATTGGGCAATGAGCGAAAGCTTGACCCAGCGACACCGCGTGAGGGA
AGAAAGCCTTCGGGTTGTAAACCTCTTTTCTCGGGGAAGAATTTTGACGGTACTCGGGGAATAAGTCTCGGCTAACTACG
TGCCAGCAGCCGCGGCAAGACGTAGGAGGCGAACGTTATCCGGATTTACTGGGCGTAAAGAGAGCGTAGGTGGTTCTCTA
AGTCAGGTGTGAAATCTTTTGGCTTAACCAGAAGAGGTCATCTGATACTGGAGGGCTTGAGGACAGCAGAAGAAAATGGA
ATTCCCAGTGTAGCGGTGAAATGCATTGATATTGGGAAGAACACCAGTGGCGAAGGCGATTTTCTAGGTTGTTCCTGACA
CTGAGGCTCGAAAGCGTGGGGAGCGAAGCGGATTAGATACCCGCGTAGTCCACGCCGTAAACGGTGGACACTAGATATGG
GGAGTATCGACCCTTTTCGTGTCGAAGCTAACGCTTTAAGTGTCCCGCCTGGGGAGTACGGCCGCAAGGCTAAAACTTAA
AGGAATTGACGGGGGCCCGCACAAGCAGCGGAGCGTGTGGTTTAATTCGATGATACACGAAGAACCTTACCAGGGCTTGA
CATGCTAGAAGTAGGAATCTGAAAGGAGGACGACCTGTATCCAATCAGGAGCTAACACAGGTGCTGCATGGCTGTCGTCA
GCTCGTGCCGTGAGGTGTTGGGTTAAGTCCCGCAACGAGCGCAACCCTTGTCCTATGTTAAATTCTCATGGGAGACTGCT
TTGTACAGCAAAGAGGAAGGTGAGGATGACGTCAAGTCAGCATGGCCTTTATGCCCTGGGCTACACACACGCTACAATGG
GTGGTACAGAGGGTTGCCAAAGAGCGATCTGGAGCTAATCCCAAAAAACCATTCTTAGTTCGGATTGCAGGCTGAAATCG
CCTGCATGAAGCTGGAGCTGCTAGTAACCGCACGTCAGCTATACTGCGGTGAATGCGTTCTCGGGCCTTGTACACACCGC
CCATCAAGCCGTGGAAGCTGGAAACGCCTGAAATCAGCGCGCTAACCTACTTTTAGTAGGAGGCAGTTGCCGAGGGCGGA
GCTGGTAACTGTGACTAAGTTGTAACAAGGCAGCCGTACGGGAACGTGCGGCTGAATCACCT
>Dehalogenimonas_sp._strain_GP
AGAGTTTGATCCTGGCTCAGGATGAACGCTAGCGGCGCGCCTTATGCATGCAAGTCGTACGGTTTATCGCAAGATAGACA
GTGGCAAACGGGTGAGTAATAGTTAGGTAACCTGCCTTTAAGTGGGGGATAACACTTCGAAAGAAGTGCTAATACCGCAT
GTGGTGCTCTTTCATAAGAAGGATCACTAAAACCGCAAGGTGCTTGAAGAGGGGCCTGATTCCGATTAGCTAGTTGGTGA
GGTAACGGCCCACCAAGGCTGGGATCGGTAGCTGGTCTGAGAGGATGGTCAGCCACACTGGGACTGAGACACGGCCCAGA
CTCCTACGGGAGGCAGCAGCAAGGAATCTTGGGCAATGGGCGAAAGCCTGACCCAGCGACGCCGCGTGAGGGATGAAGGC
CTTCGGGTTGTAAACCTCTTTTCTCAGGGAAGAATAATGACGGTACCTGAGGAATAAGTCTCGGCTAACTACGTGCCAGC
AGCCGCGGTAATACGTAGGAGGCGAGCGTTATCCGGATTTATTGGGCGTAAAGTGGGCGTAGGTGGTCTTTCAAGTCGGA
TGTGAAATCTCCTGGCTTAACTGGGAGGGGTCATCCGATACTGTTGGACTTGAGTACAGCAGGGGAAAATGGAATTCCCG
GTGTAGTGGTGAAATGCGTAGATATCGGGAGGAACACCAGAGGCGAAGGCGATTTTCCAGGCTGAAACTGACACTGAGGC
CCGAAAGCGTGGGGAGCGAACAGGATTAGATACCCTGGTAGTCCACGCCTTAAACTATGGGTACTAGGTATAGGGAGTAT
CGACCCTTTCTGTGCCGAAGCTAACGCTTTAAGTACCCCGCCTGGGGAGTACGGTCGCAAGACTAAAACTCAAAGGAATT
GACGGGGGCCCGCACAAGCAGCGGAGCGTGTGGTTTAATTCGATGCTACACGAAGAACCTCACCAGGGCTTGACATGTTA
GAAGTAATGAACTGAAAAGGGAATGACCTGTTAAATCAGGAGCTATCACAGGTGCTGCATGGCTGTCGTCAGCTCGTGTC
GTGAGATGTATGGTTAAGTCCTGCAACGAGCGCAACCCTTATTGCCAGTTATATTCTCTGGCGATACTGCCTCGCAAAAC
GGGGAGGAAGGTGGGGATGACGTCAAGTCAGCATGGCCTTTATGCCCTGGGCTACACACACGCTACAATGGACGGTACAA
TGGGTTGCCACCGGGCGACCGGGAGCTAATCTCCAAAACCGTCCTCAGTTCGGATCGCAGGCTGAAACCCGCCTGCGTGA
AGTCGGAGTTGCTAGTAAACGCGTGTCAGCATAGCGCGTTGAATACGTTCTCGGGCCTTGTACACACCGCCCGTCACGTC
ATGAAAGCTGGTAACACCTGAAGTCGATAGGCTAACCCGCAAGGGGGGCAGTCGCCCAAGGTGGGACTGGTGATTGGGAC
GAAGTCGTAACAAGGTAGCCGTAGCGGAAGCTGCGGCTGGATCACCT
