# Supplementary material for: Genomic Characteristics Distinguish Geographically Distributed Dehalococcoidia
Source: Front Microbiol. 2020 Sep 8;11:546063. doi: 10.3389/fmicb.2020.546063 (PMC7506110; doi:10.3389/fmicb.2020.546063)
Supplement: Supplementary file 6 [file Data_Sheet_2.FASTA]

>Faecalibacterium_prausnitzii_ERS852426_02032__A0A174BRG9_9FIRM
----------------------------------------------------------MR
KPRVL-------------------------------------------------------
------------------------------------------------------------
-------------WG-------------------------------------CALAAALL
L-----------------------------------------------------------
----------TSC--------G-KNNA----GS------------SGS------------
--GS--------------------------------------------------------
-MS-----------------------G--------AVGG-------S--S----------
-------------SASQ------T------------------T-----------------
----------------------------AAWKTG--------------------------
------------------------------------------------------------
---------------L----G-------VI-----------TE-----------------
------------------------------------------------------------
-----A-----------------SEEDRTGSIELVAAAVLLDGDGK-ISGVKL-------
D--------E----------------LE----------------T-T----F--------
-SA-------------------------------------------G--------GDGA-
------------------------------------------------------------
-----------------------------------------------------------V
--------NLP-------------------------KDYRTKRQKGDDYPLAAASSLKKG
WAEQA------------DA--------F----A-----------DYL-------------
-----------V---------------GKTPEEVSMLKLDNDGRA-------TDADLLSG
CTIAVDR----YRDAIS-KACS--------------------S-AKVL---------GA-
--AKGDRVSLGIE-AVNATSDVTAT--DD--KDV-NAGI--DVS-MVAVTL--------D
--ADGR-V----------TSA-VADMAEPA-----------LTVMS-DGGI---------
---------K-----------------AP---------D---------------------
--------------------------MVE--------TKLEQG--DRYGMRGASS--ID-
-KEWY------------------------------------E----HSEG------F---
-------CGYL--K-GK--------------TR-----AE--------VADIPSD-GSDA
DLMAL--------CTISIEDLQKAAL----D-------AMATVN----------------
------------------------------------------------------------
------------------------------------------------------------
------------------------------------------------------------
------------------------------------------------------------
------------------------------------------------------------
------------------------------------------------------------
-------------
>Clostridium_sp._N3C_N3C_0031__A0A1M4N550_9CLOT
------------------------------------MKKVLSIILA----------PVLS
MALLT----------------------GCG------------------------------
-----------------------------------------------------SSSEN--
---------------------------------------KN---TNN-----TSNSETKT
TTETK-------------------------------------------------------
----------TAE--------G---SI----AK------------IGL------------
--GH---------------IT------------------------------------SIA
KSK------DLTD--------G----V---------ATG---------------------
-------------QVDT------V-M----------------A---------A-------
----------------------------VGFDKD--------------N-----KV----
---------VKITIDTA---------------------------------------QTA-
-----------VK--FDQDMK-------LT------------------------------
------------------------------------------------------------
-----------S-----------DVNA--EYKTKLELGDNY-GLKAKSGIGK--------
--------------------------EW-----------------------Y--------
-EQ---------------------------------------------------------
------------------------------------------------------------
-----------------------------------------------------------I
--------AAL-----------------------------------EDWMKGKT-V----
-----------------EE--------I----K---------------------------
---------------------------A-----------VNTAED-------ADLKT-S-
VTVSVDD----YVKAVE--EAF--------------A-----N--------------AV-
--AVDGAEKLGLGNDISIAKSKSAE--GE--NGA-VAQVDTVMM-VTAFDK---------
--DGKV-A------------GAILDTAQ---TKVQ------FDK---DGKV--------T
T--------D-----------------------K---NG---------------------
--------------------------EFK--------TKVELG--DNYGMKKASS--IG-
-KEWY------------------------------------E----QA------------
-------AAFT--------------------SW-----MK--GKKVDEIKAVNAA-EDAD
----LKASVTVSVDTY----LKT--L----E-----E-ASNKAK----------------
------------------------------------------------------------
------------------------------------------------------------
------------------------------------------------------------
------------------------------------------------------------
------------------------------------------------------------
------------------------------------------------------------
-------------
>Flavonifractor_plautii_ERS852518_04495__A0A174WE00_9FIRM
---------------------------------------MNLKKLS----------VTAL
SLTLS--------------LG-----LLAG--------------CSGKPAVSTG------
-----------------------------------------------------SPAPS--
------------PSA-------TPSQS------------AP---AES---GGAVKTGLSL
V-----------------------------------------------------------
----------TSV--------A---------KS------------KDA------------
--SA--------------------------------------------------------
------------E--------G----D---------GQA---------------------
-------------QANV------S-L----------------V-----------------
----------------------------AVTVGD--------------D-----GV----
---------IDACV-ID---------------------------------------AIQ-
-----------AK--I----G-------FD-----------AA-----------------
------------------------------------------------------------
-GKLAT-----------------DPAT--SFASKNELGADY-GMGKSSSIGK--------
--------------------------EW----------------N---------------
-EQ---------------------------------------------------------
------------------------------------------------------------
-----------------------------------------------------------A
--------AAM-----------------------------------AEYAVGKT-V----
-----------------EE--------L----K-----------GVA----------V--
---------------------------N----------ADGQATD-------ADLAA-S-
VTLSITD----FIAGIE--RAV--------------------N--NAE---------HL-
--GARKGDKLALT-SVTNMAKSKDA--SA--EGDGLAQA--YAT-VAAVTL--------N
--GD-T-V--------------TSCFID-A-VQAN------VKFDA-AGKI--------T
T--------D-----------------LT----A---AQ----------------P----
--------------------------SKN-----------ELG--DAYGMKKASS---IG
KEWYE------Q-----------------------------------------------A
AAF----SAYV-----T-------GK-----TV---SEVS--G----IAVDDHES--PTD
-------------ADL----AAS--V------------TIGIGE----------------
------------------------------------------------------------
----F------------------------------Q----T-L--------IEKAAV---
------------------------------------------------------------
------------------------------------------------------------
------------------------------------------------------------
------------------------------------------------------------
-------------
>Streptomyces_venezuelae_AQF52_4800__A0A0M7QP84_STRVZ
--------------------------------------------------------MAKT
PDDLS-------------------------------------------------------
-TEIADLKKALFDETKQEVKY--------------------------------TVENK--
---------------------------------------DDATKEDK---P-FVETTAAV
A--------------------------------------------------------SAL
KKHLIDVVPKVTT--------------------------------ESF------------
------------------------------------------------------------
----------------------------------------------FLPI----------
-------------VQQI-------------------------------------------
----------------------------KEIHTE--------------------------
------------------------------------------------------------
----------------------------VT-----------KS-----------------
------------------------------------------------------------
-----------------------KPVE------LLEATPFL------GGIAAA-------
--------WE----------------KW-----------------------Y--------
-ES---------------------------------------------------------
---------------------------------------------KEAGADVK-------
-----------------------------------------------------------W
----------------------------------------------QHWLLAAL-G----
-GMAL----------------------V----T-----------LLP-------------
---------------------------A------IRGLIVNAWRG-------AQARGDDT
RRVWTKN----ADGGWG-RETL------------------------GA---------VK-
--QREQRVWNGGT----SLADLVSD--PA------NAQR------AEALRQ---------
--KLDP-L----------NTS-VEKFNRLA-----------PDFLQSFGKL--------P
R--------E--------------------------------------------------
------------------------------------------GKAAKLAKAVKTI---S-
-----------------------------------------D-----AIG---------L
VNL----TTLK-----NVAEG-----------------IE--K-----LNKAVLD--YKP
-------------TKI----PKP--V----E-------LEGVAT------KM--------
--------------------------GELATKTETLRA-----KF---------------
-----------------------------------E----G-L--------QTTVRTLDS
VIAGSTG-----------------------------------------------------
------------------------------------------------------------
------------------------------------------------------------
------------------------------------------------------------
-------------
>Desulfitobacterium_hafniense_DPCES_1666__A0A098AY54_DESHA
-----------------------------------------MRKKW----------IITG
MAVLL----------------------LLG------------------------------
---------------------------------------------------GYIYGIS--
----------------------------------------------------QQKMNEEV
R-----------------------------------------------------------
---------------------------------------------VGL------------
--YK--------------------------------------------------------
---------------------Q----L---------LPEA----AKF--E----------
---------PLTDQTAQ------A-F----------------D-----------------
----------------------------AAGELV--------------A-----YI----
---------GLSSH----------------------------------------------
-----------TG--Y----G-------GP-----------ML-----------------
------------------------------------------------------------
-----V-----G-----------TIVD--SSGKLREPVILE-NNETPSFLMRL-------
P-------AS----------------GY-----------------------Y--------
-KQ---------------------------------------------------------
------------------------------------------------------------
-----------------------------------------------------------Y
-------KDLP-----------------------------------VNSVLTLK-Q----
-DLDA----------------------V----S-----------GAT-------------
-----------L--------S------S-----------RAVADSVRESAHSIAREV-FH
LNPEQPV----IEWEFGTKEIV-----AILLFAMSFVIYKVKKLQRYR-------LLFLG
VSTLILGFWLNRALSVVQFSSLFLGYLPS----P-KINLLFYIV-LAGVVI---------
-----P-I----------LFTGKNLYCTYV-CPFCGLQEA-AHKIS-GKNI--------P
L--------G----------------KAR----I---WL---------------------
----VRLRNLLLFAVLLGAVITTKANAITYEPFGVAFGLDLKAQKHLWYILFAAL---IS
AFFFR---------------------------------------------------RLWC
VGF----CPVG--------------------AF-----LDILRDLVIAVQKKCYKLNFRS
AKICS--------NSV----YYWIRLKIFCS-------LTEKHL----------------
--------------------------SN--------------------------------
----W-------------------------------------------------------
------------------------------------------------------------
------------------------------------------------------------
------------------------------------------------------------
------------------------------------------------------------
-------------
>Desulfitobacterium_hafniense_DPCES_3085__A0A098B3N5_DESHA
-----------------------------------------------------MKTKKNK
AVLEN-------------------------------------------------------
-----------------------------------------------------RRGWE--
------------YYY-----------------------------HFSLLLTAIIAILYGV
F-----------------------------------------------------WAPQSV
DYKGIIQKNVLGV--------------------------------ISI------------
--EK--------------------------------------------------------
--------------------------M----------MG----------N----------
-------------QHAYKIDTAQGRF----------------------------------
----------------------------YAVCDS--------------------AI----
--------------------------------------------------------GYQ-
-----------SK---------------VE-----------AM-----------------
------------------------------------------------------------
-----------------------TIVN--EKGLIEKVIITKQGETP-VFFERL------T
D--------Q----------------KY-----------------------F--------
-DG----------------------------------------------------FQGL-
------------------------------------------------AIKEP-------
-----------------------------------------------------------I
--------YLG-------------------------GA--------YGYSGYLGSI----
-KTNN------------YI-------------D-----------TVT-------------
---------------------------GSTVSSHAVAEAVNKGNS-------YLSGQFFN
TQWANPY----DLFQLS-WKDM------------------------AM---------IA-
--MFLIAFASAFIKKLVKIR-LAFLLVSVVVLGFLVNQFVTGSLLLSAITL--------Q
--IPRI-TNLKWYVLMAGSLGFIILLGK---NLYC------AWICP-FGAV---------
---------------------------QEI-LNK---AA---------------------
------------------------------------------G-FKSLNISQKTI---K-
-ILRLVAPTILWVALLL------------------GT-LLGD-----Y-G---------T
LDY----QPFG-----A--------------LF-----LF--K-----SVWLMWL--MLP
IFLFM----SLFISRFYCKFFCP--V------------GFIFNL----------------
--------------------------LN---------------RWRNEEVRI--------
----W------------------------------K----Q-R------VDRLKRKKKEK
QETLSSHS----------------------------------------------------
------------------------------------------------------------
------------------------------------------------------------
------------------------------------------------------------
-------------
>Desulfitobacterium_hafniense_OX=49338__CPLR_DESHA
--------------------------------------------------------MKKT
LGIIL-------------------------------------------------------
-----------------------------------------------------SISLA--
--------------------------------------------FSVLALPIFAAVDTTT
S-----------------------------------------------------------
---------------------------------------------ATV------------
--EA--------------------------------------------------------
------------------------------------------------------------
------------------------------------------------------------
----------------------------ATPAAP--------------------------
--------------------------------------------------------ATP-
-----------AA--T------------AP-----------AA-----------------
------------------------------------------------------------
-----------------------APSV--DTSKIAAGTYYT------VVSGDF-------
--------------------------FW----------------Q------I--------
-AA--------------------------------------------------KHGLTI-
------------------------------------------------DALAK-------
------------------------------------------------------------
--------LNP-----------------------------------QIKNVNLI-F----
-PGQK------------IL--------V----K-----------AEE-------------
---------------------------------------AAAAST-------STSTA-A-
VAPAAKK----LYQGIG-MAAN-----YRDN-----TARQKDH--DNL---------NI-
--TTVAALFDDAG-KIVKLQFDVVEILPDMFPGW-------MDPEAADKSF---------
--YKDA-Q----------ANGFNWETKKEE-----------GDAYGMKASA--------V
S--------G-----------------KE----W---WE----------------QMNFY
EEYFKGKTVA--------------------------------E-VQDWFAKYCDA---NG
RPYKM------A--YPE---------------------KLTD-----A-D---------K
AKV----ATFT-----EAEKK--------------------------MLVDVTTG--ATM
-S--L----QDPHSRF----IDA--L------------VKAYEV------RK--------
---------------------E----VK--------------------------------
------------------------------------------------------------
------------------------------------------------------------
------------------------------------------------------------
------------------------------------------------------------
------------------------------------------------------------
-------------
>Desulfitobacterium_hafniense_strain_Y51_DSY1155__Q24YE8_DESHY
------------------------------------------------------------
--MKK----------T---LG------IIL------------------------------
------------------------------------------------------------
----------------------------------------------------SISLAFSV
L-----------------------------------------------------------
------------------------------------------------------------
------------------------------------------------------------
---------------------A----L----------PI-------F--A----------
-----------------------A-V----------------D---------T-------
----------------------------TTSATV--------------E-----AA----
---------TPAAP-AT----PA----------------------------------KP-
-----------AA--T------------AP-----------AA-----------------
------------------------------------------------------------
-----------------------APSV--DTSKIAAGTYYT------VVSGDF-------
--------------------------FW----------------Q------I--------
-AA---------------------------------------------------------
------------------------------------------------------------
-------------------KH------------GLT---------IDAL--A-------K
--------LNP-----------------------------------QIKNVNLI-F----
-PGQK------------IL--------V----K-----------AEE----------A--
---------------------------A-----------AAASTS-------TSTAA---
VAPAAKK----LYQGIG-MAAN-----YRDN-----TARQKDH--DNL---------NI-
--TTVAALFDDAG-KIVKLQFDVVEILPDMFPGW-------MDPEAADKSF--------Y
--KDAQ------------ANGFNWETKKEE-----------GDAYG-MKA---------S
A------VSG-----------------KE----W---WE----------------QMNFY
EEYFKGKTVA--------------------------------E-VQDWFAKYCDA---NG
RPYKM------A--YPE---------------------KLTD-----A-D---------K
AKV----ATFT-----E-------AE-----KK--------------MLVDVTTG--ATM
-S--L----QDPHSRF----IDA--L------------VKAYEV------RK--------
---------------------E----VK--------------------------------
------------------------------------------------------------
------------------------------------------------------------
------------------------------------------------------------
------------------------------------------------------------
------------------------------------------------------------
-------------
>Clostridium_sp._CAG:389_BN638_00224__R7LNY4_9CLOT
------------------------------------------MEQE----------PIKK
ETSSK----------G---SY------LTG--------------ILGAIVGGVIATIPWI
LVYVYG-E-MMFSILAALIAA----------------------G-------E-LYGYK--
--------------I-------AKG-K------------IN---KKL---P-VILMGIAL
V-----------------------------------------------------IVTVTT
LVI-------IPT--------L---LI----AN------------EGI------------
--SV---------------NL--------------------------TN---IS---R--
-LY---------E------------------------NG------EF--A----------
----------TAMMKDF------I-I----------------S---------L-------
-----------------------IFTILGASIVT--------------A-----NI----
---------KKQLE-NN----DG-------------------------------------
-----------QD--V------------KL-----------NF-----------------
------------------------------------------------------------
-----------------------NNKE--KANEIKKATIEL-IKPI---FTKY---EATA
P--------E----------------KA----------------M-L----K--------
-DE---------------------------------------------------------
------------------------------------------------------------
-------------------VI-----------AEID---------------D--------
------------------------------------KRK-------AKYSFNYL-K----
-QMGI----------------------I----K-----------KYK----------GKY
--YYS------E--------D------D-----------ENGTNN-------YKKMSKL-
QKISLIV----LLILIV-LVMI--------------VTIIEKS--DTT---------VT-
--YQDSNINFAIQ-KNWSKGQSQYQ--NE--WNF-------YKY-INNMPVLDSNNEIEE
--DDYSSY----------PAG-INVYYD-KLDTTSVNNIEDIKTTV-QENL--------E
N------ADD-----------------KPD-LIN---ME----------------ILK--
--------------------------TSK-----------NYD-LLKIRIEYNQS---PS
EILYY------Y--YIL------------------------N-----G-D------NLAC
ITA----YSFN-----L---------------------DD--E----TAIEKEAN--NLS
-------------NSF--------------E-----------------------------
------------------------------------------------------------
----W---------------VQ--------------------------------------
------------------------------------------------------------
------------------------------------------------------------
------------------------------------------------------------
------------------------------------------------------------
-------------
>Desulfitobacterium_hafniense_DPCES_3084__A0A098B530_DESHA
----------------------------------------MKQFELG---------QYKG
LNVKR-------------------------------------------------------
-FDTTVQEEEIQQALDYIIGS--------------------------------FDEIE--
--------------------------------------------EEKRNEP-IKTNDYVI
V-------------------------------------------------DIDGYEKDAT
VPVIRNIDTKLIV------------------GS------------EGV------------
--FR-----------------------------------------------------EVS
ANL------LGKK-----------------------------------------------
-------------MGDT-------------------------------------------
----------------------------VTFETV--------------------------
--------------------------------------------------------IQP-
-----------DA--L----E-------FQ-----------RW-----------------
------------------------------------------------------------
-----------------------WGSE--FTFTVKIKSVFV------VKKPEL-------
T--------E----------------EL----------------I------R--------
-KV---------------------------------------------------------
---------------------------------------------E--PDLKN-------
-----------------------------------------------------------L
------------------------------------KD--------LKNMLALK-I----
-THEK---------------------------E---------------------------
---------------------------G------------------------KEREA-N-
ILLIFQA----LVKQCK-YE----------------------------------------
--FDEEELDSAAE-DLYKK------------FTE-ELKI------VDDMEL---------
-------M----------EYL-IHRKIT---ADQL------LAECK--------------
---------E-----------------EA-------------------------------
------------------------------------------SRRILWELMINSV---I-
--------------------------------------------------------EKEE
INL----TPDE-----I--------------KY-----LE--K-----RINESRQ--NGQ
----L--------PEE----FMD--I------------NFLLAS------YL--------
--------------------------RK--------------------------------
-----------------------------------K----T-I--------DYLLEINLA
S-----------------------------------------------------------
------------------------------------------------------------
------------------------------------------------------------
------------------------------------------------------------
-------------
>Rhodococcus_sp._dmA__A0A3G4BPC0_RHOSO
----------------------------------------MAAHTQ----------TLAR
NVLEE-------------------------------------------------------
-VIKPEHSTLISPDPHS------------------------------------RRLVR--
---------------------------------------RS---RFE---A-TVKPRYEL
L-------------------------------------------------HFSAFRPA--
----------VCC--------------------------------SNL------------
--HP--------------------------------------------------------
-------------------------------------IG---------------------
-----------------------VTI----------------------------------
----------------------------GSYQMS--------------------FA----
-------------------------------------------------------THLP-
-----------HRDNY------------CP-----------QY-----------------
------------------------------------------------------------
VRHCLR-----------------SPGP--RYHIYRPLSSFT-GQSS-VDSDEL-------
D--------P----------------------------------L---------------
------------------------------------------------------------
------------------------------------------------------------
------------------------------------------------------------
--------VVP-------------------------TL--------VHHETAGM------
-LTDS------------DA--------I--------------------------------
----------------------------------------------------YSEVL-S-
AGTHIQAA---DIRG----KQV--------------L---------LA---------DT-
--TAHVALLYGADPDCERRLEGMVA--LN--RGYHARRI--HEQ-SRYIYL--------V
ERIGDP-L--------------LVQAYR---HQ--------THDVA-ASFV--------I
I--------E-----------------PQ----T---WT----------------A----
--------------------------ISK-----------TDQLDSSLERDLRAC---T-
-GPGQ------R-------------------------------------V------IRLT
LKS----ADLI-----S-------YV-----RV---SAVR--S-----YLWLVYS--RIW
----I--------DGAG---NLT--V----E-------AYAYGH------FA--------
------------------QRSVNDAIIQ--------------------------------
----W------------------------------L----S-H--------HRSQNFIQL
LWNA--------------------------------------------------------
------------------------------------------------------------
------------------------------------------------------------
------------------------------------------------------------
-------------
>Sphingomonas_sp._HZ-1_linD__C9ELM1_9SPHN
----------------------------------------MSADTE----------TLAR
KVREE-------------------------------------------------------
-----------------------------------------------------VIKPE--
---------------------------------------QS---TLI-----SPDRQSPS
L-----------------------------------------------------------
----------LRR--------E---AT----VE------------PRF------------
--EL---------------FH------------------------------------FVF
SVC---------S--------Q----K---------VRG------TL--L----------
-------------EKGV------P-F----------------G-------S-N-------
----------------------------ELTILP--------------------------
--------------------------------------------------------PQN-
-----------EN--Y------------CP-----------QY-----------------
------------------------------------------------------------
--VRLR-----------------LRSE--AAAKHRPVSSFT-GQSS-VDSEGF-------
D--------P--------------------------------------------------
------------------------------------------------------------
------------------------------------------------------------
-----------------------------------------------------------L
--------VVP--------------------------------------------T----
-LVDH------------ET--------G----R---------------------------
-----------I--------L------A----------DSKAICR-------YLCDALSG
GTDLLPA----DIREAV-LKQV-----------------------------------QLA
DTTPHVALLYGADPDGDRRPESMQA--VM--PGIHAHKI--DAV-RRNIPL--------A
--DGDP-L--------------LLEAYQ---HRIV------KEEAAASFVI---------
---------N-----------------EPQ-KRT---AI----------------SKAEQ
LVTDLDRDLG--------------------------------ASTGPWLFGDRFT---LA
DLFWA---------------------------------------------------V---
-------SLYR-----F--------------LW-----LG--Y----SGIRKDGA--GKP
RVEAY----A---NRL----FAR-------P-------SVKDAI----------------
--------------------------IQ--------------------------------
----W------------------------------P----G-H--------PPSENVIHL
LSNA--------------------------------------------------------
------------------------------------------------------------
------------------------------------------------------------
------------------------------------------------------------
-------------
>Sphingobium_japonicum_(strain_DSM_16413_/_CCM_7287_/_MTCC_6362_/_UT26_/_NBRC_101211_/_UT26S)_linD__LIND_SPHJU
----------------------------------------MSADTE----------TLAR
KVREE-------------------------------------------------------
-VIKPEQSTLISPDRQS------------------------------------PSLLR--
---------------------------------------RE--ATVE---PRFELFHFVF
S-----------------------------------------------------------
----------VCS--------Q---------KV------------RGT------------
--LM--------------------------------------------------------
--------------------------E----------KG---------------------
-----------------------VTF----------------------------------
----------------------------GSNELT--------------------IL----
--------------------------------------------------------PPQ-
-----------NEN-Y------------CP-----------QY-----------------
------------------------------------------------------------
--VRLR-----------------LRSE--AAAKHRPVSSFT-GQSS-VDSEGF-------
D--------P--------------------------------------------------
------------------------------------------------------------
------------------------------------------------------------
-----------------------------------------------------------L
--------VVP--------------------------------------------T----
-LVDH------------ET--------G----R-----------ILA-------------
---------------------------D-----------SKAICL-------YLCDALSG
GTDLLPA----DIREAV-LKQV-----------------------------------QLA
DTTPHVALLYGADPDGDRRPESMQA--VM--PGIHAHKI--DAV-RRNIPL--------A
--DGDP-L--------------LLEAYQ---HKIV------KEEAAASFVI---------
---------N-----------------EPQ-MRT---AI----------------SKAEQ
LVTDLDRDLG--------------------------------ASTGPWLFGDRFT---LA
DLFWA---------------------------------------------------V---
-------SLYR-----F--------------LW-----LG--Y----SGFWKDGA--GKP
RVEAY----A---NRL----FAR-------P-------SVKDAI----------------
--------------------------IQ--------------------------------
----W------------------------------P----G-H--------PPSENVIHL
LSNA--------------------------------------------------------
------------------------------------------------------------
------------------------------------------------------------
------------------------------------------------------------
-------------
>Sphingobium_indicum_(strain_DSM_16412_/_CCM_7286_/_MTCC_6364_/_B90A)_linD__LIND_SPHIB
----------------------------------------MSADTE----------TLAR
KVREE-------------------------------------------------------
-VIKPEQSTLISPDRQS------------------------------------PSLLR--
---------------------------------------RE--ATVE---PRFELFHFVF
S-----------------------------------------------------------
----------VCS--------Q---------KV------------RGT------------
--LM--------------------------------------------------------
--------------------------E----------KG---------------------
-----------------------VTF----------------------------------
----------------------------GSNELT--------------------IL----
--------------------------------------------------------PPQ-
-----------SEN-Y------------CP-----------QY-----------------
------------------------------------------------------------
--VRLR-----------------LRSE--AAAKHRPVSSFT-GQSS-VDSEGF-------
D--------P--------------------------------------------------
------------------------------------------------------------
------------------------------------------------------------
-----------------------------------------------------------L
--------VVP--------------------------------------------T----
-LVDH------------ET--------G----R-----------ILA-------------
---------------------------D-----------SKAICL-------YLCDALSG
GTDLLPA----DIREAV-LKQV-----------------------------------QLA
DTTPHVALLYGADPDGDRRPESMQA--VM--PGIHAHKI--DAV-RRNIPL--------A
--DGDP-L--------------LLEAYQ---HKIV------KEEAAASFVI---------
---------N-----------------EPQ-MRT---AI----------------SKAEQ
LVTDLDRDLG--------------------------------ASTGPWLFGDRFT---LA
DLFWA---------------------------------------------------V---
-------SLYR-----F--------------LW-----LG--Y----SGFWKDGA--GKP
RVEAY----A---NRL----FAR-------P-------SVKDAI----------------
--------------------------IQ--------------------------------
----W------------------------------P----G-H--------PPSENVIHL
LSNA--------------------------------------------------------
------------------------------------------------------------
------------------------------------------------------------
------------------------------------------------------------
-------------
>Sphingomonas_sp._NM05_linD__Q0PV38_9SPHN
----------------------------------------MSADTE----------TLAR
KVREE-------------------------------------------------------
-VIKPEQSTLISPDRQSPSLLRR------------------------------EATVE--
--------------------------------------------------PRFELFHFVF
S-----------------------------------------------------------
----------VCS--------------------------------QKV------------
------------------------------------------------------------
-------------------------------------RG----------T----------
-------------LMEK-----GVTF----------------------------------
----------------------------GSNELT--------------------IL----
---------------------------------------------------------PP-
-----------QSENY------------CP-----------QY-----------------
------------------------------------------------------------
--VRLR-----------------LRSE--AAAKHRPVSSFT-GQSS-VDSEGF-------
D--------P----------------------------------L---------------
------------------------------------------------------------
------------------------------------------------------------
------------------------------------------------------------
--------VVP--------------------------------------------T----
-LVDH------------ET--------G----R-----------ILA-------------
---------------------------D-----------SKAICL-------YLCDALSG
GTDLLPA----DIREAV-LKQV--------------Q---------LA---------DT-
--TPHVALLYGADPDGDRRPESMQA--VM--PGIHAHRI--DAV-RRNIPL--------A
--DGDP-L--------------LLEAYQ---HKIV------KEEAAASFVI---------
---------N-----------------EPQ-MRT---AI----------------SKAEQ
LVTDLDRDLG--------------------------------ASTGPWLFGDRFT---LA
DLFWA---------------------------------------------------V--S
LYR----FLWL-----G-------YS-----GF-----WK--D----GAGKPRVE--AYA
-------------NRL----FAR--P------------SVKDAI------IQ--------
------------------------------------------------------------
----W------------------------------P----G-H--------PPSENVIHL
LSNA--------------------------------------------------------
------------------------------------------------------------
------------------------------------------------------------
------------------------------------------------------------
-------------
>Acetobacterium_wieringae_cprA_1__A0A1F2PD72_9FIRM
---------------------------------------------M----------GLSL
NKIVK----------P--------------------------------------------
-------------------------------------------Q-------T-TALNE--
--R------G--RVF-------SSA-Q------------SP---TKR---P-YVEGERIK
F-----------------------------------------------------------
----------INK--------D-----------------------IRY------------
--LL---------------KN---------------------------------------
-IT---------K------I-Y----R---------LPQ------TI--Q----------
-------------TTVK------L-I----------------K---------K-------
------------------------------------------------------------
------------------------------------------------------------
-----------DH--E----G-------LN-----------SR-----------------
------------------------------------------------------------
-----------------------ITAA--VFNELEKLLQKL-QVDE-YGYFEV-------
M--------P----------------EQ----------------L------F--------
-KG---------------------------------------------------------
------------------------------------------------------------
-----------------------------------------------------------C
--------GVP-----------------------------------HQYALVFS-S----
-AMDP------------DA--------F----K-----------TAP----------S--
----I------V--------C------Q-----------VEVAKV-------YVKTG-D-
IANSVAG----FLQKNG-FGAS-----PN-------------HSIGGQ---------LD-
--YSMAAQWAGIG-IVGRHS-MAIT--RK--NGA-CQRL--SVV-YTNIEN------LDE
YIVSNP-R----------DLTWVNEFCQ-K-CGKC------IRNCP-TEAI--------Y
K--------------------------EP----V--------------------------
--------------------------ICD-------------G-FNPTRVDYDKCSRGF-
-VNYG------------------------------------------C-G------V--C
IGE----CPFT---------------------------VG--N-----------------
----Y--------DQI----------------------KSAYLK----------------
--------------------------KR--------------------------------
------------------------------------------------------------
------------------------------------------------------------
------------------------------------------------------------
------------------------------------------------------------
------------------------------------------------------------
-------------
>Spirochaetes__ADurb.BinA120_cprA_1__A0A1V5HYA2_9SPIR
----------------------------------------MKKSDKYILIGLWGAVGLCF
VLFFA-------------------------------------------------------
-LGLNIYAFLWFFVLSAAAIAWW------------------------------GLRFPIT
EKMRARAIIGISGWWMVIGFLMLFPFPPPE---------RPQYVVGEVHRFSELDHGWSR
V--------------------------LLGALGPNIAHHGMVYTDPKEIEGLGQWGSLPT
FVTTFPLTRALFG------------------GT------------TLL------------
--DP-----------------------------------------------------YRS
PVP-----------------------E----------GG-------DPVH----------
-------------VAPY------A-W----------------------------------
----------------------------TTWKGK--------------------------
--------------------------------------------------------ARD-
-----------RK--L----GWNKGDLLLGNVAKKLGYEKAKY-----------------
------------------------------------------------------------
-----------------------TPKE--NAMMMKEIALWL-GSDE-VGILKM-------
D--------P----------------RF----------------F------Y--------
-SH------------------------------------------------------DF-
------------------------------------------------LSMGT-------
------------------------------------------------------------
--------PLP---------------------YDEVKE--------YKYAIQIY-V----
-DQRW------------RR--------V----H-----------NDP-------------
---------------------------G-----ESWWSITKSGQS-------YSTGA-W-
IVVRLAH----MLRDMG-YKAS--------------VGFGGIN---YH---------NH-
--ETSLSVYSGLG-EFARLS-NAVV--PT--AGGLRFKS--ASI-LTDFPM--------E
--PDEPYT----------SLG-VTRFCS-H-CDRC------ARACP-VNAI--------P
M--------G-----------------EP----T---VE----------------N----
------------------------------------------G-VLMWHVDKDKC---A-
-RFRA------G--NLN------------------GN----C-----C-N------E--C
LRV----CPYN-----K-------PS-----TL-----FH--K----FGMYMVKH--SPL
-APRL----FGNINGVGLDDWLE--FDYSSD-------AGKFGE------NRPARWITEE
KGFKMQFPYYMGRYIFTEDERS----PD---------E-----EWSTGEGAEMGKVGLSY
KGIKW---------------GKIPERFFDANGRHRN----V-H--------WDWEGGELP
KTLKGPGKSISKEEAMALLKSGKAFAGGFNKKDEDVYPRNVRDPKYEKGVVTYEQAVKMW
EKE---------------------------------------------------------
------------------------------------------------------------
------------------------------------------------------------
-------------
>Dehalogenimonas_formicexedens_Dform_01462__A0A1P8F8I7_9CHLR
----------------------------------------MDKYHS----------PISN
KDLMQ------SLSSSQKGQG---------------------------------------
-------EANEFRDLDEMLN---------------------------------ASELN--
-----------KPWF-----------------------------VKETDVP-TVEIDLKL
H---------------------------------------------------SPYPQSAN
----------VYD--------I-----------------------NAF------------
--FR---------------YL------------------------------DNPKMEAEI
ISN------SKLR----ERDGI---VR--------QLPG-------N--S----------
-------------LRDI------S-L----------------------------------
----------------------------VKTLIS--------------D-----YY----
---------YDLPSPVGGFRSI----------------------------------PSP-
-----------KD--Y----G-------VP-----------RW-----------------
------------------------------------------------------------
-----E-----G-----------TPED--NAKMIRTVAKAT-GCSY-VGFLDL-------
S-------DT----------------RL----------GPVTNLF------Y--------
-SE-------------------------------------------M--------AVKF-
-------------------------------E--DGI--------E--DYKLQ-------
---------------------------------------------------G-------L
-----NTICYP-------------------------RN--------CRYLIVLV------
-PQMK------------SI--------Y----K-----------RFG-------NFTT--
-----------L---------------------------ATAGQD-------STDKV-L-
HLAKMMN----FLHGIG-YLGF-E----------------------IR---------SP-
--LPPLEIMTGIG-EYNRTHGPPIT--PA--FGNECLSGT-FSI-LTDLPL--------A
--PSRP-I----------DMG-ILKYCE-N-CLKC------AIACP-SGAI--------D
N--------D----------K------LP----S---WE---------------------
-----INTGP---------W------NA------------S-NDHKGYKNNSFKC---M-
-EFIV------N--HIATGFRPRLMGH--------------------C-M------N--C
VYS----CPFT-----K--------------AK-----ML--D----NRLKALPN--TVP
---------------------LR--I----D----R------------------------
--------------------EN----TR---------------HF---------------
----W----------------E-------------I----D-M--------PEF-GMMSI
LNPPEIDKP---------------------------------------------------
------------------------------------------------------------
------------------------------------------------------------
------------------------------------------------------------
-------------
>Dehalococcoides_mccartyi_C1G86_0948__A0A328ET66_9CHLR
------------------------------------------------------------
------------------------------------------------------------
-------------------------------------------M----------------
--------------------------------------------------PGNSLRDISL
V---K-------------------------------------------------------
----------ALI--------S-----------------------DYY------------
--YD--------------------------------------------------------
-LP------------------S----P---------VGG-------F--R----------
-----------------------S-I----------------------------------
------------------------------------------------------------
--------------------------------------------------------PSP-
-----------KD--Y----G-------VP-----------RW-----------------
------------------------------------------------------------
-----E-----G-----------KPED--NAKMIRTVAKAI-GCSY-VGIIDL------N
D--------H----------KLGPITNL----------------F------Y--------
-SE------------------------------------------------------MA-
-------------------VK--------F-E--EGI--------G--DYKLQ-------
---------------------------------GLN---------------T-------I
--------CYP-------------------------SN--------CRYLIVLV------
-PQMK------------SI--------Y----K-----------RFG----------N--
-----------F--------T------T----------LATAGQD-------STDKV-L-
HLAKMMN----FLHGIG-YLGF-E----------------------IR---------SP-
--LPPLEILTGIG-EYNRTHGPPIT--PA--FGNECLSGT-FSI-LTDLPL--------A
--PSNP-I----------DMG-ILKYCE-N-CLKC------AVACP-SGAI--------D
K--------N----------K------LP----S---WE---------------------
-----INTGP---------W------NA------------S-NDHKGYKNNSFKC---M-
-EFIV------N--NIATGFRPRLMGH--------------------C-M------N--C
VYS----CPFT-----R--------------AK-----ML--D----SHLKPLPN--IVP
--------------------TLS--I----D----R------------------------
--------------------EN----TR---------------HF---------------
----W----------------E-------------I----D-L--------PEF-GMMSI
LNTPRMGENNVRDGEVMKHISQ--------------------------------------
------------------------------------------------------------
------------------------------------------------------------
------------------------------------------------------------
-------------
>Dehalococcoides_mccartyi_C1G87_1523__A0A328EJI2_9CHLR
----------------------------------------MDRYHS----------SISN
KDFMQ------GLSLS--------------------------------------------
--EKGKNSSDEFRDLDQMLS---------------------------------ASELN--
-----------KPWF-----------------------------IKEIDVP-TVEIDLKL
H---------------------------------------------------NPYPQSAN
VYNINTFFRYLND--------------------------------PKI------------
--KA-----------------------------------------------------EII
SNS------KLRE----KNGIL----Q--------QLPG-------N--S----------
-------------LRDI------S-L----------------------------------
----------------------------VKALIS--------------D-----YY----
-----YDLPSPVGGFRSI--------------------------------------PSP-
-----------KD--Y----G-------VP-----------RW-----------------
------------------------------------------------------------
-----E-----G-----------KPED--NAKMIRTVAKAI-GCSY-VGIIDL-------
N-------DH----------------KL----------GPITNLF------Y--------
-SE-------------------------------------------M--------AVKF-
-------------------------------EEGIGD--------Y--KLQG--------
-----------------------------------------------------------L
-----NTICYP-------------------------SN--------CRYLIVLV------
-PQMK------------SI--------Y----K-----------RFG-------NFTT--
-----------L---------------------------ATAGQD-------STDKV-L-
HLAKMMN----FLHGIG-YLGF-E----------------------IR---------SP-
--LPPLEILTGIG-EYNRTHGPPIT--PA--FGNECLSGT-FSI-LTDLPL--------A
--PSNP-I----------DMG-ILKYCE-N-CLKC------AVACP-SGAI--------D
K--------N----------K------LP----S---WE---------------------
-----INTGP---------W------NA------------S-NDHKGYKNNSFKC---M-
-EFIV------N--NIATGFRPRLMGH--------------------C-M------N--C
VYS----CPFT-----R--------------AK-----ML--D----SHLKPLPN--IVP
--------------------TLS--I----D----R------------------------
--------------------EN----TR---------------HF---------------
----W----------------E-------------I----D-L--------PEF-GMMSI
LNTPRMGENNVRDGEVMKHISQ--------------------------------------
------------------------------------------------------------
------------------------------------------------------------
------------------------------------------------------------
-------------
>Dehalococcoides_mccartyi_(strain_VS)_rdhA__D2BJE6_DEHMV
---------------------------------------MMRRTHS----------TILS
QRLLK-----------------------------------------------------RF
NFEDMVTNTRIYRDLDELKSS--------------------------------DLAIE--
----------KLPWW-------ITH--------------KD---FWD---F-TTEIDWSI
Q--------------------------------------------KPFMHTPQNYYQH--
----------LTP--------E---------QI------------TQY------------
--NS---------RLTEVMEW---------------------------------------
-KK---------T--------S----K---------VLG-------F--T----------
-------------HRDY------A-M----------------KRGADITSLLPNLAGIDE
NGKSV-----------------------LYWTGS----------PKLMD-----TI----
--------------------------------------------------------PTP-
-----------ED--M----G-------CP-----------KY-----------------
------------------------------------------------------------
-----E-----G-----------TPEE--NLRMIKAFLKIC-GASK-VRAVPI-------
D-------AK----------FKSVQPKF----------YAPNVPL-V----Y--------
-ES---------------------------------------------------------
-------------------------------V--DKP--------Y--STENK-------
-----------------------------------------------------------R
--------VIP-------------------------QK--------MQWAIVFS-T----
-QGGN------------NL-------------------------TAQ----------G--
--NNW------I---------------G-----------SLGAAI-------YSGGPSDF
IQIQAQR----FLKILG-YNSI-----VS-------G-----I-SYNL---------QS-
--WPAMGVASGMG-ELGRIQ-ISIS--PF--FNC-DRAI--RCI-ITDLPV--------S
--LSQP-I----------DAG-ITRFCI-K-CGIC------ANICP-VSAI--------N
S--------N----------------PEP----S---WD---------------------
IWSSDPSNPNL---------------KPE--------LFNNPG-KKTWYLGHHLC-----
-SIFG------------------------------RD-ANDS----KC-G------L--C
MIN----CTFH-----K---------------------SN--------------------
-------------NQV--------------------------------------------
------------------------------------------------------------
------------------------------------------------------------
------------------------------------------------------------
------------------------------------------------------------
------------------------------------------------------------
------------------------------------------------------------
-------------
>Dehalogenimonas_formicexedens_Dform_00370__A0A1P8F5M3_9CHLR
----------------------------------------MSQFHS----------TVSR
RNFMK------GLGLA-----------GAG------------------------------
-IGAAALTAPVFHDMDELISSP-------------------------------KANFK--
-----------HAWY-------VKN--------------RE---AYK---P-TVEVDWDV
L---------------------------------------------------KPWNRK--
-------------------------------AN------------LGF------------
--TT--------------------------------------------------------
-IQ------------------D---TD--------TLPG-------FLDN----------
-------------DKRL------KDL--------KAQWKAEQR-----------------
----------------------------ERWDIK--------------F-----DA----
---------LSAASNYWVTSAAA---------------------------------GTP-
-----------AA--T----G-------FTTVAADK-----KW-----------------
------------------------------------------------------------
-----K-----G-----------TPEE--AARVIRAAYSYL-GMPE-VHFLSA-------
T-------DQ----------------RI----------------L-N----L--------
-GT---------------------------------------------------------
-------------------------------T--GTL--------T--DNQVK-------
------------------------------------------------------------
------------------------------------GK--------VKSVTVAM-M----
-RKDF------------TI--------A----R---------------------------
-----------F---------------S-----------TGDPYG-------YSAQG-L-
LNRRQAE----FLTALG-YNCI--------------------S--------------GVS
GPNSAFGALGGGS-ELSRLD-HSVS--PR--FGA-GIKV--WTLFSTDLQL--------P
--EETP-I----------DSG-IFRFCA-H-CKTC------SDMCRLNGNF--------C
L--------S--------------EETEP----T---WE---------------------
-----------------SHNTLPAATQAL---GYKTWDYKRPG-LKKYYADYAYC-----
-DIGA------------------------------------------C--------LQHC
WGQ----CVFN-----ELDN-----------AS-----IH-------ALIKPIAA--TTG
LF-----------NSS----IMA--I----E-----S-YMPFGV----------------
--------------------------RE------FDDQPKMIADW---------------
----W-----------------------------------NRD--------LTTWRYDEQ
TSAGSSQI----------------------------------------------------
------------------------------------------------------------
------------------------------------------------------------
------------------------------------------------------------
-------------
>Dehalococcoides_mccartyi_C1O63_0470__A0A2S5D8R9_9CHLR
--------------------------------------------------------MQKR
PWYVK----------------------EVD------------------------------
-----------------------------------------------------QATVE--
----------------------IDLTR------------RT---------P-FVGMHAAT
G-----------------------------------------------------------
----------VLS--------G-RQCT----DE------------ENA------------
--LK---------------LQ---------------------------------------
-MW------ADNK----LAAAQ----G--------NRPG-------F--T----------
-------------ARDQISAAASL-V----------------R-----------------
----------------------------SAYTSG--------------G-----VV----
---------YTLPTPPQGFRNVP---------------------------------LTL-
-----------EN--L----G-------CP-----------KW-----------------
------------------------------------------------------------
-----G-----G-----------NPEE--NTFMLRNIIRQF-GGGL-MGIARI-------
D--------N----------------DF----------QGSRETM------F--------
-NP-------------------------------------NYATLID--------ADDY-
---------------------------------------------I--MNGSS-------
-----------------------------------------------------------I
--------GIP-------------------------RK--------CKWAVVITDG----
-DLND------------QS--------R----K-----------TVN-------------
---------------------------------------SPAYFA-------FVSEK-YE
WIHKVQN----FLWGLG-FQSY--------------------N-VGDA-----GNPATP-
--SNFWGFVSGVG-EYNRTHNPCVT--PEGNVGNGAITL------ITDLPL--------C
--ETKP-I----------DFG-VLRFCE-T-CGVC------ADACP-AGAI---PTVGEQ
K--------------------------EP----T---WE---------------------
------------------------VEIQP--------WRASTPDHRRYPNDSHKC-----
-AFWYMTNATLGMLPNQ------------------GR-PVGA-----C-G------R--C
ANF----CVFS-----K------GVD-----AI-----VH--E-----AVKAILK-AEKT
-------------SGT----------------------QSGITG----------------
--------------------------CT--------------------------------
------------------------------------------------------------
------------------------------------------------------------
------------------------------------------------------------
------------------------------------------------------------
------------------------------------------------------------
-------------
>Dehalogenimonas_formicexedens_dcpA__A0A1P8F8L0_9CHLR
-----------------------------------------MKSHS----------TMSR
RDFMK------SIGLG-----------SAA------------------------------
-IAGMSASAPLFHDLDEMMSISAAETFNS------------------------TTSMQ--
----------KRPWW-----------------------------VKEVDIP-TVEIDLKL
R-----------------------------------------------------------
---------TPYA--------G-HLSV----GL------------SPL------------
--YV------------------------------------------------SKEEIAAI
LAS------QQNN----AIEGA---KN--------NRPG-------F--T----------
-------------LRDQ--------V----------------------------------
----------------------------GAWASL--DRGQTGYLKYPPE-----GF----
--------------------------------------------------------RTI-
-----------KV--THETLG-------VP-----------KW-----------------
------------------------------------------------------------
-----E-----G-----------SETE--NAFMIRTFLRQF-GAGA-IGYARV-------
D--------D----------------NS----------VGPRKPL------F--------
-NT-----------------------------------------HVR--------LENN-
-------------------------------P--DYK--------Y--DANGT-------
-----------------------------------------------------------F
--------VMP-------------------------EK--------CKYAIVIY-DRSPR
DPNNY----------------------R----R-----------TVN-------------
---------------------------S-----------PQAFVS-------NMEKC-E-
YGHKLQN----FLWGLG-YQSY-----------------WFED-GTTS-----KFTGTP-
--TNVWGILSGIG-EYNRIHNPVSQ--PE---GE-TGNF--ASILFTDLPL--------P
--TTKP-I----------DFG-ALEFCK-T-CGIC------ADVCP-AGAI--------P
T---------------------VEEYREP----T---WD---------------------
--------------------------RAT-------GPWSASNDHKGYPNKSIEC-----
-VKWYFSNAVTAFAP--------------------AS-RPVG----VC-R------R--C
SSH----CVFS-----KDHK-----------AW-----IH--E-----VVKGVVS--TTP
VM-----------NSF----FTK--M----D-----T-LSGYSD------VI--------
--------------------------SD---------EG--RAEY---------------
----W-------------------------------------H------QYLPAI-----
------------------------------------------------------------
------------------------------------------------------------
------------------------------------------------------------
------------------------------------------------------------
-------------
>Dehalogenimonas_lykanthroporepellens_strain_BL-DC-9_Dehly_1524__D8K2H9_DEHLB
-----------------------------------------MKSHS----------TMSR
RDFMK------TLGLG-----------ATA------------------------------
-IGSVGVTAPIFHDLDEMMSISAAETFNS------------------------TTSMQ--
----------KRPWW-----------------------------VKEVDIP-TVEIDLKL
R---T-------------------------------------------------------
----------PYA--------G-HLSA----GL------------SPL------------
--YL---------SKEEIAAI------------------------------------LAS
QQN------NAIE----GAKNN----R----------PG-------F--T----------
-------------LRDQ--------I----------------------------------
----------------------------GAWASL--DRGQTGYVKYPPE-----GF----
---------RTIKV-------------------------------------------TH-
-----------ET--L----G-------VP-----------KW-----------------
------------------------------------------------------------
-----E-----G-----------SETE--NAFMIRTFLRQF-GAGA-IGYARV-------
D--------D----------------DS----------VGPRKPL------F--------
-NT-----------------------------------------HVR--------LENN-
-------------------------------P--DYK--------Y--DANGT-------
-----------------------------------------------------------F
--------VMP-------------------------EK--------CKYAIIIY-DRSPR
DPNNY----------------------R----R-----------TVN-------------
---------------------------S-----------PQAFVS-------NMEKC-E-
YGHKLQN----FLWGLG-YQSY-----------------WFED-GTTS-----KFTGTP-
--TNVWGILSGIG-EYTRIHNPVSQ--PE---GE-TGNF--ASILFTDLPL--------P
--TTKP-I----------DFG-ALEFCK-T-CGIC------ADVCP-AGAI--------P
T---------------------VEEYREP----T---WD---------------------
--------------------------RAT-------GPWSASNDHKGYPNKSIEC-----
-VKWYFSNAVTAFAP--------------------AS-RPVG----VC-R------R--C
SSH----CVFS-----KDHK-----------AW-----IH--E-----VVKGVVS--TTP
VM-----------NSF----FTK--M----D-----T-LSGYSD------VI--------
--------------------------SD---------EG--RAEY---------------
----W-------------------------------------H------QYLPAI-----
------------------------------------------------------------
------------------------------------------------------------
------------------------------------------------------------
------------------------------------------------------------
-------------
>Dehalogenimonas_alkenigignens_DEALK_17200__A0A0W0GJX3_9CHLR
-----------------------------------------MKSHS----------TMSR
RDFMK------SIGLG-----------SAA------------------------------
-IASMGATAPLFHDLDE------------------------------------MTGIGAA
ETFNSTTSMQKRPWW-----------------------------VKEVDIP-TVEIDLKL
R---------------------------------------------TPYAGPNPWSG---
----------VLD--------S-IYVT----KE------------ETA------------
---------------------------------------------------------AIL
ASQ------QNNA----IEGAK----N--------NRPG-------F--T----------
-------------LRDQ--------I----------------------------------
----------------------------GAWASL--DRGQTGYLKYPPE-----GF----
--------------------------------------------------------RTI-
-----------KV--THETLG-------VP-----------KW-----------------
------------------------------------------------------------
-----E-----G-----------SETE--NAFMIRTFLRQF-GAGA-IGYARV-------
D--------D----------------NS----------VGPRKPL------F--------
-NT-----------------------------------------HVR--------LENN-
-------------------------------S--DYK--------Y--DTNGT-------
-----------------------------------------------------------F
--------VMP-------------------------EK--------CKYAIIIY-DRSPR
DPNNY----------------------R----R-----------TVN-------------
---------------------------S-----------PQAFVS-------NMEKC-E-
YGHKLQN----FLWGLG-YQSY-----------------WFED-ETTS-----KFTGTP-
--TNVWGILSGIG-EYNRIHNAVSQ--PE---GE-TGNF--ASILFTDLPL--------P
--TTKP-I----------DFG-ALEFCK-T-CGIC------ADVCP-AGAI--------P
T---------------------VEEYREP----T---WD---------------------
--------------------------RAT-------GPWSASNDHKGYPNKSIEC-----
-VKWYFSNAITGFAP--------------------AS-RPVG----VC-R------R--C
ASH----CVFS-----KEHK-----------AW-----IH--E-----VVKGVVS--TTS
VM-----------NPF----FTK--M----D-----R-LSGYSD------II--------
--------------------------SD---------EG--RAEY---------------
----W-------------------------------------H------QYLPAV-----
------------------------------------------------------------
------------------------------------------------------------
------------------------------------------------------------
------------------------------------------------------------
-------------
>Dehalococcoides_mccartyi_dcpA__V5JY16_9CHLR
-----------------------------------------MKSHS----------TMSR
RDFMK------SIGLG-----------SAA------------------------------
-IASMGATAPFFHDLDE------------------------------------MTGIGAA
ETFNSTTSMQKRPWW-----------------------------VKEVDIP-TVEIDLKL
R---------------------------------------------------TPYAGPTP
LAGTLASIYVTKE------------------ET------------AAI------------
--LA--------------------------------------------------------
-SQ------KNNA----IEGAK----N--------NRPG-------F--T----------
-------------LRDQ--------I----------------------------------
----------------------------GAWASL--DRGQTGYVKYPPE-----GF----
--------------------------------------------------------RTI-
-----------KV--THETLG-------VP-----------KW-----------------
------------------------------------------------------------
-----E-----G-----------SETE--NAFMIRTFLRQF-GAGA-IGYARV-------
D--------D----------------DS----------VGPRKPL------F--------
-NT--------------------------------------HVRLEN--------NADY-
------------------------------------K--------Y--DSNGV-------
-----------------------------------------------------------F
--------VMP-------------------------EK--------CKYAIIMY-DRSPR
DPNNY----------------------R----R-----------TVN-------------
---------------------------S-----------PQAFVS-------NMEKC-E-
YGHKLQN----FLWGLG-YQSY-----------------WFED-GTTS-----KFTGTP-
--TNVWGILSGVG-EYNRIHNAVSQ--PE---GE-SGNF--ASILFTDLPL--------P
--TTKP-I----------DFG-ALEFCK-T-CGIC------ADVCP-AGAI--------P
T---------------------VEEYREP----T---WD---------------------
--------------------------RAT-------GPWSASNDHKGYPNKSIEC-----
-VKWYFSYAITAYAP--------------------SS-RPVG----VC-R------R--C
ASH----CVFS-----KDHE-----------AW-----IH--E-----VVKGVVS--TTP
VM-----------NSF----FTK--M----D-----M-LSGYSD------VI--------
--------------------------SD---------EG--RAEY---------------
----W-------------------------------------H------QYLPAV-----
------------------------------------------------------------
------------------------------------------------------------
------------------------------------------------------------
------------------------------------------------------------
-------------
>Dehalococcoides_mccartyi_C1G87_1524__A0A328ELI9_9CHLR
-----------------------------------------MKSHS----------TMSR
RDFMK------SIGLG-----------SAA------------------------------
-IASMGATAPFFHDLDE------------------------------------MTGIGAA
ETFNSTTSMQKRPWW-----------------------------VKEVDIP-TVEIDLKL
R---------------------------------------------------TPYAGPTP
SAGTLASIYVTKE------------------ET------------AAI------------
--LA--------------------------------------------------------
-SQ------KNNA----IEGAK----N--------NRPG-------F--T----------
-------------LRDQ--------I----------------------------------
----------------------------GAWASL--DRGQTGYVKYPPE-----GF----
--------------------------------------------------------RTI-
-----------KV--THETLG-------VP-----------KW-----------------
------------------------------------------------------------
-----E-----G-----------SETE--NAFMIRTFLRQF-GAGA-IGYARV-------
D--------D----------------DS----------VGPRKPL------F--------
-NT--------------------------------------HVRLEN--------NADY-
------------------------------------K--------Y--DSNGV-------
-----------------------------------------------------------F
--------VMP-------------------------EK--------CKYAIIMY-DRSPR
DPNNY----------------------R----R-----------TVN-------------
---------------------------S-----------PQAFVS-------NMEKC-E-
YGHKLQN----FLWGLG-YQSY-----------------WFED-GTTS-----KFTGTP-
--TNVWGILSGVG-EYNRIHNAVSQ--PE---GE-SGNF--ASILFTDLPL--------P
--TTKP-I----------DFG-ALEFCK-T-CGIC------ADVCP-AGAI--------P
T---------------------VEEYREP----T---WD---------------------
--------------------------RAT-------GPWSASNDHKGYPNKSIEC-----
-VKWYFSYAITAYAP--------------------SS-RPVG----VC-R------R--C
ASH----CVFS-----KDHE-----------AW-----IH--E-----VVKGVVS--TTP
VM-----------NSF----FTK--M----D-----R-LSGYSD------VI--------
--------------------------SD---------EG--RAEY---------------
----W-------------------------------------H------QYLPAV-----
------------------------------------------------------------
------------------------------------------------------------
------------------------------------------------------------
------------------------------------------------------------
-------------
>Dehalococcoides_mccartyi_dcpA__V5JY56_9CHLR
-----------------------------------------MKSHS----------TMSR
RDFMK------SIGLG-----------SAA------------------------------
-IASMGATAPFFHDLDE------------------------------------MTGIGAA
ETFNSTTSMQKRPWW-----------------------------VKEVDIP-TVEIDLKL
R---------------------------------------------------TPYAGPTP
SAGTLASIYVTKE--------E-TAAI----LA------------SQK------------
--NN-----------------------------------------------------AIE
GAK---------N--------N----R----------PG-------F--T----------
-------------LRDQ--------I----------------------------------
----------------------------GAWASL--DRGQTGYVKYPPE-----GF----
---------RTIKV-------------------------------------------TH-
-----------ET--L----G-------VP-----------KW-----------------
------------------------------------------------------------
-----E-----G-----------SETE--NAFMIRTFLRQF-GAGA-IGYARV-------
D--------D----------------DS----------VGPRKPL------F--------
-NT-----------------------------------------HVR--------LENN-
-------------------------------A--DYK--------Y--DSNGV-------
-----------------------------------------------------------F
--------VMP-------------------------EK--------CKYAIIMY-DRSPR
DPNNY----------------------R----R-----------TVN-------------
---------------------------S-----------PQAFVS-------NMEKC-E-
YGHKLQN----FLWGLG-YQSY-----------------WFED-GTTS-----KFTGTP-
--TNVWGILSGVG-EYNRIHNAVSQ--PE---GE-SGNF--ASILFTDLPL--------P
--TTKP-I----------DFG-ALEFCK-T-CGIC------ADVCP-AGAI--------P
T---------------------VEEYREP----T---WD---------------------
--------------------------RAT-------GPWSASNDHKGYPNKSIEC-----
-VKWYFSYAITAYAP--------------------SS-RPVG----VC-R------R--C
ASH----CVFS-----KDHE-----------AW-----IH--E-----VVKGVVS--TTP
VM-----------NSF----FTK--M----D-----M-LSGYSD------VI--------
--------------------------SD---------EG--RAEY---------------
----W-------------------------------------H------QYLPAV-----
------------------------------------------------------------
------------------------------------------------------------
------------------------------------------------------------
------------------------------------------------------------
-------------
>Dehalogenimonas_sp._WBC-2_DGWBC_1574__A0A0F7GF31_9CHLR
------------------------------------MEVNHIQFHT----------TVDR
RQYLK-----------------KIGVWAFG------------------------------
-FHDEAFSVAQYHDFDEIIT---------------------------------SEAFH--
--------ASRLPWW------------------------VTELDYDN---P-TTEIDWTQ
A-----------------------------------------KRFDFRHLPQCSWQGAKE
LNAWAE----LRD------------------GR------------DPT------------
--KR-----------------------------------------------------KQN
EHN------IRIKYSKQCFAKQ----R-------------------YNLS----------
-------------SKSL------TSL--------LFGSSSGKY-----------------
----------------------------GSLNDG--------------------FF----
---------GPEVE-------------------------------------------SP-
-----------SD--I----G-------VK-----------KW-----------------
------------------------------------------------------------
-----T-----G-----------TLEE--ASTLLWQVCILL-GASD-VSLIEL-------
N--------PKTSRNLIASHEFHDGKPY----------------V------F--------
-EE-----------------------------------TEQAYETGE------NSTKRQ-
---------------------------------------------P--KDGKR-------
------------------------------------------------------------
--------VIP-------------------------DR--------CRWLIHYSLS----
-ELES----------------------W----------------PYH-------------
-----------I---------------F-----------ENSWLR-------YADAR-M-
LQYRIQA----FIKGLG-YQAI----GPC-------------SFTNNM---------SE-
--NVGMAVLGGEA-ELGRNN-MAIS--PL--LGSICGQY--ATI-ITDLPL--------A
--PTKP-I----------DAG-IRRFCH-S-CMSC------ALTCP-GNAV--------S
R--------G--------GIPTNEIQMEP----S---WE----------------GFGPS
HRWGNRSNFEKTT-------------AGV---YRQQEGKNEAAFYKHWYFSPSDC-----
-QLMN------------------------------------D----QC-G------TWGC
GTS----CVFK-------------------------------------------------
-------------NGV--------------T-------GIARGC----------------
------------------------------------------------------------
------------------------------------------------------------
------------------------------------------------------------
------------------------------------------------------------
------------------------------------------------------------
------------------------------------------------------------
-------------
>Dehalococcoides_mccartyi_C1G86_1474__A0A328END4_9CHLR
------------------------------------MKQNVPRFHT----------IVDR
RDYLK------NLGLW--AFG---------------------------------------
-YSDNALSLSLFHDIDELISYRDSH----------------------------VCDWP--
-------------WW-------VRE--------------LD---YNK---P-TTEIDWNK
A-----------------------------------------SRFDFRHLPQCIWQGERE
TAAWVD----LRD--------G---DG----TS------------DRL------------
--MR---------DFGRRLKY---------------------------------------
-VA---------H--------Q----N---------SQR-------Y--V----------
-------------LRNR------A-L----------------------------------
----------------------------TEALFN--------------P-----SV----
------------------------------------------------------------
-----------GK--F----GQPEVGFKGPAVPVLAQARVNKW-----------------
------------------------------------------------------------
-----S-----G-----------TLEE--ASTMLWQVCILF-GASD-VSLVEL-------
N--------PATTRKLVASHEFHDGKPY----------------V------F--------
-ED-------------------------------------------V--------PQAY-
-------------------------------E--TGA--------T--SVERK-------
---------------------------------PQE---------------G-------K
-------RVIP-------------------------ER--------CRWLIHFS-L----
-NEVY------------EW-------------------------PYV-------------
-----------F---------------S-----------GDSWLR-------YAEAR-Q-
IQYRLQA----FIKGLG-YQAI----GPCNF-----------T--NNM---------TE-
--NIALAVLGGEA-ELGRNN-MAIS--PL--LGTSCGQY--SSI-ITDLPL--------A
--PSKP-V----------DAG-IHHFCH-T-CQQC------AEACP-GGAI--------S
R-------AG-----------------QP-------------------------------
------------------------------------------GGEIKNPLPGKVL-----
-ALFI------------------------------------------V-G------I--N
VQN----LNLK----LE--------------MF-----LVGRKGLIRTLFTGTGT--FPP
RIANL--------PLI----FAV--LGAAAS----LA-FSGRGL----------------
--------------------------KG---------------HY---------------
----W----------------------------------------------LEFSRKGQR
MAI---------------------------------------------------------
------------------------------------------------------------
------------------------------------------------------------
------------------------------------------------------------
-------------
>Dehalococcoides_mccartyi_rdhA__A0A142VBL5_9CHLR
----------------------------------------MPRFHT----------IVDR
RDYLK------NLGLW--AFG---------------------------------------
-YSDNALSLSLFHDIDELISYRDSH----------------------------VCDWP--
-------------WW-------VRE--------------LD---YNK---P-TTEIDWNK
A-----------------------------------------SRFDFRHLPQCIWQGERE
TAAWVD----LRD--------G---DG----TS------------DRL------------
--MR---------DFGRRLKY---------------------------------------
-VA---------H--------Q----N---------SQR-------Y--V----------
-------------LRNR------A-L----------------------------------
----------------------------TEALFN--------------P-----SV----
------------------------------------------------------------
-----------GK--F----GQPEVGFKGPAVPVLAQARVNKW-----------------
------------------------------------------------------------
-----S-----G-----------TLEE--ASTMLWQVCILF-GASD-VSLVEL-------
N--------PATTRKLVASHEFHDGKPY----------------V------F--------
-ED-------------------------------------------V--------PQAY-
-------------------------------E--TGA--------T--SVERK-------
---------------------------------PQE---------------G-------K
-------RVIP-------------------------ER--------CRWLIHFS-L----
-NEVY------------EW-------------------------PYV-------------
-----------F---------------S-----------GDSWLR-------YAEAR-Q-
IQYRLQA----FIKGLG-YQAI--------------GPCNFTN---NM---------TE-
--NIALAVLGGEA-ELGRNN-MAIS--PL--LGTSCGQY--SSI-ITDLPL--------A
--PSKP-V----------DAG-IHHFCH-T-CQQC------AEACP-GGAI---SRAGQP
G--------G-------------EIKKSP----A---WE-------------GFGPFHRW
NKRSEFESKT----------------GNV---SRWTKGLDQDTFYRHWYFSAPDC-----
-KSAS------------------------------------D----LC-G------TWGC
SQS----CVF----------------------W---------K-----GIKGTLL-----
-------------AGI--------------Q-----------------------------
------------------------------------------------------------
------------------------------------------------------------
------------------------------------------------------------
------------------------------------------------------------
------------------------------------------------------------
------------------------------------------------------------
-------------
>Dehalogenimonas_sp._WBC-2_DGWBC_1770__A0A0F7GGA4_9CHLR
----------------------------------------MNKFHS----------TVSR
RDFMK------GLGVA-----------GVG------------------------------
-LGTASLVAPTFNDMDELTSSA-------------------------------PGPIH--
----------AHPWY-------VKE--------------RD---TYD---I-SSPHDWTK
I-----------------------------------------------------------
----------TRT--------D-QRHT----NQ------------CSW------------
--GG----------------------------------------------------AVEQ
GIW------LDDR--------D----G----------PG------TFKKQ----------
-------------AADK------A-A--------YQAECLKNP-----------------
----------------------------RGWKGI-------QTRAAAQL-----SY----
---------GNKMDTPYGFLPPSV--------------------------------SGP-
-----------EK--L----G-------IP-----------RW-----------------
------------------------------------------------------------
-----E-----A-----------TPEE--NSQMIKAALRLY-GAAD-VAFLEI-------
D--------D-------------ITSNF----------------I------F--------
-TH--------------------------------------DFHDGK--------PYVW-
-------------------EDVDNAYETGETG--TSK--------S--PRAGK-------
-----------------------------------------------------------R
--------VLP-------------------------NK--------AKWVINWN-L----
-QMSN------------DS--------I----N---------------------------
---------------------------N-----------SLGDRR-------YGDGR-Q-
IQRKIQA----MLATLG-YQAC--------------G-----P--LDY-----TNNFSE-
--NVAFAILGGMG-ELMRAY-YSAS--PT--FGS-HIGVS-AGI-VTDLPL--------A
--PTKP-I----------EAG-MHKFCY-D-CMKC------AVLCP-GGAI--------S
R--------N-------GGGLSAPIVKEP----S---FETIGPWNRWPGRSAFEAKHPEV
TKLDTKN-------------------AYT--------GVDEPNMYAHWWFAPTDC--TQ-
-SVGI------------------------------------D----VC-G------SFGC
GSR----CVFG----KA-------SA-----AS-----VH-------SIVQTAIS--QTS
-M--F--------NGF----FRT--L----D-----E-AFGYPM----------------
--------------------------YDFGKDSEDAQKN--IEDFF--------------
----W------------------------------N----R-T-------NMPTYGIDSM
RGGFASR-----------------------------------------------------
------------------------------------------------------------
------------------------------------------------------------
------------------------------------------------------------
-------------
>Dehalogenimonas_alkenigignens_DEALK_04890__A0A0W0GGG4_9CHLR
----------------------------------------MSKFHG----------TLSR
REFMK------GLGIA-----------GAG------------------------------
-LGAASLAAPAFNDLDELIASK-------------------------------PGPIH--
----------NFPWW-------VKE--------------RA---QYD---M-TADHDYSK
L-----------------------------------------TRTDQRHMIQCSWQGTPE
VKAWLDDRDGAGT--------A-DRFA----KE------------KAE------------
--YD--------------------------------------------------------
-KQ------------------G---LT--------QPKG-------W--G----------
------------GIRNM------A-Y----------------R-----------------
----------------------------GTFGYA--------------S-----SQ----
---------DSPNGFLP------------------------------------PVVTTP-
-----------DK--R----G-------IP-----------RW-----------------
------------------------------------------------------------
-----E-----G-----------TPEE--NAQMIKAGLLLN-GACD-VAFHEL-------
D--------D-------------TMSKF----------------I------F--------
-SH--------------------------------------DFHDGK--------PYLW-
-------------------EDVPVGYETGETG--TSK--------S--PRAGK-------
-----------------------------------------------------------R
--------VLP-------------------------NK--------AKWAINYT-L----
-QMSN------------DS--------I----N---------------------------
---------------------------N-----------NFSDRR-------YGHGR-I-
IQRQLQG----WISGLG-YLAH--------------GPLDYTN---NF---------SE-
--NVAFAVLGGIS-EVGRWY-SSIS--PV--FGS-SLGVA-ATI-VTDLPL--------A
--PTNP-I----------EAG-IHKFCF-D-CMKC------AEMCP-GSAI---SRMGDP
T--------G-------------PIVRDP----T---WEAIGPWNRWMGRSAFDAKHPEL
AKV-NKNEYQ----------------SIN-----------EPGFMKHWWFSPADC---NL
SVAIN------K-----------------------------------C-G------SFAC
GSR----CVFA-----N------GTE-----SV-----IH--E-----VIKTTVA--NTS
-L--F--------NGF----FKD--M----D-----G-VFGYPK----FDYG--------
--------------------IDGPDVQE-------NLD-----AF---------------
----W---------------SN-------------Q----S-K--------TPIYGINTL
RGGGRKI-----------------------------------------------------
------------------------------------------------------------
------------------------------------------------------------
------------------------------------------------------------
-------------
>Dehalogenimonas_sp._WBC-2_DGWBC_1769__A0A0F7GGV9_9CHLR
----------------------------------------MNKFHS----------SVSR
RDFMK------GLGMA-----------GAG------------------------------
-IGAASLAAPVFNDLDELTSSA-------------------------------PGPIH--
----------NYPWF-------VKE--------------LD---QYD---A-TFEHDWSK
L-----------------------------------------TQTDERHTIQCSWQGTPE
VKAWMDDRDGAGT--------A-AKAA----EA------------KSA------------
--YD--------------------------------------------------------
-KQ------------------G---LT--------QPRG-------W--A----------
------------GLRNM------A-Y----------------R-----------------
----------------------------GTFGYG--------------T-----NM----
---------DSPNGFMP------------------------------------PAVATP-
-----------TS--R----G-------IP-----------RW-----------------
------------------------------------------------------------
-----E-----G-----------TPEE--NSQMIKAGLLLN-GACD-VAFHEL-------
D--------D-------------KMSKF----------------I------F--------
-TN--------------------------------------DFHDGK--------PYLW-
-------------------EDVEVGYETGETG--TSK--------S--PRAGK-------
-----------------------------------------------------------R
--------VLP-------------------------KK--------AMWAINYS-L----
-QMSN------------DS--------I----N---------------------------
---------------------------N-----------NFSDRR-------YGHGR-V-
IQRQLQG----WLSGLG-YVAH--------------GPLDYTN---NF---------SE-
--NVAFAVLGGVS-EVARWY-SSIS--PT--FGS-SLGVS-ATI-VTDLPL--------A
--PTYP-I----------DAG-IHRMCF-D-CMKC------AEVCP-GGAI---SRMGEP
N--------G-------------PIVKDP----T---WDALGPWNRWSGRSAFDAKHPEL
GKIDNKNGYK----------------GVD-----------EPGFMKHWWFSPCDC---NL
TPAIN------T-----------------------------------C-G------SFGC
GSR----CVFA-----N------GTE-----SI-----VH--S-----LVKTTVA--VTP
-I--F--------NSF----FKQ--M----D-----G-IFGYPK----FDYG--------
--------------------IDGQGVQD-------NLD-----QF---------------
----W---------------NN-------------Q----S-S--------TPIYGINTL
RGGGRKI-----------------------------------------------------
------------------------------------------------------------
------------------------------------------------------------
------------------------------------------------------------
-------------
>Dehalococcoides_mccartyi_C1G86_0258__A0A328ESP9_9CHLR
----------------------------------------MQGFHS----------ALSR
RDFMK------GIGLT-----------GAG------------------------------
-FGIAAATAPVFRDLDEGASTA-------------------------------ANTYK--
----------KNPWW-------VKE--------------RN---YCD---P-TTPIDWDV
------------------------------------------------------WKPFDA
TTYDYIGGQYPEE--------Y-LAQI----GM------------PSM------------
--FK-----------------------------------------------------EDP
ASR---------R----SRIAS---RL--------GKPG-------Y--S----------
-------------MQDW------AFC----------------Q-----------------
----------------------------GARNVT--SIMCHNEFGQPFS-----MF----
---------LGDKAMMDMI-------------------------------------NTP-
-----------EE--L----G-------LP-----------KY-----------------
------------------------------------------------------------
-----E-----G-----------TPEY--NALMLKSAVRFF-GGTD-IRCLPV-------
D--------D----------------KT----------------I-R----L--------
-LN-----------------------------------VGDSRHPEQ--------PYVW-
-------------------------------EGGISW--------P--YETQT-------
---------------------------------------------------K-------R
--------VIP-------------------------TK--------DAHILVFS-Y----
-NGSY------------DG--------T----V-----------RSP-----SWISNG--
---------------------------------------VAYNQC-------LSGDA---
IQLYLQR----FVKGLG-YWMV--------------G-----G---DD-----YPGIAS-
--YPGAGTMSGFG-EIGRIG-HTVH------WDK-WIRS--TRLLITNLPL--------P
--ADNP-I----------DFG-VVSFCT-TSCKKC------AEFCP-VSAI--------K
M--------D----------------KEP----S---WE---------------------
----------------LATDPSNPYLKPQ--------NFNNPG-RKTWYLNQAGC---F-
-SNWC---------------------------------LTDT----FC-G------I--C
MGE----CVFN-----KLAD-----------SS-----IH--E-----IVKPVIA-NTTL
----L--------DGF----FFN--M----D-----K-AFGYGC----------------
--------------------LPEDKWED----------------W---------------
----W-----------------------------------TLG------EKMPIHGIG--
------------------------------------------------------------
------------------------------------------------------------
------------------------------------------------------------
------------------------------------------------------------
-------------
>Dehalococcoides_mccartyi_rdhA14__A0A059U7V1_9CHLR
------------------------------------------------------------
-----------------------IGLTGAG------------------------------
-FGIAAATAPVFRDLDEGASTA-------------------------------ANTYK--
----------KNPWW-------VKE--------------RN---YCD---P-TTPIDWDV
------------------------------------------------------WKPFDA
TTYDYIGGQYPEE--------Y-LAQI----GM------------PSM------------
--FK-----------------------------------------------------EDP
ASR---------R----SRIAS---RL--------GKPG-------Y--S----------
-------------MQDW------AFC----------------Q-----------------
----------------------------GARNVT--SIMCHNEFGQPFS-----MF----
---------LGDKAMMDMI-------------------------------------NTP-
-----------EE--L----G-------LP-----------KY-----------------
------------------------------------------------------------
-----E-----G-----------TPEY--NALMLKSAVRFF-GGTD-IRCLPV-------
D--------D----------------KT----------------I-R----L--------
-LN-----------------------------------VGDSRHPEQ--------PYVW-
-------------------------------EGGISW--------P--YETQT-------
---------------------------------------------------K-------R
--------VIP-------------------------TK--------DAHILVFS-Y----
-NGSY------------DG--------T----V-----------RSP-----SWISNG--
---------------------------------------VAYNQC-------LSGDA---
IQLYLQR----FVKGLG-YWMV--------------G-----G---DD-----YPGIAS-
--YPGAGTMSGFG-EIGRIG-HTVH------WDK-WIRS--TRLLITNLPL--------P
--ADNP-I----------DFG-VVSFCT-TSCRKC------AEFCP-VSAI--------K
M--------D----------------KEP----S---WE---------------------
----------------LATDPSNPYLKPQ--------NFNNPG-RKTWYLNQAGC---F-
-SNWC---------------------------------LTDT----FC-G------I--C
MGE----CVFN-----KLAD-----------SS-----IH--E-----IVKPVIA-NTTL
----L--------DGF----FFN--M----D-----K-AFGYGC----------------
--------------------LPEDKWED----------------W---------------
----W-----------------------------------TLG------EKMPIHGIG--
------------------------------------------------------------
------------------------------------------------------------
------------------------------------------------------------
------------------------------------------------------------
-------------
>Dehalococcoides_mccartyi_strain_195_DET0235__Q3Z9W6_DEHM1
----------------------------------------MQNFHS----------TLSR
RDFMK------GIGLA-----------GAG------------------------------
-FGAAAATAPVFRDLDEGASIA-------------------------------ANTYK--
----------KNPWW-------VKE--------------RN---YCD---P-TTPIDWDV
W----------------------------------------------KAFDATHYDYIGG
QYSEEYLAQIGVP----SVLNE-SVAK----RH------------ERI------------
--TS--------------------------------------------------------
------------R-------------L--------GKPG-------F--S----------
-------------MQDW------AFC----------------Q-----------------
----------------------------GAKNVT--SSMCYNEFGQSRS-----MF----
---------LGDKKMMDEV-------------------------------------MTP-
-----------EQ--I----G-------LS-----------KY-----------------
------------------------------------------------------------
-----E-----G-----------TPEY--NALMLKSAIRFL-GGTD-IRCLPV-----DD
K-------TK----------------RV----------------L-N----V--------
-GE--------------------------------------NQHPDQ--------PYVW-
-------------------------------E--DGI--------S--WPYET-------
-----------------------------------------------------------M
-----TKRAIP-------------------------TK--------DAHILVFS-Y----
-NGSF------------DG--------T----V-----------RSP-----SWISNG--
---------------------------------------VAFNQC-------LSGDS---
IQLYLQR----FLKGLG-YWLV--------------G-----G---DD-----FPGIAS-
--YPGAGALSGFG-EIGRIG-HAVG------WDK-WMRC--TRLMVTNLPL--------P
--ADNP-I----------DFG-VVSFCT-TACKKC------AEFCP-VSAI--------K
M--------D----------------SEP----S---WE---------------------
----------------LATDPSNPYLKPQ--------NFNNPG-RKTWYLNQAGC---F-
-SNWC---------------------------------LTDT----FC-G------I--C
MGE----CVFN-----KLAD-----------SS-----IH--E-----VVKPVIA-NTTL
----L--------DGF----FFN--M----D-----K-AFGYGC----------------
--------------------LPEDQWED----------------W---------------
----W-----------------------------------TLG------EKMPIHGI---
------------------------------------------------------------
------------------------------------------------------------
------------------------------------------------------------
------------------------------------------------------------
-------------
>Dehalococcoides_mccartyi_rdhA23__A0A0A7NUV9_9CHLR
----------------------------------------MQGFHS----------ALSR
RDFMK------GIGLT-----------GAG------------------------------
-FGIAAATAPVFRDLDEGASTA-------------------------------ANTYK--
----------KNPWW-------VKE--------------RN---YCD---P-TTPIDWDV
W----------------------------------------------KAFDATHYDYIGG
QYSDEYLAQIGIP----SVLNE-SVAK----RH------------ERI------------
--TS--------------------------------------------------------
------------R-------------L--------GKPG-------Y--S----------
-------------MQDW------AFC----------------Q-----------------
----------------------------GAKNVT--SSMCYNEFGQGRS-----MF----
---------LGDKKMMDEV-------------------------------------MTP-
-----------EQ--I----G-------LA-----------KY-----------------
------------------------------------------------------------
-----E-----G-----------TPEY--NALMLKSAIRFF-GGTD-IRCLPV-----DD
K-------TK----------------RV----------------L-N----V--------
-GE--------------------------------------NQHPDQ--------PYVW-
-------------------------------E--DGI--------S--WPYET-------
-----------------------------------------------------------R
-----TKRAIP-------------------------NQ--------GAHILVFS-Y----
-NGSY------------DG--------T----V-----------RSP-----SWISNG--
---------------------------------------VAFNQC-------LSGDA---
IQLYLQR----FVKGLG-YWLV--------------G-----G---DD-----FPGIAS-
--YPGAGALSGFG-EIGRIG-HAVG------WDK-WMRC--TRLMITNLPL--------P
--ADNP-I----------DFG-VVSFCT-TSCKKC------AEFCP-VSAI--------K
M--------D----------------QEP----S---WE---------------------
----------------LATDPSNPYLKPQ--------NFNNPG-RKTWYLNQAGC---F-
-SNWC---------------------------------LTDT----FC-G------I--C
MGE----CVFN-----KLAD-----------SS-----IH--E-----IVKPVIA-NTTL
----L--------DGF----FFN--M----D-----K-AFGYGC----------------
--------------------LPEDKWED----------------W---------------
----W-----------------------------------TLG------EKMPIHGI---
------------------------------------------------------------
------------------------------------------------------------
------------------------------------------------------------
------------------------------------------------------------
-------------
>Dehalococcoides_mccartyi_rdhA__A0A142V8B0_9CHLR
----------------------------------------MQGFHS----------ALSR
RDFMK------GIGLT-----------GAG------------------------------
-FGIAAATAPVFRDLDEGASTA-------------------------------ANTYK--
----------KNPWW-------VKE--------------RN---YCD---P-TTPIDWDV
W----------------------------------------------KAFDATHYDYIGG
QYSDEYLAQIGIP----SVLNE-SVAK----RH------------ERI------------
--TS--------------------------------------------------------
---------------------R----L--------GKPG-------Y--S----------
-------------MQDW------AFC----------------Q-----------------
----------------------------GAKNVT--SSMCYNEFGQGRS-----MF----
---------LGDKKMMDSI-------------------------------------MTP-
-----------EQ--I----G-------LA-----------KY-----------------
------------------------------------------------------------
-----E-----G-----------TPEY--NALMLKSAIRFF-GGTD-IRCLPV-----DD
K-------TK----------------RV----------------L-N----I--------
-GE----------------------------------------NQHP------DQPYVW-
-------------------------------EDGISW--------P--YETRT-------
---------------------------------------------------K-------R
--------AIP-------------------------NQ--------GAHILVFS-Y----
-NGSY------------DG--------T----V-----------RSP-----SWISNG--
---------------------------------------VAFNQC-------LSGDA---
IQLYLQR----FVKGLG-YWLV--------------G-----G---DD-----FPGIAS-
--YPGAGALSGFG-EIGRIG-HAVG------WDK-WMRC--TRLMITNLPL--------P
--ADNP-I----------DFG-VVSFCT-TSCKKC------AEFCP-VSAI--------K
M--------D----------------QEP----S---WE---------------------
----------------LATDPSNPYLKPQ--------NFNNPG-RKTWYLNQAGC---F-
-SNWC---------------------------------LTDT----FC-G------I--C
MGE----CVFN-----KLAD-----------SS-----IH--E-----IVKPIIA-NTTL
----L--------DGF----FFN--M----D-----K-AFGYGC----------------
--------------------LPEDKWED----------------W---------------
----W-----------------------------------TLG------EKMPIHGI---
------------------------------------------------------------
------------------------------------------------------------
------------------------------------------------------------
------------------------------------------------------------
-------------
>Dehalogenimonas_lykanthroporepellens_strain_BL-DC-9_Dehly_1514__D8K2G9_DEHLB
----------------------------------------MSKFHS----------TVSR
RDFMK------GLGLT-----------GAG------------------------------
-LGAASLVSTGFHDMDELLS---------------------------------MPGYR--
--------DTERKWW-------VEEID------------YPKMFEFNEEYNRYDQRVPTI
Y-----------------------------------------------------------
----------GYT--------P-----------------------LEF------------
--GQ---------------LQ------------------------------------AQA
KAN---------T----IENCK----K--------AANG-------Y--S----------
-------------RRDL------A-L--------KFGGRTASFVVNDVLNT---------
----------------------------PTWIKD--------------N-----TM----
----------------------------------------------------IMVMVQP-
-----------EE--L----G-------VA-----------KW-----------------
------------------------------------------------------------
-----N-----G-----------TPEE--NTRTLKNAARFY-GVDL-VTVTEL-------
D--------E----------------RF----------------F------Y--------
-AH----------------------------------TGSAKIEFRD--------VEEY-
---------------------------------------------S--EEPGL-------
-----------------------------------------------------------V
--------IIP-------------------------KK--------FRYAVSLA-I----
-RWAT------------PI--------T--KVR-----------VSP-------------
-----------L---------------G-----------DASGRD-------SIDVLYTE
VKPRLSE----FLRYIG-YNAI-----PSTP--------------------------AL-
--DVPLSIAGGMA-ELTRTN-RLVS--PE--FGP-SFYM--TTM-ITDFPM--------A
--PDKP-I----------DIG-LKEFCT-T-CMKC------ADACP-SGAL--------S
F--------E----------------KEP----Y---WE---------------------
--------------------------TKG--------EWNNKG-HKAWFENSKNC---M-
-GFWL---------------------------------ETNT----LC-G------I--C
FRE----CPFS-----K-------YDA----AN-----VH--E-----LIKITAS-KTSL
----F--------NGF----FRS--M----D-----D-FMGYGG----------------
-------------------------------------------QWDADEV----------
----W------------------------------A----KEW------SPRAWYAK---
------------------------------------------------------------
------------------------------------------------------------
------------------------------------------------------------
------------------------------------------------------------
-------------
>Dehalococcoides_mccartyi_CVH13_00192__A0A2J1E078_9CHLR
----------------------------------------MSKFHS----------VVTR
RDFMK--------GLG--LAG-------MG------------------------------
-LGAASATAPIFHDLDELVASA-------------------------------DSQFK--
-----------REWW-------VKE--------------RE---YLD---P-TVEVDWDI
LDFGKPFCPPIGQ-----------------------------------------------
----------YMN--------P---------NT------------PQI------------
--ME-----------------------------------------------------RRI
KRK---------K----EGMLA----Q---------VPG-------D--R----------
-------------LQDM------A-L----------------QETYEKLMHAY-------
----------------------------MGWPPK----FDQTTTFNFGF-----PT----
---------QGIGV------------------------------------------NTP-
-----------AY--Y----G-------VP-----------RW-----------------
------------------------------------------------------------
-----E-----G-----------TPEE--NLKLIRAAMHFF-GSSQ-AFVTEV----NSR
T--------R----------------RL----------FSPVSPL-R----W--------
-ED-------------------------------------------T--------PMPY-
------------------------------------------------------------
---------------------------------QDN---------------G-------V
-------NVIP-------------------------NK--------VGWEISCT-I----
-KQNN----------------------V--TAA-----------SMT----------KVA
ESGPTKGYTPHF---------------Q----------AATCYAG-------YCDHY-P-
LAYKLQF----FLVALG-YIGI-----PE-------W-----G-APND---------LVS
TLAVPWGVLGGTG-ELCRET-IICS--PE--YGTNIRRP--VTM-FTDLPL--------A
--PTKP-I----------DSG-IMEFCR-T-CMIC------ADGCP-SQAL--------S
R--------E----------------KDP----T---WD---------------------
---------------------IFMAPDGT--------PVNRPG-LRAYRCDIVAA--SEY
GCPFD------------------------------------------C-D------R--C
QGV----CPFN--H-DKT-------------AS-----IH-------SMIRATAG-NTTM
----F--------NSF----FAN--M----E-------KYTYPA----------------
--------------------------KD---------WD--MDAW---------------
----W-------------------------------------N------RDLNNWSGDVL
VGFQQKGW----------------------------------------------------
------------------------------------------------------------
------------------------------------------------------------
------------------------------------------------------------
-------------
>Dehalococcoides_mccartyi_(strain_VS)_rdhA__D2BG11_DEHMV
--------------------------------------MEMNIYHS----------TISR
RNFMK--------GLG--LSG-----AALG------------------------------
-AATASAP--VFHDLDEMITSV-----------------------------PKSTTQH--
------------AWW-------VKE--------------RD---YED---I-TTPVDWTV
W-SRR-------------------------------------------------------
----------EAL--------K---NP----MP------------PGF------------
--AG---------------NY------------------------------VPKEQARLQ
SFR------DEIK----RGITE----K---------IPG-------A--T----------
-------------LRDW------A-L--------SEAGRSNTT---------S-------
----------------------------SSWMGL------DVKPPWLWG-----EA----
---------SALPV-------------------------------------------EP-
-----------WP--E----G-------AP-----------KW-----------------
------------------------------------------------------------
-----E-----S-----------TPED--NLRTVQAAGHYF-GTPQ-VGAMEI-------
N--------E----------HMIRMFDK----------------D-G----F--------
-EH-----------------------------------NYSESYEKP--------MMRF-
-------------------RS--------E-W--FED--------I--PVGFQ-------
---------------------------------DAN---------------QV------K
--------HIP-------------------------KS--------CKWAVTYIAAKENA
LQMTY------------GM--------R----T-----------GDP----------Q--
--DPWYKRIFPL---------------G-----------YTTGEA-------YSKAD-Y-
VKVQFMK----FIKMLG-YQTY--------------------Y--MGL-----AGGTSS-
--NSPAGVFSGLA-EEARPA-LACS--PY--YGN-AVRH--IGIIVTDMPL--------S
--PTKP-I----------DAG-IVNFCK-V-CKKC------AETCP-SGAI--------S
M--------E----------------TEQ----Q---WE---------------------
--------------------------PAC--------TGNNPG-RKTWYLDWFKC-----
-RPWG------------------------------SP----Y----YC-P------N--C
QTV----CPFN-----N-------PNK----AI-----IH--N-----AVRMTAA--TTP
-I--F--------NSF----FSS--L----D-----K-SFGYAHQRSDEERL--------
-------------------------------------------NW---------------
----W---------------YRDL-----------N----T-W------QYDDVFGMGTK
DPKSWL------------------------------------------------------
------------------------------------------------------------
------------------------------------------------------------
------------------------------------------------------------
-------------
>Dehalococcoides_mccartyi_strain_BAV1_RdhA2__Q673E2_DEHMB
------------------------------------------------------------
------------------------------------------------------------
--GAATASAPVFHDLDEMXTSVP------------------------------KSTTQ--
-----------HAWW-------VKE--------------RD----YE---DITTPVDWTV
W---------------------------------------------------SRREALKN
PMPPGFAGNYVPK------------------EQ------------ARL------------
--QS-----------------------------------------------------FRN
EIK------RGIT-------------E--------KIPG-------A--T----------
-------------LRDW------A-L-------SEAGRSNTTS-----------------
----------------------------SSWMGL--------------DVKPPWLW----
---------GEASALPVE--------------------------------------PWP-
---------------E----G-------AP-----------KW-----------------
------------------------------------------------------------
-----E-----S-----------TPED--NLRTVQAAGHYF-GTPQ-VGAMEI-------
NEHMIRMFDK----------------DG----------------FEH---NY--------
-SA-----------------------------SYEKPMMRFRSEWFE------DIPVGF-
---------------------------------------------Q--DANQV-------
-----------------------------------------------------------K
--------HIP-------------------------KS--------CKWAVTYIAAKENA
LQMTY------------GM-------------RTGDPQDPWYKRIFP-------------
-----------L---------------G-----------YTTGEA-------YSKAD-Y-
VKVQFMK----FIKMLG-YQTY-----YMGL-----------A--GGT---------SS-
--NSPAGIFSGLA-EEARPA-LACS--PY--YGN-AVRHI-GII-VTDMPL--------S
--PTKP-I----------DAG-IVNFCK-V-CKKC------AETCP-SGAI--------S
M--------E----------------TEQ----Q---WE----------------PAC--
--------------------------TGN-----------NPG-RKTWYLDWFKC-----
-RPWG------S--PYY------------------------------C-P------N--C
QTV----CPFN-----N------PNK-----AI-----IH--N-----AVXXTAA--TTP
-I--F--------NSF----FSS--L----D-----K-SFGYAH----QRSD--------
--------------------------EE--------RL-----NW---------------
----W------------------------------Y----R-D--------LNTWQYDDV
FGMGTKDPKSWL------------------------------------------------
------------------------------------------------------------
------------------------------------------------------------
------------------------------------------------------------
-------------
>Dehalogenimonas_sp._GP_JP09_009470__A0A2P5P5H1_9CHLR
----------------------------------------MKGFHS----------TVSR
RDFMK------GLGLA-----------GAG------------------------------
VSAAAALGAPVFHDLDEAASS--------------------------------VYGKK--
------------SWW-------INERD------------HE---------DITTEVDWKV
Y---------------------------------------------------QAYDPATH
PAVPVSQEVKDAT--------T-ARLA----ED------------KAL------------
--GL--------------------------------------------------------
---------------------A----G--------KKAG-------F--D----------
-------------RRAW------AWY--------SASGVGGLD-----------------
----------------------------TDWNGN--------------------VY----
---------GTGVLNYW----------------------------------------KP-
-----------AAT-D----V-------TQ-----------PW-----------------
------------------------------------------------------------
-----S-----K-----------DPDY--NLKVLQAAFHSF-GTPT-VGVVEI-----TE
H-------IQ----------------RL-----------------------F--------
-NK-------------------------------------------G--------TVSW-
-------------------------------G--ENI--------A--EPTYD-------
---------------------------------ANK---------------V-------Y
--------HIP-------------------------AK--------AKYMVVWE-T----
-QMSQ------------RQ--------S--TYTYSEYPTPSGYGSAP----------P--
-----------I---------------G-----------RMDSQA-------YNYAR-L-
VRAQAVS----FMKGLG-WLAV--------------------K--PSP---------SFP
VQSTAHGIFAGLG-EQARPN-YRMS--PN--FGL-NMRY--ANIAVTDMPL--------T
--PTKP-I----------DFG-GHRFCN-G-CKRC------GEVCP-TGSI--------D
M-------SD-----------------EP----R---WE---------------------
--------------------------TVV--------PKNNAG-IKAFFMNWDTC---P-
-GFGS-----------------------------------PA----HC-G------I--C
QPT----CPFN----HA-------PE-----AI-----IH-------PIIRVTAS--TTG
-M--F--------NGF----FGQ--M----D-----R-AFGYSK----------------
--------------------------VR-------SDDE--MEGW---------------
----W------------------------------T----R-E--------LSTDKGDTI
FGAGKFMW----------------------------------------------------
------------------------------------------------------------
------------------------------------------------------------
------------------------------------------------------------
-------------
>Dehalogenimonas_lykanthroporepellens_strain_BL-DC-9_Dehly_0121__D8K3D3_DEHLB
---------------------------------------MTSRFHS----------TVSR
RDFMK--------GLG--LAG-----TGVG------------------------------
---VAAAAATGFHDLDEL-----------------------------------AGSYE--
--------QKR-DWW-------IRE--------------RD---YED---I-TTEVDWNT
Y---------------------------------------------------QAYDPQ--
----------AHP--------G---VP----VS------------EAV------------
--RA---------------AT----------QA------------------------RVA
NDK---------A----EGLAG----R---------LPG-------Y--D----------
-------------RRGM------A-W--------YAASGQFNF---------N-------
----------------------------VPWTGA--------------D-----SC----
---------WKPSE----------------------------------------------
-----------GD--N------------AS-----------PY-----------------
------------------------------------------------------------
-----N-----E-----------SPEY--NLQVLRAAFHSF-GTPA-VGVIEL-------
N--------E----------HM----KR----------------L------F--------
-NK-------------------------------------------G--------LCVW-
-------------------ED--------I-E--EPY--------Q--DEQRL-------
-----------------------------------------------------------Y
--------HIP-------------------------NK--------CKWLVVWESQ----
-MTQN------------QG--------I----F-----------GYS----------KNP
DTLSGYGSSVPL---------------G-----------RMDMQG-------YDWAG-S-
VWNRATS----FIKGLG-YYAL--------------------R--PGG---------MMP
SQNTAYGVFAGLS-EQGRPN-YRMS--PG--WGL-CSRY--ADSAITDMPL--------A
--PTKP-I----------DFG-GHRFCN-T-CKRC------GEVCP-SQSI--------D
M-------SD-----------------EP----S---WD---------------------
--------------------------TVV--------PRNNPG-IKAFWMNWDTC---S-
-GFGA---------PVH------------------------------C-G------I--C
QPT----CPFN----HP-------SE-----AI-----IH-------PVVRAVAG--TTG
-I--F--------NGF----FAN--M----D-----R-AFGYGE----------------
--------------------------VR-------SADD--IEGW---------------
----W------------------------------T----R-D------LSTYKGDTING
AGKFNW------------------------------------------------------
------------------------------------------------------------
------------------------------------------------------------
------------------------------------------------------------
-------------
>Dehalogenimonas_alkenigignens_DEALK_11210__A0A0W0GI85_9CHLR
----------------------------------------MKGFHS----------TISR
RDFMK-----------------SLGIAGAG------------------------------
-IGAAAAAGPAFHDLDEMA----------------------------------SAGKQ--
----------SHAWW------------------------VKERDYEN---I-TTEVDWQT
Y---------------------------------------------------KNFDAVAH
PATPVSDEVKAVT------------------AA------------RVA------------
--KD-----------------------------------------------------KAD
GLA-----------------------G--------KVPG-------A--D----------
-------------RRGF------AWY--------TAAGRGGTA-----------------
----------------------------PAWDGE--------------T-----SF----
--------------------------------------------------------WKP-
-----------SE-------GDVT----SP-----------YN-----------------
------------------------------------------------------------
-----E-----------------SPEY--NTQVMRAALHSF-GTPA-VGVVEL-----TP
N-------IK----------------KL-----------------------F--------
-NK---------------------------------------------------DLISW-
-------------------------------EDRNDA--------V--LDGKV-------
-----------------------------------------------------------Y
--------RFP-------------------------NK--------YKYMLVWE-T----
-QMSA------------TQ--------ATYNYKADDSNPSGYGSSVP-------------
-----------I---------------G-----------RMDAQG-------YNYGR-V-
VMAQATS----FLKGLG-YAAV--------------------R--PGS---------SFF
LQNSAYGIFAGLS-EQARPN-YRMS--PG--YGL-CSRQ--ADITITDMPL--------A
--PTKP-I----------DFG-GHRFCN-T-CKRC------GEVCP-SQSI--------D
M-------RD-----------------EP----S---WD----------------TVV--
--------------------------PKN-----------NPG-IKAFWMNWDTC---A-
-GFGS------P--V--------------------------N-----C-G------I--C
QPT----CPFN-----H------PTE-----AI-----IH--P-----VVRATAA--NTG
-I--F--------NKF----FAD--M----D-----R-VFGYGK----VRSA--------
--------------------------EE--------ME-----AW---------------
----W------------------------------T----R-D--------LATYKGDTI
LGSGKYIW----------------------------------------------------
------------------------------------------------------------
------------------------------------------------------------
------------------------------------------------------------
-------------
>Dehalogenimonas_formicexedens_Dform_01599__A0A1P8F903_9CHLR
----------------------------------------MSKFHS----------SVSR
RDFMK------GLGLA-----------GIG------------------------------
-VGAAAAASPVFRDLDELA----------------------------------SAGKQ--
----------SKPWW-------IKE--------------RD----YE---DITTEVDWQT
Y---------------------------------------------------KNYDAAAH
PSVP------VSD--------E-VKAA----TT------------ARL------------
--AK--------------------------------------------------------
------------D----KADGL---AG--------LVPG-------A--D----------
-------------RRAF------A-L--------QSAYGRGGT---------G-------
----------------------------PLWDGA--------------D-----NW----
--------------------------------------------------------WKP-
-----------AST-D----V-------VS-----------PY-----------------
------------------------------------------------------------
-----N-----E-----------SPEY--NLQVVRAALHTY-GTPA-VGVVEL------T
P------NMK----------------KL-----------------------F--------
-NK-------------------------------------------D--------LISW-
-------------------------------EDRSDP--------V--LDGKV-------
-----------------------------------------------------------Y
--------RFP-------------------------NK--------YKYMLVWE-T----
-QMPQ------------TQ--------A--TLN-----------YKP-----DPNNPSGY
GSSVP------I---------------G-----------RMDAQG-------YNYGR-L-
VASQATS----FLKGLG-YVAV--------------------K--PGT---------GFF
LQNSAYGIFAGLS-EQARPN-YRMS--PG--YGL-CSRQ--AEIAITDMPL--------A
--PTKP-I----------DFG-GHRFCQ-K-CKRC------GEVCP-SQSI--------D
M-------RD-----------------EP----S---WD----------------TVV--
--------------------------PKN-----------NPG-IKAFWMNWDTC---S-
-GFGA------P--G--------------------------N-----C-G------I--C
QPT----CPFN-----H------PTE-----AV-----IH--P-----IVRATAA--NTG
-I--F--------NGF----FAS--M----D-----R-KFGYGK----PRTM--------
--------------------------DE--------IE-----AW---------------
----W------------------------------T----R-D--------LATYKGDTI
LGAGKYIW----------------------------------------------------
------------------------------------------------------------
------------------------------------------------------------
------------------------------------------------------------
-------------
>Dehalogenimonas_formicexedens_Dform_01603__A0A1P8F8Y0_9CHLR
----------------------------------------MATFHS----------TLSR
REFMK------GLGLT-----------GAG------------------------------
-LGAAALVAPNFHDLDELASSAD------------------------------SHPTM--
------------PWW-------VKTRE------------HE---------DITNEIDWDT
F---------------------------------------------------KAYDKTAN
PFPVVSAENVAMR------------AE----RD------------KKF------------
--DN--------------------------------------------------------
-DG------------------I---VQ--------NLPG-------R--N----------
-------------LRAV------A-L--------ADMVTGLQT---------A-------
----------------------------PPWDGP--------------E-----IT----
---------------------------------------------------------SP-
-----------QS--K----G-------YT-----------AW-----------------
------------------------------------------------------------
-----Q-----D-----------TPEN--NLQMVRAAVHLI-GSNN-AGALAL-------
N-------EH----------------ML----------------R-I----F--------
-DK-------------------------------------------G--------AISW-
-------------------------------E--AGI--------D--KGTLD-------
---------------------------------------------------S-------K
-----KVYHIP-------------------------DK--------CKYMLTYS-IQQNY
TQAKYQLRWDEETYGEGKL--------G----Q-----------PMP-------------
-----------L---------------G----------RPTVHRA-------YGDGR-Y-
SDWMALR----FVKNLG-YGAY--------------------K--AGV---------TA-
--NVALGIFSGLG-EQGRST-YMMS--PR--NGL-MNRI--TNYVITDLPL--------A
--ATPP-I----------DFG-ASKFCP-Q-CKIC------AERCP-SNAM--------S
M--------E----------------SET----T---WD---------------------
-----------------------------------YGPGNRPG-YKGWRMDWIKC---Q-
-----------------------------------EM-GAPS----RC-G------V--C
HTL----CPFN-----N-------PSE----GI-----IH-------PVIRMTAA--NTG
VF-----------NKF----FGE--A----D-----R-YFGYAT----------------
--------------------------PK---------TDAELEGW---------------
----W-----------------------------------TRD--------LSSWKGDVI
HGTGQYKW----------------------------------------------------
------------------------------------------------------------
------------------------------------------------------------
------------------------------------------------------------
-------------
>Dehalogenimonas_alkenigignens_DEALK_07340__A0A0W0GH65_9CHLR
----------------------------------------MTKYHG----------TLSR
RDFMK----------------------GLG--------------------------LAGA
SVGIAGAVAPSFNDLDELAAS--------------------------------APSAR--
-----------HPWF-------VKE--------------NE----LE---HITSDVDWTA
F---------------------------------------------------KMLDKTTT
GMPTASAENIAWR--------A---------DR------------DAK------------
--FD--------------------------------------------------------
-LE------GMTQ-------------K---------IPG-------R--N----------
-------------VRCA------ALA--------DMVTGLQTA-----------------
----------------------------APWDGP--------------T-----GI----
--------------------------------------------------------TTP-
-----------QE--K----G-------AS-----------RW-----------------
------------------------------------------------------------
-----E-----G-----------SPED--NLQMVTAAFHLA-GAAL-TGAMPI-------
N-------------------------DH----------------MLQ---IF--------
-DK--------------------------------------GAVVFE------NIDKGT-
---------------------------------------------Q--DAKKV-------
-----------------------------------------------------------Y
--------HIP-------------------------DK--------SKYLITYS-V----
-QQNY----------LQSL--------Y--QLR-----------EDPAYPDKLAMPMP--
-----------L---------------G----------RPAIHRA-------YGDGR-Y-
TEWQAMR----FIKNLG-YGAY--------------------K--AGV---------TA-
--NVALGIFSGLG-EQGRAT-YMMT--PR--SGL-MTRI--TNYIITDLPV--------A
--PTNP-I----------DFG-GTKFCE-T-CMRC------AEKCP-SDAL--------G
K--------Q----------------TEP----T---WD---------------------
--------------------------AGP---------GNRPG-YRGWRVDWLKC---I-
-----------------------------------EV-GAPS----RC-G------V--C
HTL----CPFN-----H-------PSE----GI-----IH-------PVVRTVAS--TTS
MF-----------NKF----FAD--M----D-----R-IFAYGE----------------
--------------------------PK---------SPEDLEAW---------------
----W-----------------------------------TRD--------LNTWKGDVT
HGAGKFNW----------------------------------------------------
------------------------------------------------------------
------------------------------------------------------------
------------------------------------------------------------
-------------
>Dehalogenimonas_sp._GP_JP09_009475__A0A2P5P5I7_9CHLR
----------------------------------------MSGFHS----------TLSR
RDFMK------GLGLA-----------GAG------------------------------
-IGVAGAVAPTFNDLDQLAAT--------------------------------TTNKR--
-----------HPWW-------VKENE------------LN---------VLTSDIDWNV
F---------------------------------------------------AQLDKKTT
GMPSPSAENEALR------------AE----RD------------KKF------------
------------------------------------------------------------
------------D----LEGMT----Q--------KIPG-------R--D----------
-------------VRCA------ALA--------DMVTGLQTA-----------------
----------------------------APWDGP--------------S-----GI----
--------------------------------------------------------VPP-
-----------QE--N----G-------AS-----------AW-----------------
------------------------------------------------------------
-----Q-----G-----------TPED--NMTMLRAALHLA-GAAQ-VGAMEL-------
T--------E----------------KM----------------L------R--------
-NF-------------------------------------------D------KGAVVF-
-------------------------------EDIAKG--------T--VDAKK-------
-----------------------------------------------------------V
-------YHIP-------------------------QK--------AKYLLTYS-IQQNY
VQCIY------------QL--------R--EDP-----------AYP----------GKL
AMPMP------L---------------G----------RPAIHRA-------YGDGR-Y-
TEWQAMR----FVKNLG-YGAY--------------------K--AGV---------TT-
--NVSLGLFSGLG-EQGRAT-YMMT--PR--SGL-MTRI--TNYIITDLPL--------A
--PTNP-I----------DFG-GSKFCE-T-CMRC------AEKCP-SDAL---------
---------G--------------TQKEP----T---WD----------------AGP--
--------------------------GNK-----------P-G-YKGWRVDWLKC---RE
VGAPS------R-----------------------------------C-G------V--C
HTL----CPFN-----H------PNE-----GM-----IH--P-----IVRSTAA--TTP
-I--F--------NSF----FAT--M----D-----R-TFAYAE----PKSP--------
--------------------------EE--------LE-----AW---------------
----W------------------------------T----R-D--------LENWRPDVT
HGAGKFTW----------------------------------------------------
------------------------------------------------------------
------------------------------------------------------------
------------------------------------------------------------
-------------
>Dehalogenimonas_lykanthroporepellens_strain_BL-DC-9_Dehly_0274__D8K3S9_DEHLB
----------------------------------------MSKFHS----------TVSR
RDFMK--------GLG--LAG-----AGFG------------------------------
-AAVAVGP--VYHDLDELVSSNSSAS---------------------------TAVHK--
------------QWW-------VKE--------------CD---FED---L-TTPVDWNI
Y---D-------------------------------------------------------
----------FYD--------L---------DA------------NPF------------
--HE---------------SS----------DETKAKLAARDSADEADG-----------
-IN------------------N----K---------VPG-------R--T----------
-------------LRDFSFDLADS-F----------------I-------GPN-------
----------------------------APWDGP--------------------------
---------TGHFK----------------------------------------------
-----------IR--D------------YT-----------PW-----------------
------------------------------------------------------------
-----Q-----D-----------TPEN--NLQMVRAALHTF-GAPL-VGVLPV-------
N--------E----------HM----KR----------------L------F--------
-RK-------------------------------------------G--------EILW-
-------------------ED------------------------I--DTAFR-------
-----------------------------------D---------------DQMV----Y
--------HFP-------------------------NK--------AESILVWE-TLQPA
GQTRY------------VL--------R--PDS-----------NYP----------GGF
GMGLR------L---------------G----------HQGVGHA-------YSNGA-Q-
VGYAAMN----FLKGLG-YQAV--------------------K-PTDN---------SFY
YSNLPFGVFSGIG-EQGRAT-YLCS--PE--YGL-MMRY--SYFVVTDLPL--------A
--PTKP-I----------DAG-ITNFCK-T-CLRC------AETCP-TGSV--------P
M--------E----------------KDT----S---WD---------------------
--------------------------TVC--------VSNRPG-FKGWFMNWPTC---I-
-DFGA-----------------------------------PN----KC-G------V--C
QVM----CPFN----HP-------SE-----AI-----IH-------PVIRAVAG--TTG
-I--F--------NGF----FAN--M----D-----R-SFGYSE----------------
--------------------------AK-------TPQE--LEDW---------------
----W------------------------------T----R-D--------LDKDKIDTI
FGTGKLKW----------------------------------------------------
------------------------------------------------------------
------------------------------------------------------------
------------------------------------------------------------
-------------
>Dehalogenimonas_formicexedens_Dform_01597__A0A1P8F8Z0_9CHLR
----------------------------------------MNLFYS----------TMSR
RQFMK--------GLG--LAG-----VGTG------------------------------
----VASLAPQFHDLDELASNS-------------------------------SSAQR--
------------SWW-------VKE--------------RE---HYN---P-VNEIDWNL
F---K-------------------------------------------------------
----------QYD--------K---------TK------------NPF------------
--YS---------------------------RPQSVTDKVNA---------------RDL
EIQ---------K----EAFSK----K---------VPG-------D--S----------
-------------LRDYGFSQGSS-F----------------I-------GPQ-------
----------------------------APWDGP--------------T-----AS----
---------------------------------------------------------LP-
-----------AA--A----G-------GV-----------AW-----------------
------------------------------------------------------------
-----Q-----D-----------SAEN--NTRMMRAAIHAY-GGVL-TGALEV-----ND
K--------T----------LRIFPKDM----------------F-V----F--------
-SN---------------------------------------------------------
---------------------------------------------I--DKAQQ-------
---------------------------------DKS---------------T-------F
--------QVP-------------------------NK--------CKYILTFT-VKQNY
IQSTY------------GL--------R--AAD-----------EYP----------GGY
GTKMA------L---------------G----------NQAIGHA-------YSGNA-Q-
VGYAAMR----MVKSMG-YQTI-----YN-------------G--SYL---------ST-
--NVGLGVFSGIG-EQGRPA-YVCT--PD--YGL-MIRY--TNYFLTDMPL--------A
--PTPP-I----------DAG-ILNFCK-T-CIRC------GDGCP-SQSI--------S
K--------E----------------ADT----T---WD---------------------
--------------------------AAG--------TWNRPG-FKGWYINWQTC---I-
-DFGS-----------------------------------PG----ACMN---------C
LVM----CPFN----HP-------AE-----GV-----IH-------PIVRAVAA--TTP
-M--F--------DRF----FGQ--A----D-----R-AFGYSR----------------
--------------------------PR-------SESE--MQDW---------------
----W------------------------------D----R-D--------LKNCEFDTT
LGAGKSAW----------------------------------------------------
------------------------------------------------------------
------------------------------------------------------------
------------------------------------------------------------
-------------
>Dehalogenimonas_lykanthroporepellens_strain_BL-DC-9_Dehly_1582__D8K2N3_DEHLB
------------------------------------------------------------
---MK--------ALG--ISS-----VGLG------------------------------
-AAAAITP--GFKDLDEV---------------------------------ATSANNQ--
---------SH-PWW-------VAE--------------RD---HHD---P-TNEIDWNT
F---------------------------------------------------KPYDRN--
----------ANP--------M---HQ----RP------------SDV------------
--NA---------------RN----------RE------------------------RDD
AMQ---------K----AAFAN----K---------TPG-------D--S----------
-------------LRDY------A-F--------GTGSSFIGP---------N-------
----------------------------APWDGP--------------S-----AA----
--------------------------------------------------------LPG-
-----------NA--E----G--------K-----------RW-----------------
------------------------------------------------------------
-----E-----D-----------SAEN--NLQMMRAALHTY-GAVL-TGALEV-------
N--------E----------KT----RQ----------------I------F--------
-DA-------------------------------------------S--------GFVF-
-------------------EN--------I-D--EGF--------R--DGEGT-------
-----------------------------------------------------------Y
--------HIP-------------------------QK--------ARYMLTFT-TQQHY
IQSLY------------QL--------R--KDD-----------SYP----------GGY
GTKKQ------L---------------G----------NEAIGHA-------YSHAA-Q-
VGYMAMR----MVKTLG-YGTY--------------------K--TGV---------TA-
--NVPLGVFSGLG-EQGRTS-HLLT--PR--YGL-MVRY--TNYFFTDLPL--------A
--ATPP-I----------DAG-LETFCK-T-CVRC------GERCP-SESI--------S
Q--------E----------------NDA----S---WD---------------------
--------------------------TAG--------NFNRPG-FKGWYVNWASC---I-
-DFGS-----------------------------------PQ----AC-G------N--C
QAT----CPFN----HP-------SD-----GL-----IH-------PIVRATAA--TTP
-V--F--------NSF----FAT--M----D-----R-AFAYAE----------------
--------------------------AK-------SDEE--LEAW---------------
----W---------------TRDL-----------D----S-W------PGDTTLGSGKN
VW----------------------------------------------------------
------------------------------------------------------------
------------------------------------------------------------
------------------------------------------------------------
-------------
>Dehalogenimonas_alkenigignens_DEALK_07360__A0A0W0GH52_9CHLR
----------------------------------------MSKYHA----------TLSR
RDFMK--------AVG--LAG-----AGVG------------------------------
-AAAAMAP--GFKDLDDL---------------------------------AATSTNQ--
---------SH-PWW-------VKD--------------RE---FND---P-TNEIDWNT
F---K------------------------------------------PYDNKINAMPT--
----------INQ--------A---AK----DA------------NTI------------
--RD---------------NN---------------------------------------
-IQ---------K----AAFAS----K---------APG-------D--S----------
-------------LRDY------A-F--------GQGSSFIGP---------D-------
----------------------------APWDGP--------------S-----AS----
---------------------------------------------------------LP-
-----------AN--A----E-------GK-----------RW-----------------
------------------------------------------------------------
-----E-----D-----------TPEN--NLQMMRAALHTY-GAVL-TGALEV----NDK
T--------K----------KIFDASGF----------------V------F--------
-DS-------------------------------------------S--------DKGY-
-------------------QD---------------------------------------
---------------------------------EKK---------------V-------Y
--------HIP-------------------------EK--------CKYMLTFA-V----
-KQNY-------IQSLYQL--------R--LDD-----------SMP----------GGY
GTKLA------L---------------G----------NQAIGHA-------YSNSS-Q-
TGYAAMR----MVKTLG-YQAL--------------------K--TGV---------RA-
--NVPLGIFSGLG-EQGRAT-SLLT--PR--YGL-MVRY--TNYFFTDLPL--------A
--PTPP-M----------DAG-LITFCK-T-CVRC------GERCP-SESI--------S
Q--------D----------------NDT----T---WD---------------------
--------------------------TAS--------TGNRPG-FKGFFMNWQSC---I-
-DFGS------P-----------------------------G----AC-G------N--C
QAT----CPFN----HA-------SD-----GV-----IH-------PIVRAAAA--TTP
-V--F--------NSF----FAT--M----D-----R-AFDYAK----------------
--------------------------AK-------SDKE--LTDW---------------
----W---------------SRDL-----------D----K-W------QADTTLGSGKN
IW----------------------------------------------------------
------------------------------------------------------------
------------------------------------------------------------
------------------------------------------------------------
-------------
>Dehalogenimonas_sp._GP_JP09_009460__A0A2P5P5H6_9CHLR
----------------------------------------MSKFHS----------SLSR
RDFMK------AVGLA-----------GVS------------------------------
-LGATAAAVPAFKDLDDLAAS--------------------------------SNQSH--
------------PWW-------VKD--------------RE---FND---P-TNEIDWNA
F-----------------------------------------------KPYDNKINPMPT
IKPATKDANTIRD--------N-NIQK----AA---------------------------
--FA--------------------------------------------------------
--------------------------N--------KAPG-------D--S----------
-------------LRDY------A-F--------GQGSSFIGP---------D-------
----------------------------APWDGP--------------------------
------------TA------------------------------------------SLP-
-----------ANA-E----G--------K-----------RW-----------------
------------------------------------------------------------
-----E-----D-----------TPEN--NLQMMRAALHTY-GAVL-TGALEV-------
N------EKT----------------KK----------------I------F--------
----------------------------------------------D------ASGFVF-
-------------------------------DSSPVG--------T--QDSAK-------
-----------------------------------------------------------V
-------YHIP-------------------------EK--------AKYMLTFA-V----
-KQNY-------IQSLFQL--------R--LDD-----------TMP----------GGY
GVKLA------L---------------G----------NQAIGHA-------YSNSS-Q-
TGYAAMR----MVKTLG-YGTY--------------------K--AGV---------RA-
--NVPLGIFSGLG-EQGRST-ALLT--PR--YGL-MVRY--TNYFFTDMPL--------A
--QTPP-M----------DAG-LLKFCK-T-CVRC------GERCP-SESI--------S
K--------D----------------NDT----T---WD----------------TAD--
--------------------------KGN-----------RPG-FKGFFMNWQSC---I-
-DFGS------P-----------------------GA----------C-G------N--C
QAT----CPFN-----H------ASD-----GV-----IH--P-----IVRAVSA--STG
-T--F--------NSF----FAT--M----D-----R-AFDYAK----AKTD--------
--------------------------RE--------LE-----DW---------------
----W------------------------------T----R-D--------LDKWQADTT
LGAGKNVW----------------------------------------------------
------------------------------------------------------------
------------------------------------------------------------
------------------------------------------------------------
-------------
>Dehalogenimonas_formicexedens_Dform_00341__A0A1P8F5E6_9CHLR
----------------------------------------MAKFHS----------TMSR
REFMK--------GLG--IAG-----VGLG------------------------------
-AAATAAP--MFHDLDELA----------------------------------ASGTN--
-------TMGH-PWW-------VKE--------------LE---VEK---P-DVEIDWDT
F---K------------------------------------------PFSKAKNPMPV--
----------IHP--------E---AS----AA------------NKV------------
--RD-----------------------------------------------------DGL
QIP------AFAN--------K----T----------PG-------D--S----------
-------------LRDY------A-F--------ATGSSFIGP---------D-------
----------------------------APWDGP--------------A-----GA----
--------------------------------------------------------ALP-
-----------AN--A----K-------GV-----------AW-----------------
------------------------------------------------------------
-----D-----D-----------TPEN--NLQMMRAALHTY-GAVL-TGAIAV-------
D--------D----------TT----KN----------------I------F--------
-DA-------------------------------------------S--------GFVF-
-------------------DD--------S-P--VGS--------Q--DANKV-------
-----------------------------------------------------------Y
--------HIP-------------------------SK--------SKYMLTFA-V----
-KQNY-------IQTVHLL--------R--EDS-----------QYR----------GGY
GTKLA------L---------------G----------NQAIGHA-------YSNSS-Q-
VGYMAMR----MVKTLG-YGAY--------------------K--AGV---------TA-
--NVPLGIFSGFG-EQARTS-HLYT--PR--FGE-MIRY--TNYFFTDLPL--------A
--PSKP-I----------SFG-GYEFCK-S-CKRC------AERCP-SESL--------S
L--------E----------------NER----Q---WD---------------------
--------------------------TRS--------PGNRPG-FKGWFMDWQSC---I-
-DFGS------P-----------------------------G----AC-G------N--C
QAT----CPFN----HP-------SD-----GI-----IH-------PVVRATAA--TTG
-M--F--------DGF----FAK--M----D-----R-VFDYAK----------------
--------------------------AR-------TPAE--LEGW---------------
----W------------------------------S----R-D--------LEKYEADTT
LGAGTSKW----------------------------------------------------
------------------------------------------------------------
------------------------------------------------------------
------------------------------------------------------------
-------------
>Dehalogenimonas_formicexedens_Dform_01602__A0A1P8F907_9CHLR
----------------------------------------MSRFHS----------SVSR
RDFMK-----------------GLGLAGVG------------------------------
-VGAAAAAAPVFHDLDEL-----------------------------------SSSVN--
---------QSHPWW------------------------VKDLEHEN---P-AVEIDWDT
F---------------------------------------------------KPFDNKKN
PMPSITPSAQAAN------------------KV---------------------------
--RD-----------------------------------------------------DDL
QIP------AFAN--------K----T----------PG-------D--S----------
-------------LRDY------A-F--------GTGSSFIGPD----------------
----------------------------APWDGP--------------------------
---------AGAAL------------------------------------------PAN-
-----------AK-------G-------V------------AW-----------------
------------------------------------------------------------
-----S-----D-----------TPEN--NLQMMRAALHTY-GAVL-TGALEV------S
DKTSRIFDAS----------------GF----------------V------F--------
----------------------------------------------D------DSAIGT-
---------------------------------------------Q--DSSKV-------
-----------------------------------------------------------Y
--------HIP-------------------------KK--------AKYMLTFA-V----
-KQNY----------------------I----Q-----------SLHLLREDSSYRGGYG
TKLQL----------------------G----------NQAIGHA-------YSNSS-Q-
VGYMAMR----MVKTLG-YGAY--------------------K--AGV---------RA-
--NVPLGVFSGFG-EQARST-HLMT--PR--YGL-MVRY--TNYFFTDLPL--------A
--ATPP-I----------DFG-AHAFCN-T-CKRC------AERCP-SESI--------S
L-------EG-----------------DR----S---WD----------------TIS--
--------------------------PGN-----------RGG-FKGWFMNWQTC---I-
-DFGS------P-----------------------GA----------C-G------N--C
QAT----CPFN-----H------PSD-----GV-----IH--P-----IVRSTAA--TTA
-L--F--------DPF----FAS--M----D-----R-VFDYAK----AKTP--------
--------------------------DE--------LE-----AW---------------
----W------------------------------S----R-D--------LDNWKADTT
LGAGKSMW----------------------------------------------------
------------------------------------------------------------
------------------------------------------------------------
------------------------------------------------------------
-------------
>Dehalococcoides_mccartyi_(strain_VS)_rdhA__D2BJE3_DEHMV
----------------------------------------MSKFHS----------TVSR
RDFIK--------VLG---FG-----AGLG------------------------------
-TAMAATP--VFHDLDELTNIAR------------------------------TNPLN--
------------KWW-------VKE--------------ND---YEE---L-TTPVDWNI
F-------------------------------------------------QAVGYQGRAN
TVSVKSEVSAKYN--------E---------DT------------RAL------------
--YQ---------------YG---------------------------------------
-ID------------------N----K---------VPG-------L--S----------
-------------LRDM------A-L--------SFGARGCSP---------S-------
----------------------------VPWDGP----ALTLGNIGNNS-----TF----
----------------------------------------------------------P-
-----------GK--V----T-------YS-----------PW-----------------
------------------------------------------------------------
-----Q-----G-----------NTED--NLKMCRAALHYY-GSPR-VGVIEV-------
N--------E----------HTK---RL----------------F-N----W--------
-GK-------------------------------------VIWDSSS--------VGNI-
------------------------------------------------------------
---------------------------------DKS---------------G-------V
-------QHVP-------------------------ES--------CRWILVYV-V----
-KQEA----MQNLFGTGEM-------------EAGGVLNDYAGVTNP----------NKI
SNKSL----------------------G----------GASSSRA-------YAEGP-A-
IQYRIMR----FIKALG-YQAY--------------------D--PTA---------TA-
--NVPFGVFSGLA-EESRSG-QSLS--PD--YGI-FLRY--MRIVVTDLPL--------I
--PTKP-I----------NAG-LTEFCK-V-CKRC------AEVCP-SGGI--------T
Q--------A----------------DDT----S---WE---------------------
----GTGPWP----------------VNG--------GNNRIG-FKGWFLNWQTC--ADM
GNPWN------------------------------------------C-T------Q--C
QSA----CPFN----SL-------TD-----AS-----VH-------SIIRATAA-ITPV
----F--------NSF----FAT--M----E-----R-NFGYGK----------------
--------------------------MR----------S--ADEW---------------
----W------------------------------D----R-D--------LASWKHDSL
FGFGTAGW----------------------------------------------------
------------------------------------------------------------
------------------------------------------------------------
------------------------------------------------------------
-------------
>Dehalogenimonas_alkenigignens_DEALK_16320__A0A0W0GJR0_9CHLR
----------------------------------------MSKFHS----------NISR
RDFMK--------GLG--LTG-----AGMS------------------------------
-LAAAGGP--LFHDLDEL-----------------------------------AAGADTH
HYR---------KWW-------QKE--------------RD---FED---L-TTPIDWDM
F---R-------------------------------------------------------
----------PYD--------T-----------------------RKL------------
--YM---------LPLSLVKRQADERNARHVRD---------------------------
-VA---------D--------N----T----------PG-------G--T----------
-------------LRDI------A-L--------DEATYDNFN-------M-Q-------
---------------------------HLGWQGN--------------I-----RT----
--------------------------------------------------------ASP-
-----------AD--R----G-------LP-----------AW-----------------
------------------------------------------------------------
-----Q-----G-----------APED--NLQMMRAAAHFY-GAPR-VGAIEV-------
N--------E----------HT----KR----------------L------F--------
-DL-------------------------------------------G--------TTIW-
-------------------ED--------I-P--AAY--------I--DAAGV-------
-----------------------------------------------------------Y
--------HIP-------------------------SR--------CRWILTWL-T----
-KQNY-------PQSLYAL--------R--TDD-----------TGP----------DRN
KTFEL----------------------G----------QASRNAS-------YSHAP-Q-
IRWNVTG----FLHGLG-YLAL--------------------Q--PEV---------RA-
--NVPFGLFSGLA-EQGRTA-YCCS--PD--YGL-SIRYVDWAI--TDLPL--------Q
--PTRP-I----------DAG-VTEFCK-S-CKRC------AEICP-PGAL--------S
L--------D----------------DDT----S---WE---------------------
--------------------------VAG--------QWNRGG-FKGFHQHWQKC-----
-AEWG------------------------------GP----H----DC-S------N--C
QMT----CPFN----HP-------PD-----AS-----IH--N-----MVRAASA--VTP
AL-----------NGF----FAG--M----D-----R-AFGYGR----------------
--------------------------QK-------SDAE--REDW---------------
----W------------------------------Q----R-D------LSKWPYDELKG
FGVKDW------------------------------------------------------
------------------------------------------------------------
------------------------------------------------------------
------------------------------------------------------------
-------------
>Dehalogenimonas_sp._GP_JP09_008300__A0A2P5P6A0_9CHLR
----------------------------------------MTNFHT----------SINR
REFMK----------------------GLG------------------------------
LAGASAAAISAFGDIDSLTAGAD------------------------------LSGYR--
------------KWW------------------------QRDRNFED---L-TTPIDWSV
F---------------------------------------------------KPYDPGKL
YFMPSEVYKRQAD--------D-RRAR----QL------------SGI------------
--NN--------------------------------------------------------
---------------------K----T----------PG-------A--S----------
-------------LRDL------A-L--------DNATYDNFN-----------------
-------------------------MQKLAWDGN--------------T-----RT----
--------------------------------------------------------ATP-
-----------LD--R----G-------ASG----------PW-----------------
------------------------------------------------------------
----------VG-----------TPEE--NLRTMRAAAHFY-GAPK-VGAIEV-----NE
H-------TK----------------RL-----------------------F--------
-DL-------------------------------------------G--------TTVW-
-------------------------------E--DID--------A--GFVDS-------
-----------------------------------------------------------K
-----AVYHIP-------------------------NK--------CKWILTWL-I----
-KQNY----------PQSL--------Y--ALRNSDSADQWKNKVFE-------------
-----------L---------------G----------QAARNAS-------YSNAP-Q-
IRWNITG----FLHGLG-YTAL--------------------Q--PPT---------SA-
--NVPFGLFSGLA-EQGRTA-YSCS--PD--YGL-SIRYVDWAI--TDLPL--------E
--PTPP-I----------DAG-VLEFCK-V-CKRC------AVVCP-SGAL--------S
L--------E----------------NDT----T---WD---------------------
--------------------------VAG--------EWNRGG-FKGWHQNWKKC-----
-AEWG------------------------------GP----H----DC-S------N--C
QLS----CPFN----HP-------PE-----AS-----IH--N-----IVRAAAG--CTS
VL-----------DGF----FAN--M----D-----R-SFGYSS----------------
--------------------------QK-------TESE--RKGW---------------
----W------------------------------D----R-N--------LATWPYDDL
KGFGAKDW----------------------------------------------------
------------------------------------------------------------
------------------------------------------------------------
------------------------------------------------------------
-------------
>Dehalogenimonas_sp._WBC-2_DGWBC_0119__A0A0F7GCJ2_9CHLR
---------------------------------MAYLKMEESKFHS----------SISR
RDFMK------SLGLA-----------GAG------------------------------
-ISGIMATTPAFHDLDELAAGAN------------------------------THLYK--
------------KWW------------------------QQERDYED---L-TTPIDWSI
F---------------------------------------------------KQYDTRK-
----------LYS------------------MP------------GEI------------
--YK-----------------------------------------------------RQA
DER------RQRQ----LDGIN----A--------PIPG-------S--T----------
-------------LRDL------A-L--------DEATYENYNKQY--------------
----------------------------LGWQGN--------------------TL----
--------------------------------------------------------TSP-
-----------PA--YRGASG--------------------QW-----------------
------------------------------------------------------------
-----Q-----G-----------TPEE--NLQMMQAAAHLY-GAPR-LGAIEV------N
D------HTK----------------RL-----------------------F--------
----------------------------------------------D------LGTTVW-
-------------------------------EDIDTG--------F--QDSQG-------
-----------------------------------------------------------V
-------YHIP-------------------------TK--------CRWIVTWI-V----
-KQNYAQSLYSLRTNEGDP--------W--RNK-----------VFE-------------
-----------L---------------G----------QVARNAS-------YSHAP-Q-
IRWNITG----FLHGLG-YAAL--------------------Q--PDT---------RA-
--NVPFGLFSGLA-EQGRTA-HSCS--PD--YGL-AIRYIDWAI--TDLPL--------Q
--PTKP-I----------DAG-VLEFCK-S-CKRC------AEVCP-SGAL--------S
L--------A----------------DDT----S---WD---------------------
--------------------------VAG--------EWNRGG-FKGWHQHWQKC-----
-AEWG---------------------------------GPHD-----C-S------N--C
QLS----CPFN-----H------PPE-----AA-----IH-------ELARATIG--TTP
VL-----------NSF----FAN--M----D-----R-TFGYAR----------------
--------------------------QR---------SPEELTGW---------------
----W-----------------------------------NRN--------LATWPYDEL
KGFGVKDW----------------------------------------------------
------------------------------------------------------------
------------------------------------------------------------
------------------------------------------------------------
-------------
>Dehalococcoides_mccartyi_(strain_VS)_rdhA__D2BG22_DEHMV
----------------------------------------MTNYHS----------SVSR
RDFMK-----------------AMGLVGAG------------------------------
-MGAATAVTPAFRDLDELTASTD------------------------------LSVYK--
------------KWW------------------------IKENDFGQ---L-TTEVDWKV
F---------------------------------------------------NSFDTAKH
PMPVMFGPTANGA--------M---------SA------------KNL------------
--AN-----------------------------------------------------RKK
RQT------DGML-------------N--------KWPG-------S--T----------
-------------LRDL------A-L-------DGATGGNYPS-----------------
----------------------------IPWNGP--------------------NV----
--------------------------------------------------------STP-
-----------EG--R----G-------VP-----------RW-----------------
------------------------------------------------------------
-----E-----G-----------TPED--NTIMCKAASHFY-GAPR-CGAIEV-------
D-----DKVK----------------KF-----------------------F--------
-NT---------------------------------------SVVWE------DTDTAY-
---------------------------------------------T--TSDGK-------
-----------------------------------------------------------Q
--------HVP-------------------------NK--------CKWILTWL-T----
-KQNH------------AM--------NKYTLR-----------NNPDDPWYNTVFRQ--
---------------------------G----------KAGENQA-------YSHAP-Q-
IQYQVMG----FLKGLG-YQAI--------------------K--------------ATA
SGNTQFGVWSGLC-ESGRTT-YALS--PD--YGL-MVRY--IDFCITDLPL--------A
--PTKP-I----------NAG-LSVFCK-N-CMTC------AKVCP-SNTI--------S
L--------E----------------KEP----S---WD---------------------
--------------------------TKD--------PGNNPG-LKTWYLNWTTCAEYG-
-GPFD------------------------------------------CVN---------C
QTV----CPFS-HDNDK--------------SA-----IH--N-----IIRGTVG--TTH
LF-----------DGF----FAN--M----E-----K-FWGYNT------QL--------
--------------------------SD-----------QVHTDW---------------
----W-----------------------------------YRD--------LETWEHDTL
LGFGTKGW----------------------------------------------------
------------------------------------------------------------
------------------------------------------------------------
------------------------------------------------------------
-------------
>Dehalogenimonas_formicexedens_Dform_01879__A0A1P8F9Q2_9CHLR
----------------------------------------MSHFHS----------TVSR
RDFMK-----------------GLGIAGVG------------------------------
-LGSAALASPVFHDLDELAISTSNS----------------------------TKTYK--
------------EWW-------VKE--------------RD---LGD---P-TTEIDWKI
Y---------------------------------------------------NSYDPKAH
PMPL------MSG--------A---------GA------------NGA------------
--MS-----------------------------------------------------PAN
AAA------RTKR-------------Q--VDGILNKWPG-------G--T----------
-------------LRDL------A-L--------DGATG---------------------
----------------------------GNYPSI--------------------PF----
---------DGGNA------------------------------------------TTP-
-----------SQRGS----G-------VP-----------AW-----------------
------------------------------------------------------------
-----D-----G-----------TPED--NLVTLRAAAHFY-GSPK-AGAMQV----TEQ
T--------K----------------KF-----------------------F--------
-NN----------------------------------------------------TVTW-
-------------------------------TNVEKA--------E--QDASG-------
-----------------------------------------------------------M
--------RIP-------------------------NK--------CQWIFAWF-T----
-KQNH------------AM--------NKLAMR-----------NDPNDPWKNTVFRQ--
---------------------------G----------KAGENMA-------YSHAP-Q-
IQNQVMK----FIKGLG-YQAI--------------------K--PTA---------SS-
--NVQFGVWSGLV-EQGRTA-HSCS--PE--YGL-MIRY--IDYVVTDLPL--------T
--PTKP-I----------DSG-VRSFCS-E-CMTC------AKVCP-SNSL--------S
L--------E----------------KDT----S---WD---------------------
--------------------------SVD--------TGNNPG-IKTWHMKWKSCAEIG-
-GPFD------------------------------------------CVN---------C
QTN----CPFD-----HDNDK----------AS-----IH--N-----LVRTVQG--ATP
-I--F--------NSF----FAN--F----E-----R-NFDYNG----------------
-----------------------QLSPE----------V--HTDW---------------
----W-------------------------------------Y------RDLDTWEHDTL
LGFGTKGW----------------------------------------------------
------------------------------------------------------------
------------------------------------------------------------
------------------------------------------------------------
-------------
>Dehalococcoides_mccartyi_(strain_VS)_rdhA__D2BJE1_DEHMV
----------------------------------------MAHFHS----------TVSR
RDFMK-----------------ALGLVGAG------------------------------
-AGALGAASPIFRDLDEVTASVS------------------------------KDPYA--
------------RWW------------------------VKERDFED---I-TTPIDWNV
F----------------------------------------------KAYNPATHPTTPS
EFGPGGPVLSTAR------------------KV------------RQL------------
--DG------------------------------------------------------VV
NNW----------------------------------PG-------S--T----------
-------------LRDL------A-L------DGATGGNYSGN-----------------
----------------------------QKWDGA--------------------------
---------GGTSPSSR---------------------------------------GDG-
-----------TRSAP----G--------------------PW-----------------
------------------------------------------------------------
-----Q-----G-----------TPEE--NLQTCRAAAHFY-GSPR-CGAIEI-------
N-----EKTK----------------KL-----------------------F--------
-NS--------------------------------------NVQWAD------IDKGTY-
---------------------------------------------D--DKTDI-------
-----------------------------------------------------------Y
--------TIP-------------------------NK--------CRWVLVWL-T----
-KQSF------------KM--------NQYITR-----------SDPDDPWPNKVFRQ--
---------------------------G----------KAGENQA-------YSHAP-Q-
IRYQVNR----FITGLG-YQCL--------------------K--PSA---------SG-
--NVQFGVFAGLS-EMGRAA-MTIE--PS--YGM-MVRY--IDFAITDLPL--------A
--PTKP-I----------DAG-LRRFCH-N-CGTC------AKVCP-SGCQ--------S
T--------E----------------KDP----Y---WE---------------------
--------------------------TRD--------TYSNAG-LQTWYIDWDKC--IRW
GGPWD------------------------------------------CVN---------C
QTS----CPFN----HP-------TD-----AI-----VH-------PFVRSTAA--VTP
-L--F--------NGF----FAS--M----E-----N-SFGYFR----------------
-------------------QLSADEHED----------------W---------------
----W------------------------------S----R-D--------LSSWKYDTL
LGFGNPSW----------------------------------------------------
------------------------------------------------------------
------------------------------------------------------------
------------------------------------------------------------
-------------
>Dehalogenimonas_lykanthroporepellens_strain_BL-DC-9_Dehly_0910__D8K0T4_DEHLB
----------------------------------------MEKFHS----------TVSR
REFMK-----------------GLGVAGAG------------------------------
-LGVASLNVPAFADIDELTSSA-------------------------------PSSMH--
------------RWW------------------------VKERDFED---I-TSPVDWNV
W---------------------------------------------------QAYDPSLR
PMPSFFDGPLSPE--------------KREARA------------ERH------------
--KQ-----------------------------------------------------GIV
NNW----------------------------------PG-------T--T----------
-------------LRDL------A-L-------DGATGGNAPS-----------------
----------------------------IPWDSN--------------------NV----
--------------------------------------------------------DTP-
-----------AQ--R----G-------APG----------PW-----------------
------------------------------------------------------------
-----Q-----G-----------TAEE--NLQTCRAAAHFY-GAPK-VGAIEI-------
N-----DHMK----------------RL-----------------------F--------
-NV----------------------------------------------------NVVW-
-------------------------------ENIDEPS----------YDGNI-------
-----------------------------------------------------------Y
--------HIP-------------------------NK--------CRYILVWI-V----
-KQNY------------YM--------SQLALR-----------NDPDDPWYNTVFRQ--
---------------------------G----------KAGENQA-------YSHGP-Q-
VRNQITK----FIKGLG-YHAL--------------------K--PQA---------SQ-
--NVGFGVFAGLI-EQGRAS-MGCS--PD--YGN-LIRY--VDFAVTDMPL--------A
--PTKP-I----------ESG-LVKFCE-T-CKRC------AENCP-SKSL--------S
L--------E----------------TEQ----T---WD----------------TAH--
--------------------------PGN-----------NPG-IKHWPMDWGSC---G-
-EYGG------P--F--------------------------D-----CVN---------C
HSI----CPMN-----H------PED-----AV-----VH--P-----FVRATAG--TTT
-L--F--------NGF----FAA--M----D-----E-TMGYGK------QR--------
--------------------------TD------EEHL-----AW---------------
----W------------------------------N----R-D--------LSNWKEDSL
LGFGTKGW----------------------------------------------------
------------------------------------------------------------
------------------------------------------------------------
------------------------------------------------------------
-------------
>Dehalogenimonas_alkenigignens_DEALK_00330__A0A0W0GKP1_9CHLR
----------------------------------------MSKFHS----------TVTR
RDFMK------AIGLA-----------GAG------------------------------
-VGAAALANPVFHDLDELGG---------------------------------ATGIG--
--------KAKRAWW-------VKE--------------RE---ALD---S-TTPVDWDI
Y---------------------------------------------KRYDGALNTVPFLG
NMAPDEAKKLTDE----TGMIG-LLET----LQ------------HDL------------
--GN-------TAAMIKFPKW---------------------------------------
-QP------GSQH----IEAML----N--------KKPG-------Y--S----------
-------------VREF------A-F--------GHGM----------------------
----------------------------VTWPSK--LLEPHAMFMGDSR-----IM----
-----------------------------------------------------SRIWSP-
-----------QE--L----G-------VP-----------PW-----------------
------------------------------------------------------------
-----S-----G-----------TPEE--NSALLRTVIRTL-GGST-IGFVPL-----NE
K-------TR----------------RF----------------I---------------
-NT-------------------------------------------R--------PIGD-
--------------------PGMRIEFEDVDAPYLKY--------S--GKDNS-------
---------------------------------ESK-----------------------F
--------VIP-------------------------NK--------FTTAVTFS-W----
-QMSK------------AI--------M----------------NVP-------------
---------------------------G-------MHTAQQSGGT-------CIQID-V-
PRHTLLQ----FFKALG-WHAA--------------S-----TDAIGN---------HL-
--FPPFGVMGGLG-EMGRMT-MVIT--PE--RGP-QIRA--TSCVFTDLPL--------A
--YDNP-I----------EFG-ARRFCF-T-CKKC------ADVCP-MGAI--------S
T--------E----------------KEP----S---WD---------------------
----------------------ITKKYDN---YVQPETFNNAG-LNAWYLDHNKC---Y-
-QGWR-------------------------------K-SLSG----YC-G------L--C
QPN----CTFS--------------------KF-DQAGIH-------QVIMGTAS--TTP
VF-----------NGF----FRK--M----D-----D-FFGYGS------KA--------
--------------------------KG--------------------------------
----W-----------------------------GETTQEEIDALMYSGENLSEWGYDGT
YGRHRL------------------------------------------------------
------------------------------------------------------------
------------------------------------------------------------
------------------------------------------------------------
-------------
>Dehalogenimonas_formicexedens_Dform_02003__A0A1P8FA25_9CHLR
----------------------------------------MSKFHS----------TVTR
RDFMK------AIGLA-----------GAG------------------------------
-VGAAALANPVFHDLDELGG---------------------------------ATGIG--
--------KAKRAWW-------VKE--------------RE---ALD---S-TTPVDWDI
Y----------------------------------------------KRYDGALNTVPFL
GNMAPDEAKKLTD--------E-TGMI----GL------------LET------------
--LQ---------------HDLGNTAAMIKFPK------------------------WQP
GSQ---------H----IEAML----N--------KKPG-------Y--S----------
-------------VREF------A-F----------------G-----------------
-------------------------HGMVTWPSK--LLEPHAMFMGDSR-----IM----
-----------------------------------------------------SRIWSP-
-----------QE--L----G-------VP-----------PW-----------------
------------------------------------------------------------
-----S-----G-----------TPEE--NSALLRTVIRTL-GGST-IGFVPL-----NE
K-------TR----------------RF----------------I------N--------
-TR----------------------------------PIGDPGMRIE--------FEDV-
-------------------------------D--APY--------L--KYSGKDNS----
---------------------------------ESK-----------------------F
--------VIP-------------------------NK--------FTTAVTFS-W----
-QMSK------------AI--------M----------------NVP-------------
---------------------------G-------MHTAQQSGGT-------CIQID-V-
PRHTLLQ----FFKALG-WHAA-----STDA-----I---------GN---------HL-
--FPPFGVMGGLG-EMGRMT-MVIT--PE--RGP-QIRAT-SCV-FTDLPL--------A
--YDNP-I----------EFG-ARRFCF-T-CKKC------ADVCP-MGAI--------S
T--------E----------K------EP----S---WD----------------ITKKY
DNYVQPETFN----------------NA--------------G-LNAWYLDHNKC---Y-
-QGWR------K--SLS------------------GY----------C-G------L--C
QPN----CTFS-----K-------FD-----QA----GIH--Q-----VIMGTAS--TTP
-V--F--------NGF----FRK--M----D---D---FFGYGS------KA--------
--------------------------KG--------------------------------
----W---------------GETTQEEIDALMYSGE----N-L--------SEW-GYDGT
YGRHRL------------------------------------------------------
------------------------------------------------------------
------------------------------------------------------------
------------------------------------------------------------
-------------
>Dehalococcoides_mccartyi_(strain_VS)_rdhA__D2BG05_DEHMV
----------------------------------------MGKFHL----------TLSR
RDFMK------SLGLA-----------GAG------------------------------
-LATVKVGTPVFHDLDEVISNE-------------------------------NSNWR--
-----------RPWW-------VKE--------------RE---FDK---P-TVDVDWGI
Y----------------------------------------------KRFDKFTYAPANA
RIAMFGQEAVMKA--------N-----------------------QDW------------
--NN---------------LV---------------------------------------
-AK---------R--------L---QE--------DTAG-------F--T----------
-------------IRDR------A-M--------DEGLCEEGI---------N-------
----------------------------GGYPAP--------------R-----TA----
---------SLPQDLAD---------------------------------------MAD-
-----------PP--IVLSKG--------------------RW-----------------
------------------------------------------------------------
-----E-----G-----------TPEE--NSRMVRCVLKLA-GAGS-VAFGVA----SED
K-------AE----------------KF----------------I------Y--------
-TH---------------------------------EHVWGDFKHYK--------IGDY-
-------------------------------D--DIW--------E--DEETR-------
------------------------------------------------------------
--------YHP-------------------------HK--------CKYMITYT-I----
-PESE------------EL--------L----R-----------RAP----------SN-
-----------F--------A------E-----------ATVDQA-------YSESR-V-
IFGRMTN----FLWALGKYICG-G----------DCS-----N---AH---------SI-
--HTATAAWTGLS-ECSRMHQQTIS--SE--FGN-IMRQ--FCI-WTDLPL--------A
--PTPP-I----------DMG-IMRYCL-T-CKKC------ADTCP-SGAI--------S
H--------E-----------------DP----T---WE---------------------
-----RAFAP---------Y------CQ------------E-G-VYDYDFSHAKC---S-
-QFWK------Q--SSW------------------G-----------C-S------M--C
TGS----CPFG-----H-KNY----------GT-----VH--D-----VISATAA--VTP
-I--F--------NGF----FRN--M----D----D--LFGYGK----------------
-------------------NPG----ME---------------SW---------------
----W------------------------------D----Q-E--------PRYRGLYRE
IF----------------------------------------------------------
------------------------------------------------------------
------------------------------------------------------------
------------------------------------------------------------
-------------
>Dehalococcoides_mccartyi_CVH13_01544__A0A2J1DT91_9CHLR
--------------------------------------------------------WVKE
REHGN-------------------------------------------------------
------------------------------------------------------------
--------------------------------------------------P-TIEVDWDM
L-----------------------------------------------TPSFSLKNGLDG
FGYPSPYPGYLVH--------E-----------------------DAL------------
--TN-----------------------------------------------------PSK
MDQ--------------------------------NKPG-------F--R----------
-------------MEDY------ALF----------------L-----------------
----------------------------ASIQRG--------------------LFDHSF
DESLGVPPPGPQINNAD---------------------------------------PTP-
-----------DAWPDWGRPGEPKFKK-VP-----------RW-----------------
------------------------------------------------------------
-----S-----G-----------TPEE--ASKMITAAAHYF-GAYK-VGFLEV-------
D-----DKVK----------------KL----------------T------F--------
-AD-------------------------------ATKWADCDQPYATGEVIPRGFGLGF-
------------------------------------------------PAPVK-------
------------------------------------------------------------
--------VFP-------------------------NK--------MKYVIVLQ-V----
-TQPF------------DT--------MRILGN-----------TKE----------T--
---------------------------G----HMQPMNASSFALG-------YNQRL-T-
LLIRMQT----FLRVLG-YLRS--------------------E--------------SVW
CYNTGGGALAGIN-EIGRHG-IGIS--PE--LGS-AYRVN-LGI-FTDLPV--------V
--PTPP-I----------DGG-MTKFCE-T-CGVC------ADLCP-NEAI--------S
K--------E----------------KEP----T---WE----------------LPPTK
LGRPEYGIPAG---------------TPN--------TWSRPG-VKNWHVDYVRC-----
-----------------------------------------R----GC-S------Y--C
QGY----CVFS--Q-QNF-------------AS-----MH--N-----IIKSTIS-NTTL
----F--------NKF----FAD--S----D-----R-LFGYSD----------------
--------------------------VD---------TD--FDGW---------------
----W-----------------------------------NRD------SSSSVSSLNYA
RLLGR-------------------------------------------------------
------------------------------------------------------------
------------------------------------------------------------
------------------------------------------------------------
-------------
>Dehalogenimonas_formicexedens_Dform_00510__A0A1P8F607_9CHLR
----------------------------------------MSQFHS----------TVSR
RDFMK-----------------GLGIAGIG------------------------------
-VGAAAAISPKFHDIDELMST--------------------------------SAKHN--
-----------LPWY-----------------------------VKEVDNP-TVEIDWTI
L---------------------------------------------DYSKPFTAYKSPTE
ISAKISASRAQRR--------KDGILQNMDRSS------------QRL------------
--LA-----------------------------------------------------ISD
SLR-----------------------D--------RDLG----------S----------
-------------SYDW-------------------------------------------
----------------------------RGWDVD--------------------------
-----------KSG------------------------------------------HSP-
-----------TA--I----G-------VP-----------KF-----------------
------------------------------------------------------------
-----E-----G-----------TPEE--NYRTLASASHYF-GSPH-LGVVQI-------
D-----ANIK----------------KL----------------MGDSIKTY--------
-AD----------------------------------------------------IDQA-
------------------------------------------------TSDRT-------
------------------------------------------------------------
--------TLP-------------------------NK--------CKWLITQM-V----
-VQNH------------QADKFAGGVDESGPNK-----------GYP-------------
---------------------------G-------TAHHAAGFMA-------YFDGA-I-
LQHRLQT----YIKALG-YQAL-----SA-------------G--------------PL-
--NVPAGILAGMT-EESRAT-MGIS--PE--YGLGLRKM--NTL-ITDMPL--------A
--VTKP-I----------DAG-LMRFCQ-T-CKIC------SEACP-SSAQ--------S
M--------E----------------TEP----F---WE---------------------
--------------------------PVC---------GNREG-SKKWHINWKNC---I-
-DFGA----------------------------------PQD-----C-G------L--C
HTN----CPANAINSAA--------------AS-----IH-------KTVGAVMS--TTS
VF-----------NGF----FAS--M----D-----R-LFGYER----------------
--------------------------PL------------SEDTW---------------
----W-----------------------------------NRD--------LTTYKRDVI
LGVSTQ------------------------------------------------------
------------------------------------------------------------
------------------------------------------------------------
------------------------------------------------------------
-------------
>Dehalogenimonas_alkenigignens_DEALK_11300__A0A0W0GI93_9CHLR
----------------------------------------MSKFHT----------TFSR
REFMK--------GLG--LAG-----AGLG------------------------------
-AAAAVAP--AFHDIDEL---------------------------------TATANPQ--
---------RH-PWY-------VKE--------------RE---LED---P-TVEIDWNV
F---------------------------------------QRVDRTRKVLGVTFPVTATV
AAHADINPKVAKT--------V---KM----KA------------EGW------------
--DI---------------QY---------------------------------------
-MK------------------N----L---------YPS-------Y--K----------
----------GPTIRDY------A-L----------------T---------G-------
----------------------------ATAASG----GIGHPFTPTPN-----FL----
---------GVTTS---------------------------------------VTIPTP-
-----------ES--R----N-------MT-----------KW-----------------
------------------------------------------------------------
-----Q-----G-----------TPEE--NFLTLQNALRMY-GASE-VGVVEL----TEK
T--------K----------------RL----------------I------Y--------
-LN---------------------------------------NTSGK--------PYNF-
-------------------KD----------V--DVA--------E--DTKSE-------
-----------------------------------------------------------F
--------AIP-------------------------NK--------AKYVVTFS------
-TLEA------------SQ--------T----R-----------CAP-------------
---------------------------------------APNWNG-------YDLYY-R-
VINLAHY----FIGALG-YQHL--------------E-----I--AGA---------SA-
--SDSFSAFSGLG-EHSRASMVATH--YR--YGNMQRGM--HRM-ITDMPL--------A
--PTKP-F----------DAG-IARFCV-N-CATC------ATMCP-YESM--------P
L--------G-----------------DK----R---WD---------------------
--------------------HEDPEEEAA--------KNYTPG-YKGWRLYNFRC--PR-
-----------------------------------------------CKN---------C
HTT----CPFN--------------------SF-TNASVH--D-----LVRITST--ITP
-M--F--------NGF----FAD--M----H-----E-QFGFGT------RH--------
--------------------------PE---------------EF---------------
----W------------------------------D----N-P------ANTGVVDVELL
KHR---------------------------------------------------------
------------------------------------------------------------
------------------------------------------------------------
------------------------------------------------------------
-------------
>Dehalogenimonas_alkenigignens_DEALK_11330__A0A0W0GI91_9CHLR
----------------------------------------MSKFHT----------TVSR
RDFMK------GLGLA-----------GAG------------------------------
-LGAVAALAPAFRDMDELTAS--------------------------------SAQFK--
-----------HPWY-------VKE--------------RE---YDN---P-TVEIDWNV
F---------------------------------------------------QRWDRTTK
VLGSTLPLTATNS--------A---HGALHPEI------------KQY------------
--ID--------------------------------------------------------
-LK------TNGR-------------D----------ID-------Y-------------
-------------MKEKFPTYKGPSL----------------------------------
----------------------------RDYSVA--NASSASDKLPSPN-----FV----
---------GATTGVTI---------------------------------------PTP-
-----------ES--R----G-------LA-----------KW-----------------
------------------------------------------------------------
-----N-----G-----------TPEE--NLQTITNAFKFF-GATR-VRVMEI------T
D------KSR----------------KL----------------F------Y--------
-KN-----------------------------------------TTS------GMPYNF-
-------------------------------KDVEAP--------E--EIAKT-------
---------------------------------------------------E-------Y
--------VIP-------------------------NK--------AKYLILYSCLE---
-ATDY----------------------V----R-----------QAP-------------
---------------------------------------APTYSG-------YCHGH-K-
VQANVHY----FLGSMG-FMHI--------------E-----A--GGF---------TP-
--ASGVGSFAGAT-EHSRSAMVGTS--YS--HGN-LFRWM-GRV-VTDMPL--------A
--PTRP-I----------EAG-IERFCV-D-CMTC------AHGCP-YESM--------P
L--------G-----------------EK----R---WD---------------------
--------------------HENPEEEKV--------KNYLPG-YKGWRLYNFRC--PR-
-----------------------------------------------CKS---------C
HGQ----CVFN----GG-------DE-----AL-----IH-------SIVRNTQA--VTP
-L--F--------NGF----FAD--M---HD-------IFGFGT------RN--------
--------------------------PD---------------EW---------------
----W------------------------------K----H-D--------VPTFQFDPT
YLY---------------------------------------------------------
------------------------------------------------------------
------------------------------------------------------------
------------------------------------------------------------
-------------
>Dehalogenimonas_formicexedens_Dform_00346__A0A1P8F5D7_9CHLR
----------------------------------------MSSFHS----------TVSR
RDFMK-----------------GLGLAGVG------------------------------
-LGTTAAIAPMFHDLDELTAS--------------------------------DSQFK--
-----------HPWY-------VKE--------------RE---YND---P-TVEIDWNV
F--------------------------------------------ERVDRTRTVLGSRFP
LTATNAAHGSLHP------------------EL------------AQY------------
--IK--------------------------------------------------------
-LK------ADGR-------------D----------IQ-------Y-------------
-------------MKEK--------F----------------------------------
----------------------------STYQGPSLRDQSLAGASSASDKLPSPSF----
--------TGTISGVTI---------------------------------------PTP-
-----------ES--R----G-------TT-----------KW-----------------
------------------------------------------------------------
-----Q-----G-----------TPEE--NLQTLTNAFKFF-GATR-VRVMEI-------
D-----DKSR----------------KL-----------------------F--------
-HK----------------------------------------NSTS------GAPFNF-
-------------------------------KDVDQP--------S--EDKSE-------
-----------------------------------------------------------S
--------VIP-------------------------NK--------AKYVVMYSCLE---
-ATDY----------------------V----R-----------HAP-------------
---------------------------------------APTYSG-------YCHGH-K-
VQANVHY----FMGSMG-YLHI------------------------EA---------GNC
TNSDSVAAMSGIA-EHSRSSMVATS--YS--HGN-LFRWM-GRI-VTDMPL--------A
--PTKP-V----------DAG-IARFCV-K-CMTC------ASMCP-YESM--------P
F--------G-----------------DK----R---WD----------------H-ESP
EEERLKNYVP--------------------------------G-YKGWRLFNFRC---P-
-----------------------------------------R-----CKN---------C
HGT----CVFN-----G------GNE-----AL-----IH--Q-----IVRGTQS--VTP
-I--F--------NSF----FAN--M---HD-------AFGFGT------RN--------
--------------------------PD---------------EW---------------
----W------------------------------T----H-D--------VPTFQFDKT
YLY---------------------------------------------------------
------------------------------------------------------------
------------------------------------------------------------
------------------------------------------------------------
-------------
>Dehalococcoides_mccartyi_C1G86_1402__A0A328ENJ1_9CHLR
----------------------------------------MSAFHS----------TVSR
KEFIK------RLGLT-----------GAG------------------------------
-LGALTAATPIFHDLDEVTSS--------------------------------KLGVG--
---------PQHPWY-------VKE--------------RE---ILD---P-TCEFDWDQ
Y---------------------------------------------------QRFDNSPE
NRLIGIDTLMIRD--------L-KWLD----EH------------PVL------------
--KE-----------------------------------------------------TIR
LKE------SDVD----TTCVQ----K--------KFPS-------YDHD----------
-------------TRDG------A-M--------WAAGIAGMQ-----------------
----------------------------YPMYGS--FLGQFTMSGASKP-----IYFMNP
NELTHPGEISYPPGVKFV--------------------------------------ETP-
-----------PT-------T-------YP-----------RW-----------------
------------------------------------------------------------
-----N-----G-----------TPEE--NLKTLTAAVRHF-GGQE-VGVVEL-----NE
K-------TK----------------KF----------------I------Y--------
-SR---------------------------------DDRRLGSSATR--------DIVF-
-------------------------------E--DVD--------L--AYETD-------
---------------------------------TKS------------------------
--------VIP-------------------------NK--------CNRVIVFT-N----
-LQPT------------EI--------T----L-----------TQP----------G--
---------------------------G----------ISGSAVS-------YSRMF-K-
MTVEMHA----FIHALG-YQHI-----DG-------S-----H--WAL---------SP-
--SVPFGIMAGLG-EAGRTGMSIIS--YK--YGN-MIRCV-NRI-ITDMPL--------P
--LTKP-I----------DSG-TYRFCH-T-CKLC------AEACP-YNAL--------P
M--------D----------------TEP----R---WD---------------------
---------------------TEWEDENK--------IHNYIGGYKAYRASLQRC--PR-
-----------------------------------------------CRA---------C
QAV----CVFN----AK-------DS-----AF-----TH--Q-----LVKSIQA--TNP
-M--F--------NTF----FRN--M----H-----E-SFGYGM------QN--------
--------------------------PN---------------DW---------------
----W------------------------------E----K-N--------LPSYGVDPA
FLY---------------------------------------------------------
------------------------------------------------------------
------------------------------------------------------------
------------------------------------------------------------
-------------
>Dehalococcoides_mccartyi_C1G87_1366__A0A328EK05_9CHLR
----------------------------------------MSAFHS----------TVSR
KEFIK------RLGLT-----------GAG------------------------------
-LGALTAATPIFHDLDEVTSS--------------------------------KLGVG--
---------PQHPWY-------VKE--------------RE---ILD---P-TCEFDWDQ
Y---------------------------------------------------QRFDNSPE
NRLIGIDTLMIRD--------L-KWLD----EH------------PVL------------
--KE-----------------------------------------------------TIR
LKE------SDVD----TTCVQ----K--------KFPS-------YDHD----------
-------------TRDG------A-M--------WAAGIAGMQ-----------------
----------------------------YPMYGS--FLGQFTMSGASKP-----IYFMNP
NELTHPGEISYPPGVKFV--------------------------------------ETP-
-----------PT-------T-------YP-----------RW-----------------
------------------------------------------------------------
-----N-----G-----------TPEE--NLKTLTAAVRHF-GGQE-VGVVEL-----NE
K-------TK----------------KF----------------I------Y--------
-SR---------------------------------DDRRLGSSATR--------DIVF-
-------------------------------E--DVD--------L--AYETD-------
---------------------------------TKS------------------------
--------VIP-------------------------NK--------CNRVIVFT-N----
-LQPT------------EI--------T----L-----------TQP----------G--
---------------------------G----------ISGSAVS-------YSRMF-K-
MTVEMHA----FIHALG-YQHI--------------D-----GSHWAL---------SP-
--SVPFGIMAGLG-EAGRTGMSIIS--YK--YGN-MIRCV-NRI-ITDMPL--------P
--LTKP-I----------DSG-TYRFCH-T-CKLC------AEACP-YNAL--------P
M--------D----------------TEP----R---WD----------------TEWKM
KIRSITTSVAT---------------RLT---EPRCKDAHDVELVRQSVYSMLKTLHLR-
-ISWS-----------------------------SRS-RLQT----QC-S-ILFSEI--C
MKVLDTECKIR--------------------TIGGRRIYHLME----LIRHFCTS--MSK
-------------SEYFPMGFRW--I----------------------------------
--------------------------LK----------------F---------------
----Y-------------------------------------------------------
------------------------------------------------------------
------------------------------------------------------------
------------------------------------------------------------
------------------------------------------------------------
-------------
>Dehalococcoides_mccartyi_C1O63_0748__A0A2S5D888_9CHLR
----------------------------------------MSKFHS----------MVSR
RDFMK------GLGMA-----------GAG------------------------------
-IGAVAASAPVFHDIDEFVSS--------------------------------EANST--
---------KDQPWY-------VKH--------------RE---HFD---P-TITVDWDI
F---------------------------------------------------DRYDGYQH
KGVYEGPPDAPFT--------S-WGNR----LQ------------TRM------------
--SD--------------------------------------------------------
-EE------QKKR----ILAAK---KE--------RFPG-------WDGG----------
-------------LHGRGDQRADA-L--------FYAVTQPFP-----------------
----------------------------GSGEEG--HGLFQPYPDQPGK-----FY----
---ARWGLYGPPHD------------------------------------------SAP-
-----------PD-------GS------VP-----------KW-----------------
------------------------------------------------------------
-----E-----G-----------TPED--NFLMLRAAAKYF-GAGD-VGALNL----ADP
K-------CK----------------KL----------------I------Y--------
-KK-------------------------------AQPMTLGKGTYSE--------IGGP-
--------------------GMIDAKFYPKVP--DHA--------V--PINFK-------
---------------------------------EADYSYYNDA--------E-------W
--------VIP-------------------------TK--------CESIFTFT-L----
-PQPQ------------EL--------N----K-----------RTG----------G--
-----------I--------A------G-----------AGPYGV-------YKDFA-R-
VGTLVQM----FIKYLG-YHAL------------------------YW-----PIGWGP-
--GGCFTTFDGQG-EQGRTG-AAIH--WK--FGSSQRGS--ERV-ITDLPI--------A
--PTPP-I----------DAG-MFEFCK-T-CHIC------RDVCV-SGGV--------H
Q--------E----------------DEP----T---WD---------------------
--------------------------SGN--------WWNVQG-YLGYRTDWSGC---H-
-----------------------------------------N----QC-G------M--C
QSS----CPFT--Y-LGLENA----------SL-----VH--K-----IVKGVVA-NTTV
----F--------NSF----FTN--M----E-----K-ALGYGD----------------
---------------------LTMENSN----------------W---------------
----W-------------------------------------K------EEGPIYGFDPG
T-----------------------------------------------------------
------------------------------------------------------------
------------------------------------------------------------
------------------------------------------------------------
-------------
>Dehalococcoides_mccartyi_(strain_VS)_vcrA__Q69GM4_DEHMV
----------------------------------------MSKFHK----------TISR
RDFMK------GLGLA-----------GAG------------------------------
-IGAVAASAPVFHDIDELVSS--------------------------------EANST--
---------KDQPWY-------VKH--------------RE---HFD---P-TITVDWDI
F------------------------------------------------DRYDGYQHKGV
YEGPPDAPFTSWG--------N-RLQV----RM------------SGE------------
--EQ--------------------------------------------------------
-KK---------R----ILAAK---KE--------RFPG-------WDGG----------
-------------LHGRGDQRADA-L--------FYAVTQPFP-----------------
----------------------------GSGEEG--HGLFQPYPDQPGK-----FY----
---ARWGLYGPPHD------------------------------------------SAP-
-----------PD-------GS------VP-----------KW-----------------
------------------------------------------------------------
-----E-----G-----------TPED--NFLMLRAAAKYF-GAGG-VGALNL----ADP
K-------CK----------------KL----------------I------Y--------
-KK-------------------------------AQPMTLGKGTYSE--------IGGP-
--------------------GMIDAKIYPKVP--DHA--------V--PINFK-------
---------------------------------EADYSYYNDA--------E-------W
--------VIP-------------------------TK--------CESIFTFT-L----
-PQPQ------------EL--------N----K-----------RTG----------G--
-----------I--------A------G-----------AGSYTV-------YKDFA-R-
VGTLVQM----FIKYLG-YHAL------------------------YW-----PIGWGP-
--GGCFTTFDGQG-EQGRTG-AAIH--WK--FGSSQRGS--ERV-ITDLPI--------A
--PTPP-I----------DAG-MFEFCK-T-CYIC------RDVCV-SGGV--------H
Q--------E----------------DEP----T---WD---------------------
--------------------------SGN--------WWNVQG-YLGYRTDWSGC---H-
-----------------------------------------N----QC-G------M--C
QSS----CPFT--Y-LGLENA----------SL-----VH--K-----IVKGVVA-NTTV
----F--------NSF----FTN--M----E-----K-ALGYGD----------------
---------------------LTMENSN----------------W---------------
----W-------------------------------------K------EEGPIYGFDPG
T-----------------------------------------------------------
------------------------------------------------------------
------------------------------------------------------------
------------------------------------------------------------
-------------
>Dehalococcoides_mccartyi_rdhA7__I6LRS7_9CHLR
------------------------------------------------------------
---------------------------YEG------------------------------
---------------------------------------------------PPDAPFT--
------------SWG-------NRLQM------------RM---SDE-----EQKKRILA
A----------------------------------------------KKERFPGWDGGLH
----------GRG--------D---QR----AD------------ALF------------
--FA---------------VT----------QP---------------------------
-FP------GSGA--------E----G----------HG------LF--Q----------
----------PYPDQPG------K-F----------------Y-----------------
----------------------------ARWGLY--------------------------
---------GPPHD------------------------------------------SAP-
-----------PD--G----S-------VP-----------KW-----------------
------------------------------------------------------------
-----E-----G-----------TPED--NFLMLRAAAKYF-GAGG-VGALNL---ADPK
C--------K----------------KL----------------I------Y--------
-KK-------------------------------AQPMTLGKGTYSE--------IGGP-
-------------------GM--------I-D--AKF--------Y--PKVPDHAV----
---------------------------------PINFKEADYSYYNDT---E-------W
--------VIP-------------------------TK--------CESIFTFT-L----
-PQPQ------------EL--------N----K-----------RTG----------G--
-----------I--------A------G-----------AGSYTV-------YKDFA-R-
VGTLVQM----FIKKLG-YHAL------------------------YW-----PIGWGP-
--GGCFTTFDGQG-EQGRTG-AAIH--WK--FGSSQRGS--ERV-ITDLPI--------A
--PTPP-I----------DAG-MFEFCK-T-CHIC------RDVCV-SGGV--------H
Q--------E----------------DEP----T---WD---------------------
--------------------------SGN--------WWNVQG-YLGYRTDWSGC---H-
-----------------------------------------N----QC-G------M--C
QST----CPFT--Y-LGLENA----------SL-----VH--K-----IVKGVVA-NTTV
----F--------NSF----FTN--M----E-----K-ALGYGD----------------
---------------------LTMENSN----------------W---------------
----W-------------------------------------K------EEGPIYGFDPG
T-----------------------------------------------------------
------------------------------------------------------------
------------------------------------------------------------
------------------------------------------------------------
-------------
>Dehalococcoides_mccartyi_vcrA__V9P9T4_9CHLR
--------------------------------------------------------LAAK
KERFP-------------------------------------------------------
------------------------------------------------------------
------------GWD------------------------GG---LHG---RGDQRADALF
FAVTQ-------------------------------------------------------
----------PFP--------G-SGAE----GH------------GLF------------
--QP--------------------------------------------------------
-YP------------------D----Q----------PG----------K----------
-------------------------F----------------Y-----------------
----------------------------ARWGLY--------------------------
---------GPPHD------------------------------------------SAP-
-----------PD-------GS------VP-----------KW-----------------
------------------------------------------------------------
-----E-----G-----------TPED--NFLMLRAAAKYL-GAGG-VGALNL----ADP
K-------CK----------------KL----------------I------Y--------
-KK-------------------------------AQPMTLGKGTYSE--------IGGP-
--------------------GMIDAKFYPKVP--DHA--------V--PINFK-------
---------------------------------EADYSYYNDT--------E-------W
--------VIP-------------------------TK--------CESIFTFT-L----
-PQPQ------------EL--------N----K-----------RTG----------G--
-----------I--------A------G-----------AGSYTV-------YKDFA-R-
VGTLVQM----FIKKLG-YHAL------------------------YW-----PIGWGP-
--GGCFTTFDGQG-EQGRTG-AAIH--WK--FGSSQRGS--ERV-ITDLPI--------A
--PTPP-I----------DAG-MFEFCK-T-CHIC------RDVCV-SGGV--------H
Q--------E----------------DEP----T---WD---------------------
--------------------------SGN--------WWNVQG-YLGYRTDWSGC---H-
-----------------------------------------N----QC-G------M--C
QST----CPFT--Y-LGLENA----------SL-----VH--K-----IVKGVVA-NTTV
----F--------NSF----FTN--M----E-----K-ALGYGD----------------
---------------------LTMENSN----------------W---------------
----W-------------------------------------K------EEGPIYGFDPG
T-----------------------------------------------------------
------------------------------------------------------------
------------------------------------------------------------
------------------------------------------------------------
-------------
>Dehalococcoides_sp._ANAS2_vcrA__E9KYT9_9CHLR
----------------------------------------MSKFHK----------TISR
RDFMK------GLGLA-----------GGG------------------------------
-IGAAVAAMPVFHDLDEFVSS--------------------------------EANST--
---------KDQPWY-------VKH--------------RE---HFD---P-TITVDWDI
F------------------------------------------------DRYNGYQHKGV
YEGPPDAPFTSWG--------------------------------NRL------------
--QT-----------------------------------------------------RMS
DEE------QKKR----ILAAK---KE--------RFPG-------WDGG----------
-------------LHGRGDQRADA-L--------FYAVTQPFP-----------------
----------------------------GSGEEG--HGLFQPYPDQPGK-----FY----
---ARWGLYGPPHD------------------------------------------SAP-
-----------PD-------GS------VP-----------KW-----------------
------------------------------------------------------------
-----E-----G-----------TPED--NFLMLRAAAKYF-GAGG-VGALNL----ADP
K-------CK----------------KL----------------I------Y--------
-KK-------------------------------AQPMTLGKGTYSE--------IGGP-
--------------------GMIDAKFYPKVP--DHA--------V--PINFK-------
-------------------------EADYSYYNDAE-----------------------W
--------VIP-------------------------TK--------CESIFTFT-L----
-PQPQ------------EL--------N----K-----------RTG----------G--
-----------I--------A------G-----------AGSYTV-------YKDFA-R-
VGTLVQM----FIKNLG-YHAL------------------------YW-----PIGWGP-
--GGCFTTFDGQG-EQGRTG-AAIH--WK--LGSSQRGS--ERV-VTDLPI--------A
--PTPP-I----------DAG-MFKFCK-T-CYIC------RDVCV-SGGV--------H
Q--------E----------------DEP----T---WD---------------------
--------------------------SGN--------WWNVQG-YLGYRTDWSGC---H-
-----------------------------------------N----QC-G------M--C
QSS----CPFT--Y-LGLENA----------SL-----VH--K-----IVKGVVA-NTTV
----F--------NSF----FTN--M----E-----K-ALGYGD----------------
---------------------LTMENSN----------------W---------------
----W-------------------------------------K------EEGPIYGFDPG
T-----------------------------------------------------------
------------------------------------------------------------
------------------------------------------------------------
------------------------------------------------------------
-------------
>Dehalococcoides_sp._KB1_Q2Q7L3_9CHLR
------------------------------------------------------------
-----------------------LGLAGGG------------------------------
-IGAAVAAMPVFHDLDEFVSS--------------------------------EANST--
---------KDQPWY-------VKH--------------RE---HFD---P-TITVDWDI
F------------------------------------------------DRYDGYQHKGV
YEGPPDAPFTSWG--------------------------------NRL------------
--QM-----------------------------------------------------RMS
GEE------QKKR----ILAAK---KE--------RFPG-------WDGG----------
-------------LHGRGDQRADA-L--------FYAVTQPFP-----------------
----------------------------GSGEEG--HGLFQPYPDQPGK-----FY----
---ARWGLYGPPHD------------------------------------------SAP-
-----------PD-------GS------VP-----------KW-----------------
------------------------------------------------------------
-----E-----G-----------TPED--NFLMLRAAAKYF-GAGG-VGALNL----ADP
K-------CK----------------KL----------------I------YKKAQPMTL
GKG----------------------TYSEIGGPGMIDAKFYPKVPDH------AVPINF-
-------------------------------KEADYS--------Y--YNDAE-------
-----------------------------------------------------------W
--------VIP-------------------------TK--------CESIFTFT-L----
-PQPQ------------EL--------N----K-----------RTG----------G--
-----------I--------A------G-----------AGSYTV-------YKDFA-R-
VGTLVQM----FIKNLG-YHAL------------------------YW-----PIGWGP-
--GGCFTTFDGQG-EQGRTG-AAIH--WK--FGSSQRGS--ERV-VTDLPI--------A
--PTPP-I----------DAG-MFEFCK-T-CYIC------RDVCV-SGGV--------H
Q--------E----------------DEP----T---WD---------------------
--------------------------SGN--------WWNVQG-YLGYRTDWSGC---H-
-----------------------------------------N----QC-G------M--C
QSS----CPFT--Y-LGLENA----------SL-----VH--K-----IVKGVVA-NTTV
----F--------NSF----FTN--M----E-----K-ALGYGD----------------
---------------------LTMENSN----------------W---------------
----W-------------------------------------K------EEGPIYGFDPG
T-----------------------------------------------------------
------------------------------------------------------------
------------------------------------------------------------
------------------------------------------------------------
-------------
>Dehalococcoides_sp._KB1_Q2Q7M9_9CHLR
------------------------------------------------------------
------------LGLA-----------GAG------------------------------
-IGAATSVMPNFHDLDEVISAASAETSSLS-----------------------GKSLN--
----------NFPWY-------VKE--------------RD---FEN---P-TIDIDWSI
L-----------------------------------------ARNDGYNHQGAYWGPVPE
NGDDKRYPDPADQ--------C-LTLP----EK------------RDL------------
--YL--------------------------------------------------------
-AW---------A--------K----Q--------QFPD-------WEPG----------
-------INGHGPTRDE-------------------------------------------
----------------------------ALWFAS--STGGIGRYRIPGT-----QQMMST
MRLDGSTGGWGYFN------------------------------------------QPP-
-----------AAV-W----GGK-----YP-----------RW-----------------
------------------------------------------------------------
-----E-----G-----------TPEE--NTLMMRTVCQFF-GYSS-IGVMPI-----TS
N-------TK----------------KL----------------F------F--------
-EK--------------------------QIPFQFMAGDPGVFGGTG--------NVQF-
--------------------DVPLPKTPVPIV--WEE--------V--DKGYY-------
---------------------------------NDQ---------------K-------I
--------VIP-------------------------NK--------ANWVLTMT-M----
-PLPE------------DR--------F----K-----------RSL-------------
---------------------------G-------WSLDASSMIA-------YPQMA-F-
NGGRVQT----FLKALG-YQGL--------------G-----G---DV---------AMW
GPGGAFGVMSGLS-EQGRVA-NEIS--PK--YGSGTKGS--NRL-VCDLPM--------V
--PTKP-I----------DAG-IHKFCE-T-CGIC------TTVCP-SNAI--------Q
V--------G-----------------PP----Q---WS---------------------
--------------------------NNR--------WDNTPG-YLGYRLNWGRC--VL-
-----------------------------------------------CTN---------C
EAY----CPFF-----NMTNG----------SL-----IH--N-----VVKSTVA-ATPV
----F--------NSF----FRQ--M----E-----H-TFGYGI----------------
--------------------------KD----------D--LNDW---------------
----W------------------------------N----Q-S------HKPW-------
------------------------------------------------------------
------------------------------------------------------------
------------------------------------------------------------
------------------------------------------------------------
-------------
>Dehalococcoides_mccartyi_strain_BAV1_Q5YD55_DEHMB
----------------------------------------MHNFHC----------TISR
RDFMK------GLGLA-----------GAG------------------------------
-IGAATSVMPNFHDLDEVISAASAETSSLS-----------------------GKSLN--
----------NFPWY-------VKE--------------RD---FEN---P-TIDIDWSI
L-----------------------------------------ARNDGYNHQGAYWGPVPE
NGDDKRYPDPADQ--------C-LTLP----EK------------RDL------------
--YL--------------------------------------------------------
-AW---------A--------K----Q--------QFPD-------WEPG----------
-------INGHGPTRDE-------------------------------------------
----------------------------ALWFAS--STGGIGRYRIPGT-----QQMMST
MRLDGSTGGWGYFN------------------------------------------QPP-
-----------AAV-W----GGK-----YP-----------RW-----------------
------------------------------------------------------------
-----E-----G-----------TPEE--NTLMMRTVCQFF-GYSS-IGVMPI-----TS
N-------TK----------------KL----------------F------F--------
-EK--------------------------QIPFQFMAGDPGVFGGTG--------NVQF-
--------------------DVPLPKTPVPIV--WEE--------V--DKGYY-------
---------------------------------NDQ---------------K-------I
--------VIP-------------------------NK--------ANWVLTMT-M----
-PLPE------------DR--------F----K-----------RSL-------------
---------------------------G-------WSLDASSMIA-------YPQMA-F-
NGGRVQT----FLKALG-YQGL--------------G-----G---DV---------AMW
GPGGAFGVMSGLS-EQGRAA-NEIS--PK--YGSATKGS--NRL-VCDLPM--------V
--PTKP-I----------DAG-IHKFCE-T-CGIC------TTVCP-SNAI--------Q
V--------G-----------------PP----Q---WS---------------------
--------------------------NNR--------WDNTPG-YLGYRLNWGRC--VL-
-----------------------------------------------CTN---------C
ETY----CPFF-----NMTNG----------SL-----IH--N-----VVRSTVA-ATPV
----F--------NSF----FRQ--M----E-----H-TFGYGM----------------
--------------------------KD----------D--LNDW---------------
----W------------------------------N----Q-S------HKPW-------
------------------------------------------------------------
------------------------------------------------------------
------------------------------------------------------------
------------------------------------------------------------
-------------
>Dehalococcoides_mccartyi_strain_BAV1RdhA6__Q673D4_DEHMB_
------------------------------------------------------------
---------------------------GAG------------------------------
-IGAATSVMPNFHDLDEVISAASAETSSLS-----------------------GKSLN--
----------NFPWY-------VKE--------------RD---FEN---P-TIDIDWSI
L-----------------------------------------ARNDGYNHQGAYWGPVPE
NGDDKRYPDPADQ--------C-LTLP----EK------------RDL------------
--YL--------------------------------------------------------
-AW---------A--------K----Q--------QFPD-------WEPG----------
-------INGHGPTRDE-------------------------------------------
----------------------------ALWFAS--STGGIGRYRIPGT-----QQMMST
MRLDGSTGGWGYFN------------------------------------------QPP-
-----------AAV-W----GGK-----YP-----------RW-----------------
------------------------------------------------------------
-----E-----G-----------TPEE--NTLMMRTVCQFF-GYSS-IGVMPI-----TS
N-------TK----------------KL----------------F------F--------
-EK--------------------------QIPFQFMAGDPGVFGGTG--------NVQF-
--------------------DVPLPKTPVPIV--WEE--------V--DKGYY-------
---------------------------------NDQ---------------K-------I
--------VIP-------------------------NK--------ANWVLTMT-M----
-PLPE------------DR--------F----K-----------RSL-------------
---------------------------G-------WSLDASSMIA-------YPQMA-F-
NGGRVQT----FLKALG-YQGL--------------G-----G---DV---------AMW
GPGGAFGVMSGLS-EQGRAA-NEIS--PK--YGSATKGS--NRL-VCDLPM--------V
--PTKP-I----------DAG-IHKFCE-T-CGIC------TTVCP-SNAI--------Q
V--------G-----------------PP----Q---WS---------------------
--------------------------NNR--------WDNTPG-YLGYRLNWGRC--VL-
-----------------------------------------------CTN---------C
ETY----CPFF-----NMTNG----------SL-----IH--N-----VVRSTVA-ATPV
----F--------NSF----FRQ--M----E-----H-TFGYGM----------------
--------------------------KD----------D--LNDW---------------
----W------------------------------N----Q-S------HKPW-------
------------------------------------------------------------
------------------------------------------------------------
------------------------------------------------------------
------------------------------------------------------------
-------------
>Dehalococcoides_mccartyi_C1O63_0095__A0A2S5D983_9CHLR
---------------------------------------------------------MKR
LGLAG----------------AGAGALGAA------------------------------
-VLAENNLPHEFKDVDDLLSAGKALEGDH------------------------ANKVN--
----------NEPWW------------------------VTTRDHED---P-TCNIDWSL
I------------------------------------------------KRYSGWNNQGA
YFLPEDYLSPTYT--------G---------RR------------HTI------------
--VD-----------------------------------------------------SKL
EIE------LQGKKYRDSAFIK----SGIDWMKENIDPD-------YDPG----------
-------------ELGYGDRREDALI---------YAATNGSH-----------------
----------------------------NCWENP--------------------LY----
---------GRYEG------------------------------------------SRPY
RSMRTMNGINGLHEFG----HADIKTTNYP-----------KW-----------------
------------------------------------------------------------
-----E-----G-----------TPEE--NLLIMRTAARYF-GASS-VGAIKI-------
T--------DNVKKIFYTKAQPFILGPW-----------------------Y--------
-TI----------------------------------TNIAEYIEYPVPIDNYAIPIVF-
-------------------------------EDVPADQGHYSYKRF--GGDDK-------
-----------------------------------------------------------I
--------VVP-------------------------NA--------LENIFTYT-IMLPE
KRFKY----------------------A----H-----------SIP-------------
-------------------------------------MDPCSSIA-------YPLFT-E-
VEARIQH----FIAGLG-YNSM-----GG-------G-----V--EAW---------GP-
--GGAFGNLSGLG-EQSRVS-SIIE--PR--YGSNTKGS--LRM-LTDLPL--------A
--PTKP-I----------DAG-IREFCK-T-CGIC------AEHCP-TQAI---SHEGPR
Y--------D-----------------SP----Y---WD---------------------
--------------------------NVS-------------G-YEGWHLDHHKC--IN-
-----------------------------------------------C-T------N--C
EAF----CPFF-----TMSNN----------SW-----VH--N-----LVKSTVA--TTP
-V--F--------NGF----FKN--M----E-----G-AFGYGP----------------
---------------------RYSPSKD---------------EW---------------
----W------------------------------A----S-E--------NPIRGASVD
IF----------------------------------------------------------
------------------------------------------------------------
------------------------------------------------------------
------------------------------------------------------------
-------------
>Dehalococcoides_mccartyi_tceA__V9P9L7_9CHLR
-------------------------------------------------------STVTR
RDFMK------RLGLAGAGAG------ALG-----------------------------A
AVLAENNLPHEFKDVDDLLSAGKALEGDH------------------------ANKVN--
----------NHPWW-------VTT--------------RD---HED---P-TCNIDWSL
I------------------------------------------------KRYSGWNNQGA
YFLPEDYLSPTYT--------G-RRHT----IV------------DSSLEVKLQGKKYRD
SAFI-----------------------------------------------------KSG
IDW---------M----KENID---PD--------YDPG---------------------
-------------ELGYGDRREDA-L--------IYAATNGSH-----------------
----------------------------NCWENP--------------------LY----
---------GRYEGSRPYLSMRT---------------------------------MNG-
-----------ING-LHEFGHADIKTTNYP-----------KW-----------------
------------------------------------------------------------
-----E-----G-----------TPEE--NLLIMRTAARYF-GASS-VGAIKI-------
T--------DNVKKIFYAKAQPFCLGPW-----------------------YTITNMAEY
IEY-----------------------------PVPVDNYAIPIVFED--------IPAD-
-------------------------------E--GHY--------S--YKRFG-------
---------------------------------GDD---------------K-------I
--------AVP-------------------------NA--------LDNIFTYT-IMLPE
KRFKY----------------------A----H-----------SIP-------------
-----------M---------------D-----------PCSCIA-------YPLFT-E-
VEARIQQ----FIAGLG-YNSM-----GG-------G-----V--EAW---------GP-
--GSAFGNLSGLG-EQSRVS-STIE--PR--YGSNTKGS--LRM-LTDLPL--------A
--PTKP-I----------DAG-IREFCK-T-CGIC------AEHCP-TQAI---SHEGPR
Y--------D-----------------SP----H---WD---------------------
--------------------------CVS-------------G-YEGWHLDYHKC--TN-
-----------------------------------------------C-T------I--C
EAV----CPFF-----TMSNN----------SW-----VH--N-----LVKSTVA--TTP
-V--F--------NGF----FKN--M----E-----G-AFGYG-----------------
--------------------------PR--------------------------------
----Y------------------------------S----P-S-----------------
------------------------------------------------------------
------------------------------------------------------------
------------------------------------------------------------
------------------------------------------------------------
-------------
>Dehalococcoides_mccartyi_strain_195_tceA__Q3ZAB8_DEHM1
---------------------------------------MSEKYHS----------TVTR
RDFMK------RLGLAGAGAG----ALGAA------------------------------
-VLAENNLPHEFKDVDDLLSAGKALEGDH------------------------ANKVN--
----------NHPWW-------VTT--------------RD---HED---P-TCNIDWSL
I------------------------------------------------KRYSGWNNQGA
YFLPEDYLSPTYT--------G-RRHT----IV------------DSKLEIELQGKKYRD
SAFI-----------------------------------------------------KSG
IDW---------M----KENID---PD--------YDPG---------------------
-------------ELGYGDRREDA-L--------IYAATNGSH-----------------
----------------------------NCWENP--------------------LY----
---------GRYEGSRPYLSMRT---------------------------------MNG-
-----------ING-LHEFGHADIKTTNYP-----------KW-----------------
------------------------------------------------------------
-----E-----G-----------TPEE--NLLIMRTAARYF-GASS-VGAIKI-----TD
N-------VK----------------KI----------------F------Y--------
-AK------------------------------------VQPFCLGP--------WYTI-
--------------------TNMAEYIEYPVPVDNYA--------I--PIVFE-------
---------------------------------DIPADQGHYSYKRFGGDDK-------I
--------AVP-------------------------NA--------LDNIFTYT-IMLPE
KRFKY----------------------A----H-----------SIP-------------
-----------M---------------D-----------PCSCIA-------YPLFT-E-
VEARIQQ----FIAGLG-YNSM-----GG-------G-----V--EAW---------GP-
--GSAFGNLSGLG-EQSRVS-SIIE--PR--YGSNTKGS--LRM-LTDLPL--------A
--PTKP-I----------DAG-IREFCK-T-CGIC------AEHCP-TQAI---SHEGPR
Y--------D-----------------SP----H---WD---------------------
--------------------------CVS-------------G-YEGWHLDYHKC--IN-
-----------------------------------------------C-T------I--C
EAV----CPFF-----TMSNN----------SW-----VH--N-----LVKSTVA--TTP
-V--F--------NGF----FKN--M----E-----G-AFGYGP----------------
---------------------RYSPSRD---------------EW---------------
----W------------------------------A----S-E--------NPIRGASVD
IF----------------------------------------------------------
------------------------------------------------------------
------------------------------------------------------------
------------------------------------------------------------
-------------
>Dehalococcoides_mccartyi_tceA__Q9KIP5_9CHLR
---------------------------------------MSEKYHS----------TVTR
RDFMK------RLGLA----GAGAGALGAA------------------------------
-VLAENNLPHEFKDVDDLLSAGKALEGDHAN----------------------KVNNH--
------------PWW-------VTT--------------RD---HED---P-TCNIDWSL
I------------------------------------------------KRYSGWNNQGA
YFLPEDYLSPTYT--------G-RRHT----IV------------DSK------------
--LE---------IELQGKKY------------------------------RDSAFIKSG
IDW---------M----KENID---PD--------YDPG----------E----------
--------LGYGDRRED------A-L--------IYAATNGSH-----------------
----------------------------NCWENP--------------------LY----
---------GRYEGSRPYLSMRT---------------------------------MNG-
-----------ING-LHEFGHADIKTTNYP-----------KW-----------------
------------------------------------------------------------
-----E-----G-----------TPEE--NLLIMRTAARYF-GASS-VGAIKI-------
T--------DNVKKIFYAKAQPFCLGPW-----------------------YTITNMAEY
IEY-----------------------------PVPVDNYAIPIVFED--------IPAD-
-------------------------------Q--GHY--------S--YKRFG-------
---------------------------------GDD---------------K-------I
--------AVP-------------------------NA--------LDNIFTYT-IMLPE
KRFKY----------------------A----H-----------SIP-------------
-----------M---------------D-----------PCSCIA-------YPLFT-E-
VEARIQQ----FIAGLG-YNSM-----GG-------G-----V--EAW---------GP-
--GSAFGNLSGLG-EQSRVS-SIIE--PR--YGSNTKGS--LRM-LTDLPL--------A
--PTKP-I----------DAG-IREFCK-T-CGIC------AEHCP-TQAI--------S
H--------E----------GP--RYDSP----H---WD----------------CVS--
------------------------------------------G-YEGWHLDYHKC---I-
-----------------------------------------N-----C-T------I--C
EAV----CPFF-----TMSNN----------SW-----VH--N-----LVKSTVA--TTP
-V--F--------NGF----FKN--M----E-----G-AFGYGP------RY--------
---------------------S----PS--------RD-----EW---------------
----W------------------------------A----S-E--------NPIRGASVD
IF----------------------------------------------------------
------------------------------------------------------------
------------------------------------------------------------
------------------------------------------------------------
-------------
>Dehalococcoides_mccartyi_tceA__Q8GCU4_9CHLR
---------------------------------------MSEKYHS----------TVTR
RDFMK------RLGLAGAGAG----ALGAA------------------------------
-VLAENNLPHEFKDVDDLLSAGKALEGDH------------------------ANKVN--
----------NHPWW-------VTT--------------RD---HED---P-TCNIDWSL
I------------------------------------------------KRYSGWNNQGA
YFLPEDYLSPTYT--------G-RRHT----IV------------DSKLEIELQGKKYRD
SAFI-----------------------------------------------------ESG
IDW---------M----KENID---PD--------YDPG---------------------
-------------ELGYGDRREDA-L--------IYAATNGSH-----------------
----------------------------NCWENP--------------------LY----
---------GRYEGSRPYLSMRT---------------------------------MNG-
-----------ING-LHEFGHADIKTTNYP-----------KW-----------------
------------------------------------------------------------
-----E-----G-----------TPEE--NLLIMRTAARYF-GASS-VGAIKI-----TD
N-------VK----------------KI----------------F------Y--------
-AK------------------------------------AQPFCLGP--------WYTI-
--------------------TNMAEYIEYPVPVDNYA--------I--PIVFE-------
---------------------------------DIPADQGHYSYKRFGGDDK-------I
--------AVP-------------------------NA--------LDNIFTYT-IMLPE
KRFKY----------------------A----H-----------SIP-------------
-----------M---------------D-----------PCSCIA-------YPLFT-E-
VEARIQQ----FIAGLG-YNSM-----GG-------G-----V--EAW---------GP-
--GSAFGNLSGLG-EQSRVS-STIE--PR--YGSNTKGS--LRM-LTDLPL--------A
--PTKP-I----------DAG-IREFCK-T-CGIC------AEHCP-TQAI---SHEGPR
Y--------D-----------------SP----H---WD---------------------
--------------------------CVS-------------G-YEGWHLDYHKC--TN-
-----------------------------------------------C-T------I--C
EAV----CPFF-----TMSNN----------SW-----VH--N-----LVKSTVA--TTP
-V--F--------NGF----FKN--M----E-----E-AFGYGP----------------
---------------------RYSPSRD---------------EW---------------
----W------------------------------A----S-E--------NPIRGASVD
IF----------------------------------------------------------
------------------------------------------------------------
------------------------------------------------------------
------------------------------------------------------------
-------------
>Dehalococcoides_sp._SFR-cis-DCE_tceA__Q0QWF6_9CHLR
---------------------------------------MSEKYHS----------TVTR
RDFMK------RLGLA----GAGAGALGAA------------------------------
-VLAENNLPHEFKDVDDLLSAGKALEGDHAN----------------------KVNNH--
------------PWW-------VTT--------------RD---HED---P-TCNIDWSL
I------------------------------------------------KRYSGWNNQGA
YFLPEDYLSPTYT--------G-RRHT----IV------------DSK------------
--LE---------IELQGKKY------------------------------RDSAFIKSG
IDW---------M----KENID---PD--------YDPG----------E----------
--------LGYGDRRED------A-L--------IYAATNGSH-----------------
----------------------------NCWENP--------------------LY----
---------GRYEGSRPYLSMRT---------------------------------MNG-
-----------ING-LHEFGHADIKTTNYP-----------KW-----------------
------------------------------------------------------------
-----E-----G-----------TPEE--NLLIMRTAARYF-GASS-VGAIKI-------
T--------DNVKKIFYAKAQPFCLGPW-----------------------YTITNMAEY
IEY-----------------------------PVPVDNYAIPIVFED--------IPAD-
-------------------------------Q--GHY--------S--YKRFG-------
---------------------------------GDD---------------K-------I
--------AVP-------------------------NA--------LDNIFTYT-IMLPE
KRFKY----------------------A----H-----------SIP-------------
-----------M---------------D-----------PCSCIA-------YPLFT-E-
VEARIQQ----FIAGLG-YNSM-----GG-------G-----V--EAW---------GP-
--GSAFGNLSGLG-EQSRVS-STIE--PR--YGSNTKGS--LRM-LTDLPL--------A
--PTKP-I----------DAG-IREFCK-T-CGIC------AEHCP-TQAI---SHEGPR
Y--------D-----------------SP----H---WD---------------------
--------------------------CVS-------------G-YEGWHLDYHKC--TN-
-----------------------------------------------C-T------I--C
EAV----CPFF-----TMSNN----------SW-----VH--N-----LVKSTVA--TTP
-V--F--------NGF----FKN--M----E-----E-AFGYGP----------------
---------------------RYSPSRD---------------EW---------------
----W------------------------------A----S-E--------NPIRGASVD
IF----------------------------------------------------------
------------------------------------------------------------
------------------------------------------------------------
------------------------------------------------------------
-------------
>Dehalococcoides_sp._SNR-PCE_tceA__Q0QWF4_9CHLR
---------------------------------------MSEKYHS----------TVTR
RDFMK------RLGLA----GAGAGALGAA------------------------------
-VLAENNLPHEFKDVDDLLSAGKALEGDHAN----------------------KVNNH--
------------PWW-------VTT--------------RD---HED---P-TCNIDWSL
I------------------------------------------------KRYSGWNNQGA
YFLPEDYLSPTYT--------G-RRHT----IV------------DSK------------
--LE---------IELQGKKY------------------------------RDSAFIKSG
IDW---------M----KENID---PD--------YDPG----------E----------
--------LGYGDRRED------A-L--------IYAATNGSH-----------------
----------------------------NCWENP--------------------LY----
---------GRYEGSRPYLSMRT---------------------------------MNG-
-----------ING-LHEFGHADIKTTNYP-----------KW-----------------
------------------------------------------------------------
-----E-----G-----------TPEE--NLLIMRTAARYF-GASS-VGAIKI-------
T--------DNVKKIFYAKAQPFCLGPW-----------------------YTITNMAEY
IEY-----------------------------PVPVDNYAIPIVFED--------IPAD-
-------------------------------Q--GHY--------S--YKRFG-------
---------------------------------GDD---------------K-------I
--------AVP-------------------------NA--------LDNIFTYT-IMLPE
KRFKY----------------------A----H-----------SIP-------------
-----------M---------------D-----------PCSCIA-------YPLFT-E-
VEARIQQ----FIAGLG-YNSM-----GG-------G-----V--EAW---------GP-
--GSAFGNLSGLG-EQSRVS-STIE--PR--YGSNTKGS--LRM-LTDLPL--------A
--PTKP-I----------DAG-IREFCK-T-CGIC------AEHCP-TQAI--------S
H--------E----------GP--RYDSP----H---WD----------------CVS--
------------------------------------------G-YEGWHLDYHKC---T-
-----------------------------------------N-----C-T------I--C
EAV----CPFF-----TMSNN----------SW-----VH--N-----LVKSTVA--TTP
-V--F--------NGF----FKN--M----E-----E-AFGYGP------RY--------
---------------------S----PS--------RD-----EW---------------
----W------------------------------A----S-E--------NPIRGASVD
IF----------------------------------------------------------
------------------------------------------------------------
------------------------------------------------------------
------------------------------------------------------------
-------------
>Dehalococcoides_sp._ANAS1_tceA__E9KYT8_9CHLR
---------------------------------------MSEKYHS----------TVTR
RDFMK----------RLGLAGAGAGALGAA------------------------------
-VLAENNLPHEFKDVDDLLSAGKALEGDH------------------------ANKVN--
----------NEPWW------------------------VTTRDHED---P-TCNIDWSL
I------------------------------------------------KRYSGWNNQGA
YFLPEDYLSPTYT--------G---------RR------------HTV------------
--VD-----------------------------------------------------SVL
EVE------LQGKKYRDSAFIK----SGIDWMKENIDPD-------YDPG----------
-------------ELGYGDRREDALI---------YAATNGSN-----------------
----------------------------NCWENP--------------------LY----
---------GRYEG------------------------------------------SRPY
LSMRTMNGINGLHAFG----HADIKTTNYP-----------KW-----------------
------------------------------------------------------------
-----E-----G-----------TPEE--NLLIMRTAARYF-GASS-VGAIKI-------
T--------DNVKKIFYTKAQPFILAPW-----------------------Y--------
-TI----------------------------------TNMAEYIEYPVPVDNYAIPIVF-
-------------------------------EDVPADQGHYSYKRF--GGDDK-------
-----------------------------------------------------------I
--------VVP-------------------------NA--------LENIFTYT-IMLPE
KRFKY----------------------A----H-----------SVP-------------
-------------------------------------MDPCSCIA-------YPLFT-E-
VEARIQH----FIAGLG-YNSM-----GG-------G-----V--EAW---------GP-
--GGAFGNLSGLG-EQSRVS-SIIE--PR--YGSNTKGS--LRM-LTDLPL--------A
--PTKP-I----------DAG-IREFCK-T-CGIC------AEHCP-TQAI---SHEGPR
Y--------D-----------------SP----Y---WD---------------------
--------------------------CVS-------------G-YEGWHLDCHKC--IN-
-----------------------------------------------C-T------N--C
EAF----CPFF-----TMSNN----------SW-----VH--N-----LVKSTVA--TTP
-V--F--------NGF----FKN--M----E-----E-AFGYGP----------------
---------------------RYSPSKD---------------EW---------------
----W------------------------------A----S-E--------NPIRGASVD
IF----------------------------------------------------------
------------------------------------------------------------
------------------------------------------------------------
------------------------------------------------------------
-------------
>Dehalococcoides_mccartyi_tceA__K7YK06_9CHLR
---------------------------------------MSEKYHS----------TVTR
RDFMK--------RLG--LAG-----AGAG-------------------ALGAA------
-VLAENNLPHEFKDVDDLL----------------------------------SAGKALE
GDHA-NKVNNE-PWW-------VTT--------------RD---HED---P-TCNIDWSL
I------------------------------------------------KRYSGWNNQGA
YFLPEDYLSPTYT--------G---------RR------------HTI------------
--VD---------------AF----------REIKLQGKKYRDSAWIKS--------GID
WMK---------E----NIDPD----Y---------DPG------EL--G----------
----------YGDRRED------A-L--------IYAATNGSH-----------------
----------------------------NCWENP------LYGRYKGSR-----PY----
---------LSMRT-MNGINGLH---------------------------------EFG-
-----------HA--DIKTTN-------YP-----------KW-----------------
------------------------------------------------------------
-----E-----G-----------TPEE--NLLIMRTAARYF-GASS-VGAIKI----TDN
V--------K----------------KI----------------F------Y--------
-TK------------------------------AQPFSLGPWYTITN--------FAEY-
-------------------IE--------Y-P--VPV--------D--NYAIPIVF----
-----------------EDVPADQGHYSYKRFGGDD---------------K-------I
--------VVP-------------------------NA--------LENIFTYT-I----
-MLPQ------------KR--------F----K-----------YAH----------S--
-----------V--------P------M----------DPCSCIA-------YPLFS-E-
VEARIQQ----FIAGLG-YNSM-----GG-------G-----V--EAW---------GP-
--GSAFGNLSGLG-EQSRVS-SIIE--PR--YGSNTKGS--LRM-LTDLPL--------A
--PTKP-I----------DAG-IREFCK-T-CGIC------AEHCP-TQAI---SHEGPR
Y--------D-----------------SP----Y---WD---------------------
--------------------------CVS-------------G-YEGWHLDYHKC--IN-
-----------------------------------------------C-T------I--C
EAV----CPFF-----TMSNN----------SW-----VH--N-----LVKSTVA--TTP
-V--F--------NGF----FKN--M----E-----E-AFGYGP----------------
---------------------RYSPSRD---------------EW---------------
----W------------------------------A----S-E--------NPIRGASVD
IF----------------------------------------------------------
------------------------------------------------------------
------------------------------------------------------------
------------------------------------------------------------
-------------
>Dehalococcoides_sp._FMC-TCE_tceA__Q0QWF8_9CHLR
---------------------------------------MSEKYHS----------TVTR
RDFMK------RLGLAGAGAG------ALG-----------------------------A
AVLAENNLPHEFKDVDDLLSAGKALEGDHAN----------------------KVNNE--
------------PWW-------VTT--------------RD---HED---P-TCNIDWSL
I------------------------------------------------KRYSGWNNQGA
YFLPEDYLSPTYT--------G-RRHT----IV------------DSSLEVKLQGKKYRD
SAFI-----------------------------------------------------KSG
IDW---------M----KENID---PD--------YDPG----------E----------
--------LGYGDRRED------A-L--------IYAATNGSH-----------------
----------------------------NCWENP--------------------LY----
---------GRYEGSRPYLSMRT---------------------------------MNG-
-----------ING-LHEFGHADIKTTNYP-----------KW-----------------
------------------------------------------------------------
-----E-----G-----------TPEE--NLLIMRTAARYF-GASS-VGAIKI-------
T--------DNVKKIFYTKAQPFILGPW-----------------------YTLRNMAEY
IEY-------------------------PVPVDNYAIPIVFEDVPAD--------QGHY-
-------------------------------S--YKR--------F--GGDDK-------
-----------------------------------------------------------I
--------VVP-------------------------NA--------LENIFTYT-IMLPA
KRFKY----------------------A----H-----------SVP-------------
-----------M---------------D-----------PCSCIA-------YPLFT-E-
VEARIQH----FIAGLG-YNSM-----GG-------G-----V--EAW---------GP-
--GGAFGNLSGLG-EQSRVS-SIIE--PR--YGSNTKGS--LRM-LTDLPL--------A
--PTKP-I----------DAG-IREFCK-T-CGIC------AEHCP-TQAI---SHEGPR
F--------D-----------------SP----Y---WD---------------------
--------------------------NVS-------------G-YEGWHLDHHKC--IN-
-----------------------------------------------C-T------N--C
ESF----CPFF-----TMSNN----------SW-----VH--N-----LVKSTVA--TTP
-V--F--------NGF----FKN--M----E-----E-AFGYGP----------------
---------------------RYSPSKD---------------EW---------------
----W------------------------------A----S-E--------NPIRGASVD
IF----------------------------------------------------------
------------------------------------------------------------
------------------------------------------------------------
------------------------------------------------------------
-------------
>Dehalococcoides_sp._CH-PCE_tceA__Q0QWE8_9CHLR
-----------------------------------------------------GAAVLAE
NNLPH-------------------------------------------------------
----------EFKDVDDLLSAGKALEGDH------------------------ANKVN--
----------NEPWW------------------------VTTRDHED---P-TCNIDWSL
I------------------------------------------------KRYSGWNNQGA
YFLPEDYLSPTYT--------G---------RR------------HTI------------
--VD-----------------------------------------------------SSL
EVK------LQGKKYRDSAFIK----SGIDWMKENIDPD-------YDPG----------
-------------ELGYGDRREDALI---------YAATNGSH-----------------
----------------------------NCWENP--------------------LY----
---------GRYEG------------------------------------------SRPY
LSMRTMNGINGLHEFG----HADIKTTNYP-----------KW-----------------
------------------------------------------------------------
-----E-----G-----------TPEE--NLLIMRTAARYF-GASS-VGAIKI-------
T--------DNVKKIFYTKAQPFILAPW-----------------------Y--------
-TL----------------------------------RNIAEYIEYPVPVDNYAIPIVF-
-------------------------------EDVPADEGHYSYKRF--GGDDK-------
-----------------------------------------------------------I
--------VVP-------------------------NA--------LDNIFTYT-IMLPE
KRFKY----------------------A----H-----------SIP-------------
-------------------------------------MDPCSCIA-------YPLFT-E-
VEARIQH----FIAGLG-YNSM-----GG-------G-----V--EAW---------GP-
--GGAFGNLSGLG-EQSRVS-SIIE--PR--YGSNTKGS--LRM-LTDLPL--------A
--PTKP-I----------DAG-IREFCK-T-CGIC------AEHCP-TQAI---SHEGPR
Y--------D-----------------SP----H---WD---------------------
--------------------------CVS-------------G-YEGWHLDHHKC--IN-
-----------------------------------------------C-T------N--C
ESF----CPFF-----TMSNN----------SW-----VH--N-----LVKSTVA--TTP
-V--F--------NGF----FKN--M----E-----E-AFGYGP----------------
---------------------RYSPSKD---------------EW---------------
----W------------------------------A----S-E--------NPIRGASVD
IF----------------------------------------------------------
------------------------------------------------------------
------------------------------------------------------------
------------------------------------------------------------
-------------
>Dehalococcoides_sp._Owls-PCE_tceA__Q0QWF2_9CHLR
-----------------------------------------------------GAAVLAE
NNLPH-------------------------------------------------------
----------EFKDVDDLLSAGKALEGDHAN----------------------KVNNE--
------------PWW-------VTT--------------RD---HED---P-TCNIDWSL
I------------------------------------------------KRYSGWNNQGA
YFLPEDYLSPTYT--------G-RRHT----IV------------DSS------------
--LE---------VKLQGKKY------------------------------RDSAFIKSG
IDW---------M----KENID---PD--------YDPG----------E----------
--------LGYGDRRED------A-L--------IYAATNGSH-----------------
----------------------------NCWENP--------------------LY----
---------GRYEGSRPYLSMRT---------------------------------MNG-
-----------ING-LHEFGHADIKTTNYP-----------KW-----------------
------------------------------------------------------------
-----E-----G-----------TPEE--NLLIMRTAARYF-GASS-VGAIKI-------
T--------DNVKKIFYTKAQPFILAPW-----------------------YTLRNIAEY
IEY-----------------------------PVPVDNYAIPIVFED--------VPAD-
-------------------------------E--GHY--------S--YKRFG-------
---------------------------------GDD---------------K-------I
--------VVP-------------------------NA--------LDNIFTYT-IMLPE
KRFKY----------------------A----H-----------SIP-------------
-----------M---------------D-----------PCSCIA-------YPLFT-E-
VEARIQH----FIAGLG-YNSM-----GG-------G-----V--EAW---------GP-
--GGAFGNLSGLG-EQSRVS-SIIE--PR--YGSNTKGS--LRM-LTDLPL--------A
--PTKP-I----------DAG-IREFCK-T-CGIC------AEHCP-TQAI--------S
H--------E----------GP--RYDSP----H---WD----------------CVS--
------------------------------------------G-YEGWHLDHHKC---I-
-----------------------------------------N-----C-T------N--C
ESF----CPFF-----TMSNN----------SW-----VH--N-----LVKSTVA--TTP
-V--F--------NGF----FKN--M----E-----E-AFGYGP------RY--------
---------------------S----PS--------KD-----EW---------------
----W------------------------------A----S-E--------NPIRGASVD
IF----------------------------------------------------------
------------------------------------------------------------
------------------------------------------------------------
------------------------------------------------------------
-------------
>Dehalococcoides_sp._LH-PCE_tceA__Q0QWF0_9CHLR
-----------------------------------------------------GAAVLAE
NNLPH-------------------------------------------------------
----------EFKDVDDLLSAGKALEGDHAN----------------------KVNNE--
------------PWW-------VTT--------------RD---HED---P-TCNIDWSL
I------------------------------------------------KRYSGWNNQGA
YFLPEDYLSPTYT--------G-RRHT----IV------------DSS------------
--LE---------VKLQGKKY------------------------------RDSAFIKSG
IDW---------M----KENID---PD--------YDPG----------E----------
--------LGYGDRRED------A-L--------IYAATNGSH-----------------
----------------------------NCWENP--------------------LY----
---------GRYEGSRPYLSMRT---------------------------------MNG-
-----------ING-LHEFGHADIKTTNYP-----------KW-----------------
------------------------------------------------------------
-----E-----G-----------TPEE--NLLIMRTAARYF-GASS-VGAXKI-------
T--------DNVKKIFYTKAQPFILAPW-----------------------YTLRNIAEY
IEY-----------------------------PVPVDNYAIPIVFED--------VPAD-
-------------------------------E--GHY--------S--YKRFG-------
---------------------------------GDD---------------K-------I
--------VVP-------------------------NA--------LDNIFTYT-IMLPE
KRFKY----------------------A----H-----------SIP-------------
-----------M---------------D-----------PCSCIA-------YPLFT-E-
VEARIQH----FIAGLG-YNSM-----GG-------G-----V--EAW---------GP-
--GGAFGNLSGLG-EQSRVS-SIIE--PR--YGSNTKGS--LRM-LTDLPL--------A
--PTKP-I----------DAG-IREFCK-T-CGIC------AEHCP-TQAI--------S
H--------E----------GP--RYDSP----H---WD----------------CVS--
------------------------------------------G-YEGWHLDHHKC---I-
-----------------------------------------N-----C-T------N--C
ESF----CPFF-----TMSNN----------SW-----VH--N-----LVKSTVA--TTP
-V--F--------NGF----FKN--M----E-----E-AFGYGP------RY--------
---------------------S----PS--------KD-----EW---------------
----W------------------------------A----S-E--------NPIRGASVD
IF----------------------------------------------------------
------------------------------------------------------------
------------------------------------------------------------
------------------------------------------------------------
-------------
>Dehalococcoides_mccartyi_rdhA27__A0A0A7NV50_9CHLR
---------------------------------MRYFKSMSEKYHS----------TVTR
RDFMK------RLGLAGAGAG------ALG-----------------------------A
AVLAENNLPHEFKDVDDLLSAGKALEGDHAN----------------------KVNNE--
------------PWW-------VTT--------------RD---HED---P-TCNIDWSL
I------------------------------------------------KRYSGWNNQGA
YFLPEDYLSPTYT--------G-RRHT----IV------------DSS------------
--LE----------------------------------------------IKLQGKKYRD
SAW------IKSG----IDWMK---EN--------IDPD-------YDPG----------
-------------ELGYGDRREDA-L--------IYAATNGSH-----------------
----------------------------NCWENP--------------------LY----
---------GRYEGSRPYLSMRT---------------------------------MNG-
-----------ING-LHEFGHADIKTTNYP-----------KW-----------------
------------------------------------------------------------
-----E-----G-----------TPEE--NLLIMRTAARYF-GASS-VGAIKI-------
T--------DNVKKIFYTKAQPFILGPW-----------------------YTITNMAEY
IEY-------------------------PVPVDNYAIPIVFEDVPAD--------QGHY-
-------------------------------S--YKR--------F--GGDDK-------
-----------------------------------------------------------I
--------VVP-------------------------NA--------LENIFTYT-IMLPE
KRFKY----------------------A----H-----------SVP-------------
-----------M---------------D-----------PCSCIA-------YPLFS-E-
AEARIQQ----FIAGLG-YNSM-----GG-------G-----V--EAW---------GP-
--GGAFGNLSGLG-EQSRVS-STIE--PR--YGSNTKGS--LRM-LTDLPL--------A
--PTKP-I----------DAG-IREFCK-T-CGIC------AEHCP-TQAI---SHEGPR
Y--------D-----------------SP----H---WD---------------------
--------------------------CVS-------------G-YEGWHLDYHKC--IN-
-----------------------------------------------C-T------I--C
EAV----CPFF-----TMSNN----------SW-----VH--N-----LVKSTVA--TTP
-V--F--------NGF----FKN--M----E-----E-AFGYGP----------------
---------------------RYSPSRD---------------EW---------------
----W------------------------------A----S-E--------NPIRGASVD
IF----------------------------------------------------------
------------------------------------------------------------
------------------------------------------------------------
------------------------------------------------------------
-------------
>Dehalococcoides_sp._BRS-PCE_tceA__Q0QWE6_9CHLR
---------------------------------------MSEKYHS----------TVTR
RDFMK------RLGLAGAGAG----ALGAA------------------------------
-VLAENNLPHEFKDVDDLLSAGKALEGDHAN----------------------KVNNE--
------------PWW-------VTT--------------RD---HED---P-TCNIDWSL
I------------------------------------------------KRYSGWNNQGA
YFLPEDYLSPTYT--------G-RRHT----IV------------DSSLEVKLQGKKYRD
SAFI-----------------------------------------------------KSG
IDW---------M----KENID---PD--------YDPG---------------------
-------------ELGYGDRREDA-L--------IYAATNGSH-----------------
----------------------------NCWENP--------------------LY----
---------GRYEGSRPYLSMRT---------------------------------MNG-
-----------ING-LHEFGHADIKTTNYP-----------KW-----------------
------------------------------------------------------------
-----E-----G-----------TPEE--NLLIMRTAARYF-GASS-VGAIKI-------
T--------DNVKKIFYTKAQPFILGPW-----------------------YTITNMAEY
IEY-------------------------------------------P------VPVDNY-
--------------------AIPIVFEDFPADQGHYS--------Y--KRFGG-------
---------------------------------DDK-----------------------I
--------VVP-------------------------NA--------LENIFTYT-IMLPE
KRFKY----------------------A----H-----------SVP-------------
-----------M---------------D-----------PCSCIA-------YPLFT-E-
VEARIQQ----FIAGLG-YNSM-----GG-------G-----V--EAW---------GP-
--GGAFGNLSGLG-EQSRVS-SIIE--PR--YGSNTKGS--LRM-LTDLPL--------A
--PTKP-I----------DAG-IREFCK-T-CGIC------AEHCP-TQAI--------S
H--------E------------GPRYDSP----H---WD----------------XVS--
------------------------------------------G-YEGWHLDYHKC---I-
-----------------------------------------N-----C-T------N--C
ETF----CPFF-----TMSNN----------SW-----VH--N-----LVKSTVA--TTP
-V--F--------NGF----FKN--M----E-----E-AFGYGP----RYSP--------
---------------------S----RD---------------EW---------------
----W------------------------------A----S-E--------NPIRGASVD
IF----------------------------------------------------------
------------------------------------------------------------
------------------------------------------------------------
------------------------------------------------------------
-------------
>Dehalogenimonas_sp._WBC-2_tdrA__A0A0F7CTK7_9CHLR
----------------MQLGIRERPEKSAQIPEERRRNKSMSNFHS----------SISR
RDFMK--------GLG--LAG------AGG--------------LGAAVLANNN------
-------LPVEFKDLDDVL----------------------------------SAGKALE
GDHA-NKVNND-PWW-------VAT--------------RD---HEN---P-TCNIDWSQ
I------------------------------------------------TRYSGWNNQGA
Y---------VMP--------D---NY----LS------------SDY------------
--SG---------------------------RRYTIIDSVIAAANGTKP---IDTLRMQQ
GIN------WMIA----NIDPN----Y---------YAG-------Y--Q----------
---------GYGDRKED------A-L--------LYAATNGSH-----------------
----------------------------NCWVNP------LYGS----D-----RY----
---------NGSRP----------------------------YLSLRSMTGTLGMHEFG-
-----------YN--DVKLQD-------YP-----------KW-----------------
------------------------------------------------------------
-----Q-----G-----------TPEE--NLILMRAVSRYF-GASS-VGAIKI----TDN
V--------K----------------KI----------------F------F--------
-AK------------------------------AQPFLFAPWHHLLK--------TAEY-
-------------------VE--------Y-P--VPV--------D--NYPIPIVF----
-----------------DDVPADQGHYSYKRFGGDD---------------K-------I
--------VVP-------------------------NA--------LDNIFTYT-V----
-MLPE------------TR--------F----K-----------YVC----------S--
-----------I--------G------M----------DPCSSIA-------YPLFT-E-
IEQRLQT----FIAGLG-YNSM-----GG-------G-----V--SAW---------GP-
--GGAFGNLSGLG-EQGRVS-STIE--PR--YGSGTKGA--LRM-LSDLPL--------A
--PTKP-I----------DAG-IREFCK-T-CGIC------ATKCP-GQAI---SYEGPR
Y--------D-----------------SP----F---WD---------------------
--------------------------CVS-------------G-YEGWHLDYSKC--IG-
-----------------------------------------------C-T------N--C
ESY----CPFF-----TMSNN----------SW-----VH-------GLVKATIA--STP
-T--F--------NGF----FKR--T----E-----E-AFGYGP----------------
---------------------VYSPNHD---------------QW---------------
----W------------------------------A----K-E--------NPIRGASVD
VF----------------------------------------------------------
------------------------------------------------------------
------------------------------------------------------------
------------------------------------------------------------
-------------
>Dehalogenimonas_sp._GP_cerA__A0A2P5P7Z1_9CHLR
----------------------------------------MSNFHS----------SISR
RDFMK-----------------GLGLAGAG--------------------------GLGA
AVLANNNLPVEFKDLDDVLSAGKALEGDH------------------------ANKVN--
----------NEPWW------------------------VKTREHEN---P-TCNIDWNL
I------------------------------------------------TRYSGWNNQGA
YVLPENYLSPDYNDRRHTIVDSVIEGTQGKKRI------------DTL------------
--WY-----------------------------------------------------QTG
INW------MKDN----------------------IDPD-------YYAG----------
-------------WQGFGDRKEDALI---------YAATAGSH-----------------
----------------------------NIWNNP--------------------LYGSNR
YNGSRPYLSLRTMTGLNGWHEFG---------------------------------YTD-
-----------VKLQD------------YP-----------KW-----------------
------------------------------------------------------------
-----Q-----G-----------TPEE--NLIMMRTATRYF-GASS-IGAIKI-------
T--------DNVKKIFFTKAQPFLFAPW-----------------------HHVMKTTEY
IEY-------------------------------------PVPVDNY------PIPIVF-
-------------------------------EDIPADQGHYSYKRF--GGDDK-------
-----------------------------------------------------------I
--------VVP-------------------------NA--------LDNIFTYT-V----
-MLPE------------KR--------F----K-----------YSD-------------
---------------------------S-------IGMDVASCIA-------YPLFT-E-
VEGRLLQ----FISGLG-YNSM-----GG-------G-----V--EAW---------GP-
--GGAFGNLSGLG-EQARVS-SIIE--PR--YGSNTKGS--LRM-LTDLPL--------A
--PTKP-I----------DAG-IREFCK-T-CGIC------AEKCP-GQAI--------S
H--------E------------GPRYDSP----Y---WD----------------CVS--
------------------------------------------G-YEGWHLDYHKC---I-
-----------------------------------------V-----C-T------N--C
EVY----CPFF-----TMSNN----------SF-----VH--N-----VVRATLA--TTP
-A--F--------NGF----FRN--A----E-----E-TFGYGP----RYSP--------
---------------------N----GD---------------EW---------------
----W------------------------------A----S-V--------NPIRGASVD
IF----------------------------------------------------------
------------------------------------------------------------
------------------------------------------------------------
------------------------------------------------------------
-------------
>Dehalogenimonas_sp._WBC-2_DGWBC_0133__A0A0F7GCK0_9CHLR
----------------------------------------MNKFHT----------TVSR
RDFMK--------SIA--LAT-----GGLG------------------------------
-ATAALAP--GFKDLDEIVTAE-------------------------------GGVFN--
-----------RPWW-------QKI-------------------VDN---P-TIDIDWTV
M----------------------------------------------------TRYAEGE
TMRGSKVKRFQEA--------G---SS----AE------------EAL------------
--AT---------ASAEGADW------------------------------------KQR
GLA------------------E----N---------LPG-------L--S----------
-------------LRDT------A-L----------------N-----------------
----------------------------FGGFLN----FQYPGTFGKSS-----FL----
---------GSQKA------------------------------------------PTP-
-----------AS--L----G-------VP-----------RW-----------------
------------------------------------------------------------
-----E-----A-----------TPEE--NSKMIRQVLRGY-GAMT-VGFFEI-------
D--------E----------ATTK--KM----------------F------Y--------
-SY-----------------------------------QPAYTAKLE--------FEDV-
-------------------------------D--TAY--------V--TTGTG-------
---------------------------------------------------A-------K
-------NVIP-------------------------NK--------CKYVITYT------
-NQES----------------------I--LSR-----------QTE----------GHV
-----------M---------------G----------FAPHGR--------YMRWA-N-
TEACLQE----FLRHIG-YEGH-----GQGVDGN--------Q-VNGL---------GT-
--MPGFGTVAGLG-EMSRLN-RMIS--PE--WGP-TVGV--WGM-VTDLPL--------A
--PTKP-I----------DAG-MMRFCA-T-CMKC------HDSCG-LGAP--------N
N--------E----------------VEP----Q---WT---------------------
---------------------PEGRYAGL--------YHRQAG-IKTYWDDQIGC-----
-QTWK---------------------------------ATTG----NC-S------NGRC
FGA----CVFT-----KMSS-----------AS-----VH--E-----IIKGTVS--TTG
-L--F--------NGF----FRN--M----D-----D-LMGYGV----------------
---------------------ADYEGPS--------NKD--AERM---------------
----W-------------------------------------T------EPIPIYGIDSN
KGM---------------------------------------------------------
------------------------------------------------------------
------------------------------------------------------------
------------------------------------------------------------
-------------
>Dehalogenimonas_lykanthroporepellens_strain_BL-DC-9_Dehly_0068__D8K383_DEHLB
----------------------------------------MSKFHS----------TISR
RDFMK-----------------VLGLTSAG------------------------------
-VGGAALASPAFKDLDDAIS---------------------------------RGNVT--
-----------RPWW-----------------------------ARTVDNP-TSEVDWAQ
M---------------------------------------------KKFSEGNSMRGSRR
TYMPTYIDQAEQD------------------RR------------AAE------------
--KD-----------------------------------------------------ATE
GAW------KAEK-------------K----------PG-------Y--T----------
-------------TRDY------A-F----------------------------------
----------------------------AGNARN--------------GLEPNSFM----
---------GPMS-------------------------------------------DTP-
-----------EE--M----G-------VP-----------RW-----------------
------------------------------------------------------------
-----E-----G-----------TKEE--NAAMVRTFLRFH-GMMA-VGFTEL-----HE
D------TTM----------------KL----------------M------Y--------
-EY----------------------------------------GPSN------RQKYTF-
-------------------------------ADVDEP--------S--ETATE-------
-----------------------------------------------------------Q
--------IYP-------------------------RK--------CKWVITVV-N----
-QESQ------------EL--------W----K-----------RNP-------------
-------------------------------------TELQVQIR-------YPRGQ-W-
IQSLFQG----FMRSLG-YNCL-----SE-------G-----G--NGT---------GI-
--APAFGVMAGLG-EMGRMN-RMIS--TE--WGP-TVGI--FRY-VTDLPL--------P
--DEKP-I----------DAG-FMRFCK-T-CMKC------AEGCG-EGAI--------S
H--------E----------------KEP----T---WD---------------------
--------------------------ISG--------PWNNPG-HKEWFEDSRKC-----
-RAWK---------------------------------MLPG----TC-N------AGRC
LSV----CTFT-----K-------YEK----AS-----IH--Q-----VVKSVTS--TTP
-L--F--------NGF----FKN--M----D----DV-FYGDGL------KD--------
--------------------------PA---------------TF---------------
----W------------------------------E----Q-P--------VPIFGVEGS
VGLENY------------------------------------------------------
------------------------------------------------------------
------------------------------------------------------------
------------------------------------------------------------
-------------
>Dehalogenimonas_alkenigignens_DEALK_16100__A0A0W0GJM1_9CHLR
----------------------------------------MKQYHS----------TMSR
RDFMK-----------------AIGVAGAG------------------------------
-IAAAGAAAPVFHDLDEMAAA--------------------------------GSGYR--
-----------RPWW-----------------------------AKTTETP-TTEIDWQN
M---------------------------------------------KKFSEGNTMRGKGT
EYLLTYIDKAEQD------------------RR------------AAA------------
--KT-----------------------------------------------------EAV
KAH------KAAK-------------D----------PG-------Y--T----------
-------------ARDY------A-F----SGNASRGLTSNGF-----------------
----------------------------ENWKTA--------------------------
--------------------------------------------------------STP-
-----------EK--L----G-------LP-----------KW-----------------
------------------------------------------------------------
-----E-----G-----------TPEE--NASVVRSFLRFN-GMLS-IGFTRL-------
---------E-----------TDTTMKL----------------M------Y--------
-EY--------------------------------GPNNKEKYTFAD------VDAPSY-
---------------------------------------------V--SGKEQ-------
------------------------------------------------------------
--------VYP-------------------------NK--------CKWVITVV-N----
-QESQ------------EL--------W----K-----------RNP-------------
-------------------------------------YPLQVQIR-------YPRAQ-W-
IQEQFQG----FMTSLG-YYAL-----SE-------G-----G--NGT---------GI-
--APAFGVMSGLG-EMGRMN-RMIT--PE--WGP-TVGI--FRY-VTDLPL--------P
--DDKP-I----------DAG-FLEFCK-T-CKKC------AEACI-EGAH--------S
F--------D----------------KEP----S---WE---------------------
--------------------------VSG--------PWNNPG-HKAWFEDSRKC---R-
-AYQS----------------------------------LPD----SC-N------AGTC
LAV----CTFT----KYEKAG-----------------IH--N-----VVKSVAS--TTP
-M--F--------NAF----FRQ--M----D-----D-FMGYGL------KD--------
--------------------------PA---------------SF---------------
----W------------------------------D----I-C--------PPIYGVENT
VGYDY-------------------------------------------------------
------------------------------------------------------------
------------------------------------------------------------
------------------------------------------------------------
-------------
>Dehalogenimonas_formicexedens_Dform_01364__A0A1P8F8B0_9CHLR
---------------------------------------MGSNFHS----------TLSR
RDFMK-----------------AIGMAGAG------------------------------
-VGAASLVAPTFHDLDEMASA--------------------------------GTGTK--
-----------RPWW-----------------------------CKTVETP-TTEIDWQN
M---------------------------------------------KKFSEGNTMRGKGT
EYLATYIDKAEQD------------------RR------------AAA------------
--KA-----------------------------------------------------EAT
LAH------KAAK-------------D----------PG-------Y--T----------
-------------ARDY------A-F--------SGNASRGLTSNGF-------------
----------------------------ETWKTA--------------------------
--------------------------------------------------------STP-
-----------EK--L----G-------VP-----------KW-----------------
------------------------------------------------------------
----------VG-----------TAEE--NAAVIRTFLRFN-GTLS-IGYTQL-------
---------E-----------TNTTMKL----------------M------Y--------
-EY--------------------------------GPNNREKYTFAD------VDVPSY-
---------------------------------------------T--AGKEQ-------
------------------------------------------------------------
--------VYP-------------------------NK--------CKSVITIV-N----
-QESQ------------EL--------W----K-----------RNP-------------
-------------------------------------YPLQVQIR-------YPRAQ-L-
IQEQFQG----FMTSLG-YYAL-----SE-------G-----G--NGT---------GI-
--APAFGVMSGLG-EMGRMN-RMIT--PE--WGP-TVGI--FRY-VSDIPL--------P
--DDQP-I----------NAG-FLQFCK-T-CKKC------AEACI-EGAH--------S
T--------E----------------TEP----T---WD----------------VSG--
--------------------------PWN-----------NPG-HKAWFEDSRKC---R-
-AYQS------L--PDS------------------------------C-N------AGTC
LSV----CTFT-----K-------YE-----KA----GIH--N-----VIKGVVS--TTS
-V--F--------NGF----FRQ--M----D-----D-AMGYGL----------------
--------------------------KD--------PA-----SF---------------
----W------------------------------D----A-C--------PPIYGVDGT
VGYNY-------------------------------------------------------
------------------------------------------------------------
------------------------------------------------------------
------------------------------------------------------------
-------------
>Dehalogenimonas_alkenigignens_DEALK_06060__A0A0W0GGU2_9CHLR
----------------------------------------MNKYHS----------TMSR
RDFMK----------------------ALG------------------------------
VAGGAMAAAPAFADLDEMAA---------------------------------KDGLY--
---------TKRPWW-------IKT--------------RE---HLE---M-TTEVDWDE
M-------------------------------------------------QRYSENDTMR
GTKASGYRLSLYD--------Q-AEWD----RR------------SAL------------
--KK--------------------------------------------------------
-EE---------E----TKFLK----E--------DKPG-------F--T----------
-------------LKDL------A-Y----------------------------------
----------------------------SSNVGS--------NQSVSQS-----FL----
---------GAQKA------------------------------------------TLP-
-----------EA--R----G-------VS-----------KW-----------------
------------------------------------------------------------
-----Q-----G-----------SPEE--AASLLRTFMRSV-GAMS-IGFIEL----EEG
K-------TK----------------KL----------------I------Y--------
-DF-----------------------------------EGGGKIRNV--------WEDT-
-------------------------------D--KAS--------I--RTLAN-------
---------------------------------------------------G-------Y
-----QDNVIP-------------------------NS--------FKYAIEII-N----
-QESI------------NL--------F----K-----------VNP----------T--
-----------L---------------------------LMSQIR-------YGRNA-N-
TQAATME----FIRSLG-YQAV--------------------G--QYS-----INTIGI-
--APALATVSGRG-EMGRMN-RLIT--PE--HGP-IVGA--FTM-LTNLPL--------A
--PDKP-I----------DAG-YLNFCK-T-CMKC------AETCG-EGAI--------S
I--------E----------------KEP----Y---WE---------------------
--------------------------TIG--------GWNNAG-HKAWFEDSRKC---A-
-AFRA----------------------------------LPN----AC-T------SGKC
LAV----CTFS----KDHLSG-----------------IH--E-----VVQATLA--NTS
-L--F--------NGF----FKQ--M----D----DV-FYHDGL------HA--------
--------------------------PE---------------KF---------------
----W------------------------------D----I-E--------LPTYAIDST
INGRDTHS----------------------------------------------------
------------------------------------------------------------
------------------------------------------------------------
------------------------------------------------------------
-------------
>Dehalogenimonas_lykanthroporepellens_strain_BL-DC-9_Dehly_0849__D8K0M3_DEHLB
----------------------------------------MGNFHP----------TISR
RDFMK-----------------SIGLAGAG------------------------------
-LGIAGAAVQPFRDLDEMAA---------------------------------TGELY--
---------TKKPWW------------------------IKTRDHLD---M-TTEVDWDQ
V-------------------------------------------------KRYSEDDTLR
GSRANDYKLNLYD--------Q-----------------------AEW------------
--DR-----------------------------------------------------RGT
QKA------EDEK--------NWLLEG---------RPG-------W--S----------
-------------LKDL------A-F----------------------------------
----------------------------SGNVGS--------------NQSTTQSF----
--------LGPQKA------------------------------------------TTP-
-----------EA--R----G-------VA-----------KW-----------------
------------------------------------------------------------
-----Q-----G-----------TREE--AAAMLRTFLRFV-GAMS-VGFVEL-------
E----EANTK----------------KF----------------I------Y--------
-EY----------------------------------------ERRR------AVRNVW-
----------------------------------VDDQEPSINQVS--PSFSE-------
-----------------------------------------------------------Y
--------RIP-------------------------NS--------FKHAIVIV-N----
-QESM------------KS--------F----K-----------VNP----------T--
---------------------------Q-----------LMAQIR-------YQRNV-N-
IQAATME----FIRSLG-YQAV-----GQFA-----------T--NAI---------GI-
--GPALATVSGLG-EIGRVN-RVMT--PE--HGP-VVGV--FTM-LTNLPL--------P
--ADRP-I----------DAG-YLNFCR-T-CMKC------ADACG-EDAL--------S
F--------E----------------KDP----Y---WE----------------TIG--
--------------------------PWN-----------NPG-HKTWYEDSVKC---T-
-AYRA------L--PNA------------------------------C-T------SGKC
LAV----CTFS-----K--------D-----HV---AGIH--D-----VVQATVA--NVG
-I--F--------NSF----FKN--M----D-------DIFYGE----GLHE--------
--------------------------PE---------------KF---------------
----W------------------------------E----V-E--------HPIYGIDTT
INSPDTHS----------------------------------------------------
------------------------------------------------------------
------------------------------------------------------------
------------------------------------------------------------
-------------
>Dehalogenimonas_formicexedens_Dform_01541__A0A1P8F8U9_9CHLR
----------------------------------------MSTFHS----------TVSR
REFMR--------ALG--LTG-----AALG------------------------------
-TAGLVAP--VFHDLDEVAASTD------------------------------SVGPK--
----------M-PWY-------VKK--------------RE---AYN---P-TVPVDWSL
V-------------------------------------------KPFDSDERKSWPYEKR
PATPPEVFEEQML--------K---ID----PK------------LDW------------
--KD--------------------------------------------------------
-PR---------R----QAMQN----G---------ARA------SF--S----------
--------------RSH------T-Y----------------------------------
----------------------------GAWLGD--------------L-----GA----
--------------------------------------------------------TTP-
-----------EK--A----N-------YP-----------SW-----------------
------------------------------------------------------------
-----Q-----G-----------NVDE--NHKLLTGAVRFF-GSQG-VGPLER-------
D--------D----------KFM---KM----------------M------F--------
-KK----------------------------------NGNTTYTFDS--------SISL-
-------------------------------A--EER--------K--LAGNV-------
---------------------------------------------------T-------E
-------RAIP-------------------------SS--------YNWAFVWI-FRQ--
-PMDA------------TL--------R----Q-----------AGG----------GGK
STRNP------L---------------G----------LAENWAMAIS----YNRLD-M-
VEDRIQK----FLRGLG-YHGV-----AG-------------G-MSAN---------LP-
--GNSMAIMSGWA-EHVRMGQPVSF--PR--WGVTVRGT--YKM-ITNLPL--------P
--AGQP-I----------DFG-NYEFCK-T-CEIC------SETCP-SGSI--------Q
R--------G-----------------DP----T---WD----------------GNP--
--------------------------VGN--------PAQQYG-FLGWRTEFQTC--PH-
-----------------------------------------------C-P------I--C
HRM----CPFN--A-LETDGY----------SF-----VH--D-----VVKATIT--NTT
VL-----------NRF----FAN--M----D-----R-TFKYSE----------------
-------------------------LPE--------------SGY---------------
----W------------------------------D----V-F------DKHPVWGWDSR
T-----------------------------------------------------------
------------------------------------------------------------
------------------------------------------------------------
------------------------------------------------------------
-------------
>Dehalogenimonas_lykanthroporepellens_strain_BL-DC-9_Dehly_1152__D8K1H0_DEHLB
----------------------------------------MSTFHS----------TISR
RDFMK------GLGLA-----------GAG------------------------------
-LGAATAISPPVQDLEELAA---------------------------------IGDYQ--
--------KPDMPWW-------VKQ--------------RD---LYD---P-TAEIDWDV
I------------------------------------------KPFPGRVRMSPGDPL--
----------YMD--------P-YSTE----NG------------RKY------------
--VE---------------AM---------------------------------------
-NK---------R----DPTFD----W--------LDPRRAALDAAA--R----------
-------------ERGG------A-L----------------G-----------------
----------------------------ASLAGP--------------P-----VT----
--------------------------------------------------------MTP-
-----------EE--Q----G-------YP-----------KW-----------------
------------------------------------------------------------
-----N-----G-----------TLEE--NFKLLRGAVRFL-GGSD-VGVVERDDKCLKI
A-------DA----------------DW--------------------------------
-AT-------------------------------------------E--------SGIS-
-------------------------------E--PYQ--------K--ADGTK-------
------------------------------------------------------------
--------VTP-------------------------SS--------YNWGFVWT-M----
-RQAQ------------DL--------T--LRQGGGAGRADAEAGNP-------------
-----------L---------------G-------IAESAAVWMA-------YTHLA-I-
VERRIQV----FLRGIG-YRGA--------------------P---GF---------GL-
--RGAIGSVTGMI-EHARMGSVGVH--PL--YGATIRGL--YNM-YTDLPL--------P
--PTNP-I----------DAG-LMRFCE-T-CGLC------ADTCP-GGLI--------E
T--------------------------GP----S--SWE---------------------
--------------------------TPR--------PDFRAG-YKGWRTTIANC-----
-----------------------------------------P----HC-P------Q--C
QAT----CPFN-SAEKT--------------SF-----IH--D-----AIRLTVS--TAP
VF-----------NSF----FAD--M----D-----H-AMGYGK----------------
-------------------------LPQ----------EGYWETW---------------
----W------------------------------K---------------QPTHGYDTY
R-----------------------------------------------------------
------------------------------------------------------------
------------------------------------------------------------
------------------------------------------------------------
-------------
>Dehalogenimonas_alkenigignens_DEALK_19050__A0A0W0GKJ3_9CHLR
----------------------------------------MSRFHS----------PISR
RDFMK-----------------ALGFTGAG------------------------------
LGGVAALTSPAFHDLDELMSSNGNYYGYEV-----------------------GDGYI--
---------PNLPWY------------------------VKHKEYYE---P-TVPIDWDH
K-----------------------------------------------------WRVDGR
HARDY-----NVK------------------ES------------KWF------------
--FD---------------AY------------------------------------SLE
QAK------KYVE---------------------------------W-------------
-------------QQGY------DPK----------------------------------
----------------------------YNWKDPRRQALDSASQAINSFVPKLTFL----
---------GQTPT------------------------------------------KTP-
-----------EK--T----G-------YP-----------KW-----------------
------------------------------------------------------------
-----T-----G-----------TPKE--NMNLLRGIARFF-GCDD-IGVIED-------
G--------P----------------QL--------------ERLTT---TY--------
-DM------------------------------------ESAKIDRE------NVEAPY-
---------------------------------------------V--ETNTK-------
------------------------------------------------------------
--GTVTRKVIP-------------------------TS--------FKWSFVWT-F----
-RQNI------------DMTRVQQGGIM----K-----------AWP-------------
--------------------DYNPLGAG---------ENAAVWYC-------YSRMS-I-
IEIRLMQ----FIRALG-YDCV--------------------A--GGM---------SAI
TSGTALATVNGLL-EHARMGQVALH--PK--YGA-TVRST-YKM-WTNMPL--------V
--PTRP-I----------DAG-IYEFCK-T-CEIC------AEACP-GQVI--------Q
R--------N-----------------DP----T---WT----------------TGRNP
EDGNDNGTFG----------------EPL--------PYQAQG-FLGWRTDIGKC--PH-
-----------------------------------------------C-P------M--C
QGT----CPFN-----EMPEA----------SW-----LH-------TLVKATAA--NTT
-V--F--------NKF----FAD--M----D-----R-TFKYGH------KL--------
--------------------------EA---------------DY---------------
----F---------------D--------------E----R-F------GKMPTYGIDTM
R-----------------------------------------------------------
------------------------------------------------------------
------------------------------------------------------------
------------------------------------------------------------
-------------
>Dehalococcoides_mccartyi_(strain_VS)_rdhA__D2BG19_DEHMV
----------------------------------------MSIFHS----------TLNR
RDFMK--------ALG--LTG-----AGMG------------------------------
-TIAASAP--VMHDVDELLASAE------------------------------DTEIK--
--------HQN-PWW-------VKE--------------RD---YFN---P-TVPIDWDL
K-----------------------------------------------------WRVDGR
NA--------RLY--------N---VQ----DS------------KWY------------
--FN---------------AY------------------------------------SET
QAK------IYAE----YAENE----D----------PE-------F--K----------
----------WGDPRRM------A-L----------------E-------A-GCSFAQFG
SLTLSS----------------------GTYSLH--------------S-----YL----
---------GNPPT------------------------------------------KTP-
-----------ET--N----G-------YA-----------KW-----------------
------------------------------------------------------------
-----V-----G-----------TPEE--NLLLLRGAVRFF-GGDD-VGVMEH---DTHL
D--------R----------------VL----------------C-T----Y--------
-DM-------------------------------------------N--------GYKN-
-------------------SF--------E-D--IDE--------P--YQTQS-------
---------------------------------PKV-----------------------T
--------GIP-------------------------NS--------YKWCFTWT-L----
-RQPM------------DVTRRQQGGIM----R-----------AYP----------NYN
KYGEA---------------E------S-----------VGVWRA-------YSELA-I-
VENRLQL----FLRGLG-YRGI--------------------A--GGM---------SAI
TSGNAIATVAGCM-EHARMGQVAVH--PK--FGSTVRGT--YKM-MTNFPL--------A
--PTKP-I----------DAG-IYEFCK-S-CQIC------AEHCP-TGII--------Q
K--------S-----------------DP----T---WT----------------TGRNP
EDGNDNGTFG----------------EPL--------PYQAQG-FEGWRTDIGKC--PH-
-----------------------------------------------C-P------V--C
QGT----CPFN-----ELPNA----------SW-----IH-------TLVKATAA--NTT
-L--F--------NSF----FAQ--M----D-----R-NFKYGR----------------
--------------------------KP-------------YIGF---------------
----W------------------------------D----D-F------GTRPTYDMDTT
R-----------------------------------------------------------
------------------------------------------------------------
------------------------------------------------------------
------------------------------------------------------------
-------------
>Dehalogenimonas_lykanthroporepellens_strain_BL-DC-9_Dehly_0275__D8K3T0_DEHLB
----------------------------------------MSKFHS----------TVSR
RDFMK-----------------VLGLSGVG------------------------------
-AGVATAAMPVFHDIDEMLSTE-------------------------------ESRYP--
-----------NPWW-------VKE--------------RE---LFD---P-TVPIDWDL
K-----------------------------------------------------WRIDGR
DSRI------YTD--------P---------ES------------KWY------------
--FN---------------AY---------------------------------------
-SH------EQAKIYADYAEKE----D----------PN-------FKWG----------
-------------DPRRMALEAGCSF--------GQFGNLVLNS----------------
----------------------------GTYALH--------------S-----YL----
---------GHPAS------------------------------------------RSP-
-----------EI--D----G-------YA-----------KW-----------------
------------------------------------------------------------
-----E-----G-----------TPEE--NLKLLRGAVRFF-GGDD-VGVMEH-------
D--------T----------------HL--------------DRVLC---TY--------
-DM-------------------------------------------N------GYKNSF-
---------------------------------------------E--DIDKP-------
-----------------------------------------------------------Y
QTHSPKVTGIP-------------------------NS--------YEWMFVWT-L----
-RQPM------------DETRRQQGGIM----R-----------AYP-------------
---------------------------D--VNPYGEAESVGVWRA-------YSELA-I-
VENRLQL----FLLGLG-YHGI-----AGGM-----------N---AI---------TA-
--GNSVATVAGCL-EHSRMGQVAIH--PK--FGS-TIRGT-YKM-MTNLPL--------A
--PTKP-I----------DAG-LYEFCK-S-CEIC------AEHCP-TGII--------Q
R--------N-----------------QP----T---WT----------------TGRNP
ENGDDNGEFGEPL-------------PYQ-----------SQG-FLGWRTDIGKC---P-
-----------------------------------------H-----C-P------V--C
QGT----CPFN-----ELPNA----------SW-----IH--S-----FVKATSA--TTP
-I--F--------NGF----FAN--M----D-----R-TFEYGR----------------
--------------------------KP--------YA-----DY---------------
----W---------------KD-------------F----D-V--------RPTYGIDTT
R-----------------------------------------------------------
------------------------------------------------------------
------------------------------------------------------------
------------------------------------------------------------
-------------
>Dehalococcoides_mccartyi_C1G86_0128__A0A328ET36_9CHLR
----------------------------------------MQNFHS----------TVSR
RDFMK------GLGLT-------------------------------------------A
SLGVASATTPVFHDLDEVIASP-------------------------------TSHWK--
-----------RPWF-------VKE--------------RE---FEN---P-TVDIDWSR
M------------------------------------------------------QRRNK
TFKDPYSNGSVYD----FLSSN-PTCT----HP------------DSV------------
--EM--------------------------------------------------------
-QR---------K----GKVVN----N----------NG-------YKHV----------
-------------SIEF------PPI--------SDEALKKRD-----------------
----------------------------PNWITD--SLRNLALRSAVEK-----GRMFNP
AYINKTWFLGLEEA------------------------------------------VTP-
-----------TE--L----G-------LP-----------NW-----------------
------------------------------------------------------------
-----S-----G-----------TPEE--NLRMLHHVGRLF-GAAM-VSVTEL-----TE
N-------TK----------------KL----------------I---------------
-CR--------------------------------------IGASGK--------EIVL-
-------------------------------DSKDPE--------P--HQTAT-------
---------------------------------------------------Q-------I
--------IIP-------------------------SR--------FKYLINFPLI----
-CQDT------------LT-------------R-----------MAP-----SVLGLA--
---------------------------G-----------HHNSGA-------HHQGD---
LRNGLQA----FLRGLG-YTGI--------------------N--IDT-----D---YI-
--SSATAVTSGIA-EHSRGA-TICS--PE--YGMQLVCM--DML-ITDLPL--------T
--PTKP-I----------DAG-INRFCY-T-CKIC------AESCP-SGAL--------S
M--------D----------TEPIYDVDP----N---WR---------------------
--------------------------PGA--------LDVPYA-YKAWHMNNYRC--YF-
-----------------------------------------------C-A------Q--C
HAV----CPFS----TT-------RD-----AS-----IH--N-----VVMGTVT--TTS
-I--F--------NGF----FAN--M----E-----R-TMGYGL------KN--------
--------------------------PD---------------SW---------------
----W------------------------------D----H-D--------IPLFGISTK
FTEKESKASLHIHTNKR-------------------------------------------
------------------------------------------------------------
------------------------------------------------------------
------------------------------------------------------------
-------------
>Dehalococcoides_mccartyi_C1G87_0143__A0A328EQP7_9CHLR
----------------------------------------MQNFHS----------TVSR
RDFMK----------------------GLG---------------------------LTA
SLGVASATTPVFHDLDEVIASP-------------------------------TSHWK--
-----------RPWF------------------------VKEREFEN---P-TVDIDWSR
M-------------------------------------------QRRNKTFKDPYSNGSV
YDFLSSNPTCTHP------------------DS------------VEM------------
--QR-----------------------------------------------------KGK
VVN-----------------------N----------NG-------YKHV----------
-------------SIEFPPISDEA-L-------------KKRD-----------------
----------------------------PNWITDSLRNLALRSAVEKGR-----MF--NP
AYINKTWFLGLEEA------------------------------------------VTP-
-----------TE--L----G-------LP-----------NW-----------------
------------------------------------------------------------
-----S-----G-----------TPEE--NLRMLHHVGRLF-GAAM-VSVTEL----TEN
T--------K----------------KL----------------I---------------
-CR---------------------------------IGASGKEIVLD------SKDPEP-
---------------------------------------------H--QTATQ-------
-----------------------------------------------------------I
--------IIP-------------------------SR--------FKYLINFPLI----
-CQDT------------LT-------------R-----------MAP-------------
---------------------------------------SVLGLAGHHNSGAHHQGD---
LRNGLQA----FLRGLG-YTGI--------------------N--IDT---------DYI
--SSATAVTSGIA-EHSRGA-TICS--PE--YGMQLVCM--DML-ITDLPL--------T
--PTKP-I----------DAG-INRFCY-T-CKIC------AESCP-SGAL--------S
M------DTE----------PI--YDVDP----N---WR----------------PGA--
--------------------------LDV-----------PYA-YKAWHMNNYRC---Y-
-----------------------------------------F-----C-A------Q--C
HAV----CPFS-----T------TRD-----AS-----IH--N-----VVMGTVT--TTS
-I--F--------NGF----FAN--M----E-----R-TMGYGL------KN--------
--------------------------PD---------------SW---------------
----W------------------------------D----H-D--------IPLFGISTK
FTEKRE------------------------------------------------------
------------------------------------------------------------
------------------------------------------------------------
------------------------------------------------------------
-------------
>Dehalogenimonas_formicexedens_Dform_00368__A0A1P8F5L9_9CHLR
---------------------------------------MTTGFHS----------TVTR
RTFMK----------------------GLG----------------------------LV
ATGSAALTSPVFHDLDELVSSS-------------------------------SSGWH--
-----------RPWY-------IKE--------------RE---FEN---P-VLPIDWAN
Q------------------------------------------------QRAPAWRISPF
RYQSSTDPKAANV--------R---DN----GL------------KIA------------
--TD-----------------------------------------------------W--
-IK------------------E----K---------YPD-------W--G---------K
GQEIGFSGLKPGTVRDL------A-L----------------------------------
----------------------------ANAVGT--------------I-----SFYDFP
GKANKTWYLGLQAA------------------------------------------ATP-
-----------ET--L----K-------IA-----------KW-----------------
------------------------------------------------------------
-----Q-----G-----------TPEE--NIRMLRAAARFF-GAQD-LGVTGLTANTKKF
V-------FE----------EETDKKKW----------------I------F--------
-GG---------------------------------------------------------
-------------------------------S--EPK--------E--TATER-------
------------------------------------------------------------
--------YIP-------------------------DA--------AQWVISYT-N----
-IQST------------EL--------T----P-----------RQP----------S--
----A------L--------G------A-----------TATTNA-------YRHWP-Q-
IEVMLKE----FLRGLG-YYGL-----SGT------------S-FSAV---------GP-
--SNPWGLMSGIG-EQQRMANVLIS--PE--WGAHVRAL--SRM-PTNLPL--------A
--PTPP-I----------DFG-AYKFCS-T-CKIC------AETCP-YGSL--------S
M--------G-----------------GP----T---ST----------------PPVDQ
LGAEQAAARS----------------DQA---------------YTGWWVDYRTC--AF-
-----------------------------------------------C-G------A--C
QGV----CPFN--S-TKD-------------AP-----IH--D-----IVISTVA-NTPL
----F--------NGF----FAS--M----E-----R-NFNYGF------KD--------
--------------------------PE---------------TW---------------
----W-------------------------------------D------MDLPVYGVSPK
FTGKVF------------------------------------------------------
------------------------------------------------------------
------------------------------------------------------------
------------------------------------------------------------
-------------
>Dehalococcoides_mccartyi_(strain_VS)_rdhA__D2BJC3_DEHMV
----------------------------------------MSQFHS----------TLSR
RDFMK------ALGLA-----------GAG------------------------------
-VGAMSAATSVFHDVDELTT---------------------------------AGTVQ--
----------KQPWW------------------------VKECDFKK---P-TVPIDWQT
L---------------------------------------------PKMDGIFPYQSAPT
LTPQERFAMGIPG--------G---------AA------------GTW------------
--AS-------PEQSQVLQDY---------------------------------------
-MK-----------------------K--------EFPG-------WEPG----------
-------YLGMGDNRTT------A-L--------FMAAHFMRM-----------------
----------------------------GMWPGE--IQMGGKRINVQAA-----IL----
---------KAGGTPFYWSFLGL----------------------------RSSETLRP-
-----------QD--F----G-------VP-----------RW-----------------
------------------------------------------------------------
-----E-----G-----------TPEE--NLQTLRQVVRFF-GGNE-VGAQEL-------
D-------AD----------------IF----------------K-F----Y--------
-HK-------------------------------------------K--------NLGK-
-------------------------------D--LVI--------E--NVDEP-------
---------------------------------EET-----------------------A
-----TKMVIP-------------------------SS--------AKYILQWT-A----
-RQPY------------ES--------S----R-----------RQA-------------
---------------------------G-------EYEDAAVYWA-------YQRFP-L-
VTALIQE----FIYALG-YKVV-----STHM-----------T--GYH------------
--TNPIGTLTGMG-EHCRMSSPVLT--PK--YGTTNRAM--WVI-ITDMPL--------A
--STKP-V----------DFG-VYEFCK-T-CGIC------ADSCP-FGLI--------E
K--------G-----------------EP----S---WE---------------------
--------------------------ATQ--------PGSRPG-FNGWRTNTTTC--PH-
-----------------------------------------------C-P------V--C
QGA----CPFN-----TDGNG----------SF-----IH--E-----LVRGTVT--NTT
-V--F--------NSF----FAN--M----E-----K-TLGYGR------KD--------
--------------------------PR---------------DW---------------
----W------------------------------D----M-E--------DYSYGINTR
Y-----------------------------------------------------------
------------------------------------------------------------
------------------------------------------------------------
------------------------------------------------------------
-------------
>Dehalococcoides_mccartyi_strain_195_DET1535__Q3Z6B6_DEHM1
----------------------------------------MKEFHS----------TLSR
RDFMK------SLGVV-----------GAG------------------------------
-LGTISAAAPVFHDLDEVTAS--------------------------------SGGVQ--
----------KLPWW-------VKE--------------RD---FKN---P-SVPIDWQN
L---------------------------------------------PKMEGTFPYQARPT
LSAQERYAMGIPG--------G---------SS------------GVW------------
--AS-------PEQAQVLFDY---------------------------------------
-MK-----------------------K--------EFPG-------WDPG----------
-------YAGLGDNRTT------A-L--------FMATKFMRM-----------------
----------------------------GMWPGE--INMGGKRVNVAQA-----IS----
---------AAGGTATFTSFLGL----------------------------RSSETLRP-
-----------QD--F----G-------VP-----------RW-----------------
------------------------------------------------------------
-----E-----G-----------TPEE--NLLTLRQVVRFL-GGCD-VGAQEM-------
D-------SD----------------VF----------------K-L----F--------
-HE-------------------------------------------T--------SGGK-
-------------------------------Q--LVI--------E--DVDEA-------
---------------------------------AET-----------------------A
-----TKLVIP-------------------------AK--------AKYILQWT-A----
-RQPY------------ES--------T----R-----------RQA-------------
---------------------------G-------EYEDAAVYWS-------YQRFP-F-
VGAIIQE----FIHALG-YTAV-----STHM-----------A--GYH------------
--TNAIATLTGLG-EHCRMSSPTLV--PK--YGTTNRAM--WVI-ITDMPL--------M
--ATKP-I----------DFG-VYKFCQ-T-CGIC------ADSCP-FGLI--------E
Q--------G-----------------DP----S---WE---------------------
--------------------------ATQ--------PGTRPG-FNGWRTNTTTC--PH-
-----------------------------------------------C-P------V--C
QGS----CPFN-----TNGDG----------SF-----IH--D-----LVRNTVS--VTP
-V--F--------NSF----FAN--M----E-----K-TMGYGR------KD--------
--------------------------PR---------------DW---------------
----W------------------------------N----I-D--------DYTYGINTS
Y-----------------------------------------------------------
------------------------------------------------------------
------------------------------------------------------------
------------------------------------------------------------
-------------
>Dehalococcoides_mccartyi_strain_BAV1RdhA5__Q673D6_DEHMB_
--------------------------------------------------------ALGL
A--------------------------GAG------------------------------
-VGAVSAAAPVFHDVDELTAP--------------------------------SGGVQ--
----------KLPWW-------VKE--------------RE----FK---DLTVPIDWQN
L---------------------------------------------PKMEGVFPMQAKPT
LSAQERYAMGIPG--------G---------SS------------GTW------------
--AS-------PEQAQVLFDY---------------------------------------
-MK-----------------------K--------EFPG-------WEPG----------
-------YAGLGDNRTT------A-L--------FMATKFMRM-----------------
----------------------------GMWPGE--INMGGNRVNVAKA-----IS----
---------AAGGTAAFTSFLGL----------------------------RSSETLRP-
-----------QD--F----G-------VP-----------RW-----------------
------------------------------------------------------------
-----E-----G-----------TPEE--NLLTLRQVVRFL-GGCD-VGAQEM-------
D-------SD----------------VF----------------K-L----F--------
-HE----------------------------------------KSGK--------KQLV-
-------------------------------I--ENV--------D--EAAET-------
---------------------------------PTK-----------------------L
--------VIP-------------------------AK--------AKYILQWT-A----
-RQPY------------ES--------T----R-----------RQA-------------
---------------------------G-------EYEDAAVYWS-------YQRFP-F-
VGAIIQE----FIHALG-YTAV-----STHL-----------S--GYH------------
--SSAVATLTGMG-EHCRMSSPILV--PK--YGVTNRAM--WVI-MTDMPL--------M
--STKP-I----------DFG-VYDFCK-T-CGIC------ADACP-FGLI--------E
K--------G-----------------DP----T---WE---------------------
--------------------------ATQ--------PGSRPG-FNGWRTNTTIC--PH-
-----------------------------------------------C-P------V--C
QSS----CPFN-----TNGDG----------SF-----IH--D-----LVRNTVS--TTP
-I--F--------NSF----FAN--M----E-----K-TMGYGR------KD--------
--------------------------PR---------------DW---------------
----W------------------------------N----I-D--------DYTYGINTS
Y-----------------------------------------------------------
------------------------------------------------------------
------------------------------------------------------------
------------------------------------------------------------
-------------
>Dehalococcoides_mccartyi_(strain_VS)_rdhA__D2BJB5_DEHMV
----------------------------------------MSNFHS----------TLSR
RDFMK------ALGLA-----------GAG------------------------------
-VGAVSAAASVFHDVDELTAS--------------------------------SGGVQ--
----------KLPWW-------VKE--------------RD---FKD---P-SVPIDWQN
L---------------------------------------------PKMEGVFPVQAKPT
LTAQERYAMGIPG--------G---------SS------------GTW------------
--AN-------PEQAQVLFDY---------------------------------------
-MK-----------------------K--------EFPG-------WEPG----------
-------YAGLGDNRTT------A-L--------FMATKFMRM-----------------
----------------------------GLWPGE--INMGGKRVNVAKA-----IS----
---------AAGGTPTFTSFLGL----------------------------RSSETLRP-
-----------QD--F----G-------VP-----------RW-----------------
------------------------------------------------------------
-----E-----G-----------TPEE--NLLTLRQVVRFL-GGCD-VGAQEL-------
D-------SD----------------VF----------------K-L----F--------
-HE-------------------------------------------K--------SGGK-
-------------------------------Q--LVI--------E--NVDEA-------
---------------------------------AET-----------------------A
-----TKLVIP-------------------------AK--------AKYILQWT-A----
-RQPY------------ES--------T----R-----------RQA-------------
---------------------------G-------EYEDAAVYYS-------YQRFP-F-
VGAIIQE----FIHAMG-YTAV-----STHM-----------S--GYH------------
--SSAIATLTGMG-EHCRMSSPILV--PK--YGTTNRAM--WVI-ITDMPL--------M
--STKP-I----------DFG-VYDFCK-T-CGIC------ADSCP-FGLI--------E
K--------G-----------------DP----S---WE---------------------
--------------------------ATQ--------PGTRPG-FNGWRTNTTTC--PH-
-----------------------------------------------C-P------V--C
QGS----CPFN-----TNGDG----------SF-----IH--D-----LVRNTVS--VTP
-V--F--------NSF----FAN--M----E-----K-TMGYGR------KD--------
--------------------------PR---------------DW---------------
----W------------------------------N----I-D--------DYTYGINTS
Y-----------------------------------------------------------
------------------------------------------------------------
------------------------------------------------------------
------------------------------------------------------------
-------------
>Dehalococcoides_mccartyi_(strain_VS)_rdhA__D2BJJ8_DEHMV
----------------------------------------MKTFHS----------TLSR
RDFMK------ALGLA-----------GAG------------------------------
-VGAVSAAAPVFHDVDELTAS--------------------------------SGGVQ--
----------KLPWW-------VKE--------------RD---FKD---P-SVPIDWQN
L---------------------------------------------PKLEGTFPYQARPT
LTAQERYAMGIPG--------G---------SS------------GVW------------
--AS-------PEQAQVLFDY---------------------------------------
-MK-----------------------K--------EFPG-------WEPG----------
-------YAGLGDHRTT------A-L--------FMATKFMRM-----------------
----------------------------GMWPGE--INMGGNRVNVLQA-----IL----
---------KAGGTATFPSFLGL----------------------------RSSETLRP-
-----------QD--F----G-------VP-----------RW-----------------
------------------------------------------------------------
-----E-----G-----------TPEE--NLLTLRQVVRFL-GGCD-VGAQEL-------
D-------SD----------------VF----------------K-L----F--------
-HE-------------------------------------------K--------SGGK-
-------------------------------Q--LVI--------E--NVDEA-------
---------------------------------AET-----------------------A
-----TKLVIP-------------------------AK--------AKYILQWT-A----
-RQPY------------ES--------T----R-----------RQA-------------
---------------------------G-------EYEDAAVYYS-------YQRFP-F-
VGAIIQE----FIHAMG-YTAV-----STHM-----------M--GYH------------
--TNAIATLTGMG-EHCRMSSPTLV--PK--YGTTNRAM--WVI-ITDMPL--------M
--STKP-I----------DFG-VYDFCK-T-CGIC------ADSCP-FGLI--------E
K--------G-----------------DP----S---WE---------------------
--------------------------ANQ--------PGSRPG-FNGWRTNTTTC--PH-
-----------------------------------------------C-P------V--C
QGS----CPFN-----TNGDG----------SF-----IH--D-----LVRNTVS--VTP
-V--F--------NSF----FAN--M----E-----K-TMGYGR------KD--------
--------------------------PR---------------DW---------------
----W------------------------------N----I-D--------DYTYGINTS
Y-----------------------------------------------------------
------------------------------------------------------------
------------------------------------------------------------
------------------------------------------------------------
-------------
>Dehalococcoides_mccartyi_CVH13_01826__A0A2J1DR29_9CHLR
------------------------------------------------------------
------------------------------------------------------------
------------------------------------------------------------
-----------MPWW-------VKE--------------RE---FKD---P-TVPIDWQN
L---------------------------------------------PKMEGVFPMQAKPT
LSAQERYAMGIPG--------G---------SS------------GTW------------
--AS-------PEQAQVLFDY---------------------------------------
-MK-----------------------K--------EFPG-------WEPG----------
-------YAGLGDNRTT------A-L--------FMATKFMRM-----------------
----------------------------GMWPGE--INMGGNRVNVMQA-----IL----
---------KAGGTATFPSFMGL----------------------------RSSETLRP-
-----------QD--F----G-------VP-----------RW-----------------
------------------------------------------------------------
-----E-----G-----------TPEE--NLLTLRQVVRFL-GGCD-VGAQEM-------
D-------SD----------------VF----------------K-L----F--------
-HE-------------------------------------------Q--------SGGK-
-------------------------------Q--LVI--------E--NVDEAAET----
---------------------------------PTK-----------------------L
--------VIP-------------------------AK--------AKYILQWT-A----
-RQPY------------ES--------T----R-----------RQA-------------
---------------------------G-------EYEDAAVYYS-------YQRFP-F-
VGAIIQE----FIHALG-YTAV-----STHM-----------M--GYH------------
--TNAIATLTGMG-EHCRMSSPTLV--PK--YGTTNRAM--WVM-MTDMPL--------M
--STKP-I----------DFG-VYDFCK-T-CGIC------ADACP-FGLI--------E
K--------G-----------------DP----S---WE---------------------
------------------------------------------------------------
-------------------------------------------------A------T---
-------QPGS--------------------RP---------------------------
------------------------------------------------------------
------------------------------------------------------------
------------------------------------------------------------
------------------------------------------------------------
------------------------------------------------------------
------------------------------------------------------------
------------------------------------------------------------
-------------
>Dehalococcoides_sp._KB1_Q2Q7M1_9CHLR
-----------------------------------------------------------M
KALGL---------------------AGAG------------------------------
-IGAVSAAAPVFHDVDELTAS--------------------------------SGGVQ--
----------KLPWW-------VKE--------------RE---FKD---P-SVPIDWQN
L---------------------------------------------PKMEGTFPYQARPT
LSAQERYAMGIPG------------------GS------------SGT------------
--WA--------------------------------------------------------
-SP------EQAQVLFDYMKKE--------------FPG-------WEPG----------
-------------YAGLGDNRTTA-L--------FMATKFMRM-----------------
----------------------------GMWPGE--INMGGNRVNVMQA-----IL----
---------KAGGTATFPSFMGL---------------------------------RSS-
-----------ETL-RPQDFG-------VP-----------RW-----------------
------------------------------------------------------------
-----E-----G-----------TPEE--NLLTLRQVVRFL-GGCD-VGAQEM-----DS
D------VFK----------------------------------L------F--------
-HE---------------------------------------QSGGK------QLVIEN-
---------------------------------------------V--DEAAE-------
--------------------------------TPTK-----------------------L
--------VMP-------------------------AK--------AKYILQWT-A----
-RQPD------------ES--------T----R-----------RQA-------------
---------------------------S-------EYEDAAVYYS-------YQRFP-L-
VGAIIQE----FIHALG-YTAV-----STHM-----------M--GYH------------
--TNAIATLTGMG-EHCRMSSPTLV--PK--YGTTNRAM--WVM-MTDMPL--------M
--STKP-I----------DFG-VYDFCK-T-CGIC------ADSCP-FGLI--------E
K--------G-----------------DP----S---WE---------------------
--------------------------ATQ--------PGTRPG-FNGWRTNTTTC--PH-
-----------------------------------------------C-P------V--C
QGS----CPFN-----TNGDG----------SF-----IH--D-----LVRNTVS--VTP
-V--F--------NSF----FAN--M----E-----K-TMGYGR------KD--------
--------------------------PR---------------DW---------------
----W------------------------------N----I-D--------DYTYGINTS
Y-----------------------------------------------------------
------------------------------------------------------------
------------------------------------------------------------
------------------------------------------------------------
-------------
>Dehalococcoides_mccartyi_B1775_06685__A0A1S7AV92_9CHLR
----------------------------------------MKTFHS----------TLSR
RDFMK----------ALGLAG-----AGIG------------------------------
AVSAAA-P--VFHDVDELT--AS------------------------------SGGVQ--
--------KL--PWW-------VKE--------------RE---FKD---P-SVPIDWQN
L---------------------------------------------PKMEGTFPYQARPT
LSAQERYAMGIPG------------------GS------------SGT------------
--WA---------------SP---------------------------------------
-EQ------AQVL----FDYMK---KE---------FPG-------W--E----------
-----PGYAGLGDNRTT------A-L--------FMATKFMRM-----------------
----------------------------GMWPGE--------------I-----NMGGNR
V-NVMQAILKAGGTATFPSFMGLRSSETL----------------------------RP-
-----------QD--F----G-------VP-----------RW-----------------
------------------------------------------------------------
-----E-----G-----------TPEE--NLLTLRQVVRFL-GGCD-VGAQEM-------
D-------SD----------------VF----------------K-L----F--------
--H--------------------------------------EQSGGK------QLVIEN-
----------------------------------VDE--------A--AE--T-------
---------------------------------PTK-----------------------L
--------VIP-------------------------AK--------AKYILQWT-A----
-RQPY------------ES--------T----R-----------RQA-------------
---------------------------G-------EYEDAAVYYS-------YQRFP-F-
VGAVIQE----FIHALG-YTAV-----STHM-----------M--GYH------------
--TNAIATLTGMG-EHCRMSSPTLV--PK--YGTTNRAM--WVM-MTDMPL--------M
--STKP-I----------DFG-VYDFCK-T-CGIC------ADSCP-FGLI--------E
K--------G-----------------DP----S---WE---------------------
--------------------------ATQ--------PGTRPG-FNGWRTNTTTC--PH-
-----------------------------------------------C-P------V--C
QGS----CPFN-----TNGDG----------SF-----IH--D-----LVRNTVS--TTP
-V--F--------NSF----FAN--M----E-----K-TMGYGR------KD--------
--------------------------PR---------------DW---------------
----W------------------------------N----I-D--------DYTYGINTS
Y-----------------------------------------------------------
------------------------------------------------------------
------------------------------------------------------------
------------------------------------------------------------
-------------
>Dehalococcoides_mccartyi_rdhA10__A0A059UBL2_9CHLR
------------------------------------------------------------
----------------LGLAG-----AGVG------------------------------
AVSAAA-P--VFHDVDELT--AS------------------------------SGGVQ--
--------KL--PWW-------VKE--------------RE---FKD---P-SVPIDWQN
L---------------------------------------------PKMEGTFPYQARPT
LSAQERYAMGIPG------------------GS------------SGT------------
--WA---------------SP---------------------------------------
-EQ------AQVL----FDYMK---KE---------FPG-------W--E----------
-----PGYAGLGDNRTT------A-L--------FMATKFMRM-----------------
----------------------------GMWPGE--------------I-----NMGGNR
V-NVMQAILKAGGTATFPSFMGLRSSETL----------------------------RP-
-----------QD--F----G-------VP-----------RW-----------------
------------------------------------------------------------
-----E-----G-----------TPEE--NLLTLRQVVRFL-GGCD-VGAQEM-------
D-------SD----------------VF----------------K-L----F--------
--H--------------------------------------EQSGGK------QLVIEN-
----------------------------------VDE--------A--AE--T-------
---------------------------------PTK-----------------------L
--------VIP-------------------------AK--------AKYILQWT-A----
-RQPY------------ES--------T----R-----------RQA-------------
---------------------------G-------EYEDAAVYYS-------YQRFP-F-
VGAVIQE----FIHALG-YTAV--------------S---------TH---------MMG
YHTNAIATLTGMG-EHCRMSSPTLV--PK--YGTTNRAM--WVM-MTDMPL--------M
--STKP-I----------DFG-VYDFCK-T-CGIC------ADSCP-FGLI--------E
K--------G-----------------DP----S---WE----------------ATQ--
--------------------------PGT-----------RPG-FNGWRTNTTTC---P-
-----------------------------------------H-----C-P------V--C
QGS----CPFN-----TNGDG----------SF-----IH--D-----LVRNTVS--TTP
-V--F--------NSF----FAN--M----E-----K-TMGYGR------KD--------
--------------------------PR---------------DW---------------
----W------------------------------N----I-D--------DYTYGINTS
Y-----------------------------------------------------------
------------------------------------------------------------
------------------------------------------------------------
------------------------------------------------------------
-------------
>Dehalococcoides_mccartyi_(strain_CBDB1)_OX=255470__Q67B79_DEHMC
------------------------------------------------------------
----------------LGLAG-----AGIG------------------------------
AVSAAA-P--VFHDVDELT--AS------------------------------SGGVQ--
--------KL--PWW-------VKE--------------RE---FKD---P-SVPIDWQN
L---------------------------------------------PKMEGTFPYQARPT
LSAQERYAMGIPG------------------GS------------SGT------------
--WA---------------SP---------------------------------------
-EQ------AQVL----FDYMK---KE---------FPG-------W--E----------
-----PGYAGLGDNRTT------A-L--------FMATKFMRM-----------------
----------------------------GMWPGE--------------I-----NMGGNR
V-NVMQAILKAGGTATFPSFMGLRSSETL----------------------------RP-
-----------QD--F----G-------VP-----------RW-----------------
------------------------------------------------------------
-----E-----G-----------TPEE--NLLTLRQVVRFL-GGCD-VGAQEM-------
D-------SD----------------VF----------------K-L----F--------
--H--------------------------------------EQSGGK------QLVIEN-
----------------------------------VDE--------A--AE--T-------
---------------------------------PTK-----------------------L
--------VIP-------------------------AK--------AKYILQWT-A----
-RQPY------------ES--------T----R-----------RQA-------------
---------------------------G-------EYEDAAVYYS-------YQRFP-F-
VGAIIQE----FIHALG-YTAV-----STHM-----------M--GYH------------
--TNAIATLTGMG-EHCRMSSPTLV--PK--YGTTNRAM--WVM-MTDMPL--------M
--STKP-I----------DFG-VYDFCK-T-CGIC------ADSCP-FGLI--------E
K--------G-----------------DP----S---WE---------------------
--------------------------ATQ--------PGTRPG-FNGWRTNTTTC--PH-
-----------------------------------------------C-P------V--C
QSS----CPFN-----TNGDG----------SS-----IH--D-----LVRNTVS--VTP
-V--F--------NSF----FAN--M----E-----K-TMGYGR----------------
--------------------------KD-------------SRDW---------------
----W------------------------------N----I-D--------DYTYGINTS
Y-----------------------------------------------------------
------------------------------------------------------------
------------------------------------------------------------
------------------------------------------------------------
-------------
>Dehalococcoides_mccartyi_OX=61435__Q2QDG7_9CHLR
------------------------------------------------------------
----------------MGLAG-----AGIG------------------------------
AVSAAA-P--VFHDVDELT--AS------------------------------SGGVQ--
--------KL--PWW-------VKE--------------RE---FKD---P-SVPIDWQN
L---------------------------------------------PKMEGTFPYQARPT
LSAQERYAMGIPG------------------GS------------SGT------------
--WA---------------SP---------------------------------------
-EQ------AQVL----FDYMK---KE---------FPG-------W--E----------
-----PGYAGLGDNRTT------A-L--------FMATKFMRM-----------------
----------------------------GMWPGE--------------I-----NMGGNR
V-NVMQAILKAGGTATFPSFMGLRSSETL----------------------------RP-
-----------QD--F----G-------VP-----------RW-----------------
------------------------------------------------------------
-----E-----G-----------TPEE--NLLTLRQVVRFL-GGCD-VGAQEM-------
D-------SD----------------VF----------------K-L----F--------
--H--------------------------------------EQSGGK------QLVIEN-
----------------------------------VDE--------A--AE--T-------
---------------------------------PTK-----------------------L
--------VIP-------------------------AK--------AKYILQWT-A----
-RQPY------------ES--------T----R-----------RQA-------------
---------------------------G-------EYEDAAVYYS-------YQRFP-F-
VGAIIQE----FIHALG-YTAV-----STHM-----------M--GYH------------
--TNAIATLTGMG-EHCRMSSPTLV--PK--YGTTNRAM--WVM-MTDMPL--------M
--STKP-I----------DFG-VYDFCK-T-CGIC------ADSCP-FGLI--------E
K--------G-----------------DP----S---WE---------------------
--------------------------ATQ--------PGTRPG-FNGWRTNTTTC--PH-
-----------------------------------------------C-P------V--C
QGS----CPFN-----TNGDG----------SF-----IH--D-----LVRNTVS--VTP
-V--F--------NSF----FAN--M----E-----K-TMGYGR----------------
--------------------------KD-------------SRDW---------------
----W------------------------------N----I-D--------DYTYGINTS
Y-----------------------------------------------------------
------------------------------------------------------------
------------------------------------------------------------
------------------------------------------------------------
-------------
>Dehalococcoides_mccartyi_rdhA__A0A142VC93_9CHLR
----------------------------------------MKTFHS----------TLSR
RDFMK----------ALGLAG-----AGIG------------------------------
AVSAAA-P--VFHDVDELT--AS------------------------------SGGVQ--
--------KL--PWW-------VKE--------------RE---FKD---P-SVPIDWQN
L---------------------------------------------PKMEGTFPYQARPT
LSAQERYAMGIPG------------------GS------------SGT------------
--WA---------------SP---------------------------------------
-EQ------AQVL----FDYMK---KE---------FPG-------W--E----------
-----PGYAGLGDNRTT------A-L--------FMATKFMRM-----------------
----------------------------GMWPGE--------------I-----NMGGNR
V-NVMQAILKAGGTATFPSFMGLRSSETL----------------------------RP-
-----------QD--F----G-------VP-----------RW-----------------
------------------------------------------------------------
-----E-----G-----------TPEE--NLLTLRQVVRFL-GGCD-VGAQEM-------
D-------SD----------------VF----------------K-L----F--------
--H--------------------------------------EQSGGK------QLVIEN-
----------------------------------VDE--------A--AE--T-------
---------------------------------PTK-----------------------L
--------VIP-------------------------AK--------AKYILQWT-A----
-RQPY------------ES--------T----R-----------RQA-------------
---------------------------G-------EYEDAAVYYS-------YQRFP-F-
VGAIIQE----FIHALG-YTAV--------------S---------TH---------MMG
YHTNAIATLTGMG-EHCRMSSPTLV--PK--YGTTNRAM--WVM-MTDMPL--------M
--STKP-I----------DFG-VYDFCK-T-CGIC------ADSCP-FGLI--------E
K--------G-----------------DP----S---WE----------------ATQ--
--------------------------PGT-----------RPG-FNGWRTNTTTC---P-
-----------------------------------------H-----C-P------V--C
QGS----CPFN-----TNGDG----------SF-----IH--D-----LVRNTVS--VTP
-V--F--------NSF----FAN--M----E-----K-TMGYGR------KD--------
--------------------------SR---------------DW---------------
----W------------------------------N----I-D--------DYTYGINTS
Y-----------------------------------------------------------
------------------------------------------------------------
------------------------------------------------------------
------------------------------------------------------------
-------------
>Dehalococcoides_mccartyi_rdhA6__A0A059U471_9CHLR
------------------------------------------------------------
-----------------------LGVVGAG------------------------------
-LGTMSAAAPVFHDLDEVTSS--------------------------------TLGIN--
----------KNPWW-------VKE--------------RD---FKN---P-TVPMDWPQ
I-----------------------------------------------TRHAGTFKTLPR
PTVADFTKAGVVG--------G---------TS------------TDL------------
--ET-----------------------------------------------------PEM
ALT---------L----YDAMA----K--------EFPG-------WTPG----------
-------YAGMGDVRTT------S-L--------CNASKFMMM-----------------
----------------------------GAWPGN--MEMGGKRINVQAA-----IM----
---------AAGGSPTFTPWLGP----------------------------QLDTTTRP-
-----------QD--F----G-------AP-----------VW-----------------
------------------------------------------------------------
-----Q-----G-----------TPEE--NLKTCRSAFRFF-GGSD-VAALEL-------
D--------D----------------DI----------------L-K----F--------
-FH---------------------------------------------------------
--------------------SKIGGKDLVVED--VEE--------A--YETAT-------
---------------------------------------------------K-------M
--------VIP-------------------------RK--------CKWVLMWS-A----
-RQSL------------EG--------T----R-----------RQA-------------
---------------------------G-------ITENYAVWYS-------YSRLP-K-
VGVQFQE----FIRGLG-YQAL--------------------N--PGM-----KG--YL-
--TSPLAAFSGMG-EHGRMSSPTIT--PK--YGVTNRAM--WAM-ITDLPL--------L
--PTPP-I----------DFG-AYKFCK-T-CGIC------ADACP-FGLI--------Q
K--------G-----------------DP----T---WE---------------------
-------NPA----------------SAK--------SGIQQGTFEGWRTNTADC--PH-
-----------------------------------------------C-P------T--C
QGT----CPFN----SK-------PD-----SF-----LH-------AVVKGTVA--NTP
LL-----------NSF----FTN--M----E-----K-AMDYGR------KD--------
--------------------------PE---------------EW---------------
----W------------------------------D----M-D--------DFTYGIDTS
Y-----------------------------------------------------------
------------------------------------------------------------
------------------------------------------------------------
------------------------------------------------------------
-------------
>Dehalococcoides_sp._KB1_Q2Q7M5_9CHLR
------------------------------------------------------------
------------LGVV-----------GAG------------------------------
-LGTLSAAAPVFHDLDEVTSS--------------------------------AIGIN--
----------KNPWW-------VKE--------------RD---FKN---P-TVPMDWPK
I-----------------------------------------------TRHAGTXKTLPR
PTVADFTKAGVVG--------G---------TS------------TDL------------
--ET-----------------------------------------------------PEM
ALT---------L----YDAMA----K--------EFPG-------W--T----------
-----PGYAGMGDTRTT------A-L--------CNASKFMMM-----------------
----------------------------GAWPGN--XEMGGKRINVQAA-----IM----
---------AAGGSPTFTPWLGP----------------------------QLDTTTRP-
-----------QD--F----G-------AP-----------VW-----------------
------------------------------------------------------------
-----Q-----G-----------TPEE--NLKTCRSAIRFF-GGSD-VAALEL-------
D--------D----------------DI----------------L-K----F--------
-FH---------------------------------------------------------
--------------------SKIGGKDLVIED--VEE--------A--YETTT-------
---------------------------------------------------K-------M
--------VIP-------------------------RK--------CKWVLMWS-A----
-RQSL------------EG--------T----R-----------RQA-------------
---------------------------G-------ITENYAVWYS-------YSRLP-K-
VGVQIQE----FIRGLG-YQAL--------------------N--PGM-----KG--YL-
--TSPLAAFSGMG-EHGRMSSPTIT--PK--YGVTNRAM--WAL-ITDLPL--------L
--PTPP-I----------DFG-AYKFCK-T-CGIC------ADACP-FGLI--------Q
K--------G-----------------DP----T---WE---------------------
-------NPA----------------SAK--------SGIQQGTFEGWRTNTADC--PH-
-----------------------------------------------C-P------T--C
QGT----CPFN----SK-------PD-----SF-----LH-------AVVKGTVA--NTP
LL-----------NSF----FTN--M----E-----K-AMDYGR------KD--------
--------------------------PE---------------EW---------------
----W------------------------------D----M-D--------DFTYGIDTS
Y-----------------------------------------------------------
------------------------------------------------------------
------------------------------------------------------------
------------------------------------------------------------
-------------
>Dehalococcoides_mccartyi_rdhA__A0A142VBJ3_9CHLR
----------------------------------------MSNFHS----------TLSR
RDFMK------SLGVV-----------GAG------------------------------
-LGTLSAAAPVFHDLDEVTSS--------------------------------AIGIN--
----------KNPWW-------VKE--------------RD---FKN---P-TVPMDWPQ
I-----------------------------------------------TRHAGTFKTLPR
PTVADFTKAGVVG--------G---------TS------------TDL------------
--ET-----------------------------------------------------PEM
ALT---------L----YDAMA----K--------EFPG-------W--T----------
-----PGYAGMGDTRTT------A-L--------CNASKFMMM-----------------
----------------------------GAWPGN--MEMGGKRINVQAA-----IM----
---------AAGGSPTFTPWLGP----------------------------QLDTTTRP-
-----------QD--F----G-------AP-----------VW-----------------
------------------------------------------------------------
-----Q-----G-----------TPEE--NLKTCRSAIRFF-GGSD-VAALEL-------
D--------D----------------DI----------------L-K----F--------
-FH---------------------------------------------------------
--------------------SKIGGKDLVIED--VEE--------A--YETTT-------
---------------------------------------------------K-------M
--------VIP-------------------------RK--------CKWVLMWS-A----
-RQSL------------EG--------T----R-----------RQA-------------
---------------------------G-------ITENYAVWYS-------YSRLP-K-
VGVQIQE----FIRGLG-YQAL--------------------N--PGM-----KG--YL-
--TSPLAAFSGMG-EHGRMSSPTIT--PK--YGVTNRAM--WAL-ITDLPL--------L
--PTPP-I----------DFG-AYKFCK-T-CGIC------ADACP-FGLI--------Q
K--------G-----------------DP----T---WE---------------------
-------NPA----------------SAK--------SGIQQGTFEGWRTNTADC--PH-
-----------------------------------------------C-P------T--C
QGT----CPFN----SK-------PD-----SF-----LH-------AVVKGTVA--NTP
LL-----------NSF----FTN--M----E-----K-AMDYGR------KD--------
--------------------------PE---------------EW---------------
----W------------------------------D----M-D--------DFTYGIDTS
Y-----------------------------------------------------------
------------------------------------------------------------
------------------------------------------------------------
------------------------------------------------------------
-------------
>Dehalococcoides_mccartyi_(strain_CBDB1)_OX=255470__Q67B82_DEHMC
------------------------------------------------------------
------------LGVV-----------GAG------------------------------
-LGTLSAAAPVFHDLDEVTSS--------------------------------AIGIN--
----------KNPWW-------VKE--------------RD---FKN---P-TVPMDWPK
I-----------------------------------------------TRHAGTFKTLPR
PTVADFTKAGVVG--------G---------TS------------TDL------------
--ET-----------------------------------------------------PEM
ALT---------L----YDAMA----K--------EFPG-------W--T----------
-----PGYAGMGDTRTT------A-L--------CNASKFMMM-----------------
----------------------------GAWPGN--MEMGGKRINVQAA-----IM----
---------AAGGSPTFTPWLGP----------------------------QLDTTTRP-
-----------QD--F----G-------AP-----------VW-----------------
------------------------------------------------------------
-----Q-----G-----------TPEE--NLKTCRSAIRFF-GGSD-VAALEL-------
D--------D----------------DI----------------L-K----F--------
-FH---------------------------------------------------------
--------------------SKIGGKDLVIED--VEE--------A--YETTT-------
---------------------------------------------------K-------M
--------VIP-------------------------RK--------CKWVLMWS-A----
-RQSL------------EG--------T----R-----------RQA-------------
---------------------------G-------ITENYAVWYS-------YSRLP-K-
VGVQIQE----FIRGLG-YQAL--------------------N--PGM-----KG--YL-
--TSPLAAFSGMG-EHGRMSSPTIT--PK--YGVTNRAM--WAL-ITDLPL--------L
--PTPP-I----------DFG-AYKFCK-T-CGIC------ADACP-FGLI--------Q
K--------G-----------------DP----T---WE---------------------
-------NPA----------------SAK--------SGIQQGTFEGWRTNTADC--PH-
-----------------------------------------------C-P------T--C
QGT----CPFN----SK-------PD-----SF-----LH-------AVVKGTVA--NTP
LL-----------NSF----FTN--M----E-----K-AMDYGR------KD--------
--------------------------PE---------------EW---------------
----W------------------------------D----M-D--------DFTYGIDTS
Y-----------------------------------------------------------
------------------------------------------------------------
------------------------------------------------------------
------------------------------------------------------------
-------------
>Dehalococcoides_mccartyi_OX=61435__Q67B53_9CHLR
------------------------------------------------------------
------------LGVV-----------GAG------------------------------
-LGTLSAAAPVFHDLDEVTSS--------------------------------AIGIN--
----------KNPWW-------VKE--------------RD---FKN---P-TVPMDWPK
I-----------------------------------------------TRHAGTFKTLPR
PTVADFTKAGVVG--------G---------TS------------TDL------------
--ET-----------------------------------------------------PEM
ALT---------L----YDAMA----K--------EFPG-------W--T----------
-----PGYAGMGDTRTT------A-L--------CNASKFMMM-----------------
----------------------------GAWPGN--MEMGGKRINVQAA-----IM----
---------AAGGSPTFTPWLGP----------------------------QLDTTTRP-
-----------QD--F----G-------AP-----------VW-----------------
------------------------------------------------------------
-----Q-----G-----------TPEE--NLKTCRSAIRFF-GGSD-VAALEL-------
D--------D----------------DI----------------L-K----F--------
-FH---------------------------------------------------------
--------------------SKIGGKDLVIED--VEE--------A--YETTT-------
---------------------------------------------------K-------M
--------VIP-------------------------RK--------CKWVLMWS-A----
-RQSL------------EG--------T----R-----------RQA-------------
---------------------------G-------ITENYAVWYS-------YSRLP-K-
VGVQIQE----FIRGLG-YQAL-----NP-------------G--MKG---------YL-
--TSPLAAFSGMG-EHGRMSSPTIT--PK--YGVTNRAM--WAL-ITDLPL--------L
--PTPP-I----------DFG-AYKFCK-T-CGIC------ADACP-FGLI--------Q
K--------G-----------------DP----T---WE----------------NPASA
K-------------------------SGI-----------QQGTFEGWRTNTADC---P-
-----------------------------------------H-----C-P------T--C
QGT----CPFN-----S------KPD-----SF-----LH--A-----VVKGTVA--NTP
-L--L--------NSF----FTN--M----E-----K-AMDYGR------KD--------
--------------------------PE---------------EW---------------
----W------------------------------D----M-D--------DFTYGIDTS
Y-----------------------------------------------------------
------------------------------------------------------------
------------------------------------------------------------
------------------------------------------------------------
-------------
>Dehalococcoides_mccartyi_B1775_06115__A0A1S7AV46_9CHLR
----------------------------------------MSNFHS----------TLSR
RDFMK------SLGVV-----------GAG------------------------------
-LGTLSAAAPVFHDLDEVTSS--------------------------------AIGIN--
----------KNPWW-------VKE--------------RD---FKN---P-TVPMDWPK
I-----------------------------------------------TRHAGTFKTLPR
PTVADFTKAGVVG--------G---------TS------------TDL------------
--ET-----------------------------------------------------PEM
ALT---------L----YDAMA----K--------EFPG-------WTPG----------
-------YAGMGDTRTT------A-L--------CNASKFMMM-----------------
----------------------------GAWPGN--MEMGGKRINVQAA-----IM----
---------AAGGSPTFTPWLGP----------------------------QLDTTTRP-
-----------QD--F----G-------AP-----------VW-----------------
------------------------------------------------------------
-----Q-----G-----------TPEE--NLKTCRSAIRFF-GGSD-VAALEL-------
D--------D----------------DI----------------L-K----F--------
-FH--------------------------------------SKIGGK--------DLVI-
-------------------------------EDVEEA--------Y--ETTTK-------
-----------------------------------------------------------M
--------VIP-------------------------RK--------CKWVLMWS-A----
-RQSL------------EG--------T----R-----------RQA-------------
---------------------------G-------ITENYAVWYS-------YSRLP-K-
VGVQIQE----FIRGLG-YQAL-----NP-------------G--MKG---------YL-
--TSPLAAFSGMG-EHGRMSSPTIT--PK--YGVTNRAM--WAL-ITDLPL--------L
--PTPP-I----------DFG-AYKFCK-T-CGIC------ADACP-FGLI--------Q
K--------G-----------------DP----T---WE----------------NPASA
K-------------------------SGI-----------QQGTFEGWRTNTADC---P-
-----------------------------------------H-----C-P------T--C
QGT----CPFN-----S------KPD-----SF-----LH--A-----VVKGTVA--NTP
-L--L--------NSF----FTN--M----E-----K-AMDYGR------KD--------
--------------------------PE---------------EW---------------
----W------------------------------D----M-D--------DFTYGIDTS
Y-----------------------------------------------------------
------------------------------------------------------------
------------------------------------------------------------
------------------------------------------------------------
-------------
>Dehalococcoides_mccartyi_(strain_CBDB1)_OX=255470__Q67B80_DEHMC
----------------------------------------MKEFHS----------TLSR
RDFMK------SLGVV-----------GAG------------------------------
-LGTMSAAAPVFHDLDEVTSS--------------------------------TLGIN--
----------KNPWW-------VKE--------------RD---FKN---P-TVPIDWSK
V-----------------------------------------------TRQPGVFQGLPR
PTVADFTKAGVVG--------G---------TS------------TDL------------
--ET-----------------------------------------------------PEM
ALT---------L----YDAMA----K--------EFPG-------W--T----------
-----PGYAGMGDVRTT------S-L--------CNASKFMMM-----------------
----------------------------GAWPGN--MEMGGKRINVIGA-----IM----
---------AAGGSPTFTPWLGP----------------------------QLDTTTRP-
-----------QD--F----G-------AP-----------VW-----------------
------------------------------------------------------------
-----Q-----G-----------TPEE--NLKTCRSAFRFF-GGSD-VGAIEI-------
D--------D----------------DV----------------L-K----F--------
-IH---------------------------------------------------------
--------------------SQIGGKAVVVED--VEE--------A--YETTT-------
---------------------------------------------------K-------M
--------VIP-------------------------RK--------CKWILMWS-A----
-RQSL------------EA--------T----R-----------RQA-------------
---------------------------G-------ITESHAVWYS-------YSRFP-K-
VGAQFQE----FIRGLG-YQAL--------------------N--PGM-----MG--FL-
--ANPLAALAGMG-EHGRMSSPTIT--PK--YGTTNRAM--WAL-ITDLPL--------L
--PTPP-I----------DFG-AYKFCK-T-CGIC------ADACP-FGLI--------Q
K--------G-----------------DP----T---WE---------------------
-------NPA----------------SAK--------SGIQQGTFEGWRTNTADC---P-
-----------------------------------------H-----C-P------T--C
QGT----CPFN----SK-------PD-----SF-----LH-------AVVKGTVA--NTP
LL-----------NSF----FTN--M----E-----K-AMDYGR------KD--------
--------------------------PE---------------EW---------------
----W------------------------------D----M-D--------DFTYGIDTS
Y-----------------------------------------------------------
------------------------------------------------------------
------------------------------------------------------------
------------------------------------------------------------
-------------
>Dehalococcoides_mccartyi_rdhA5__A0A059UB03_9CHLR
------------------------------------------------------------
------------LGVV-----------GAG------------------------------
-LGTMSAAAPVFHDLDEVTSS--------------------------------TLGIN--
----------KNPWW-------VKE--------------RD---FKN---P-TVPIDWSK
V-----------------------------------------------TRQPGVFQGLPR
PTVADFTKAGVVG--------G---------TS------------TDL------------
--ET-----------------------------------------------------PEM
ALT---------L----YDAMA----K--------EFPG-------W--T----------
-----PGYAGMGDVRTT------S-L--------CNASKFMMM-----------------
----------------------------GAWPGN--MEMGGKRINVIGA-----IM----
---------AAGGSPTFTPWLGP----------------------------QLDTTTRP-
-----------QD--F----G-------AP-----------VW-----------------
------------------------------------------------------------
-----Q-----G-----------TPEE--NLKTCRSAFRFF-GGSD-VGAIEI-------
D--------D----------------DV----------------L-K----F--------
-IH---------------------------------------------------------
--------------------SQIGGKAVVVED--VEE--------A--YETTT-------
---------------------------------------------------K-------M
--------VIP-------------------------RK--------CKWILMWS-A----
-RQSL------------EA--------T----R-----------RQA-------------
---------------------------G-------ITESHAVWYS-------YSRFP-K-
VGAQFQE----FIRGLG-YQAL--------------------N---PG---------MMG
FLANPLAALAGMG-EHGRMSSPTIT--PK--YGTTNRAM--WAL-ITDLPL--------L
--PTPP-I----------DFG-AYKFCK-T-CGIC------ADACP-FGLI--------Q
K--------G-----------------DP----T---WE---------------------
-NPASAK-------------------SGI-----------QQGTFEGWRTNTADC-----
-----------------------------------------P----HC-P------T--C
QGT----CPFN-----S------KPD-----SF-----LH--A-----VVKGTVA--NTP
-L--L--------NSF----FTN--M----E-----K-AMDYGR------KD--------
--------------------------PE---------------EW---------------
----W------------------------------D----M-D--------DFTYGIDTS
Y-----------------------------------------------------------
------------------------------------------------------------
------------------------------------------------------------
------------------------------------------------------------
-------------
>Dehalococcoides_sp._KB1_Q2Q7M3_9CHLR
------------------------------------------------------------
------------LGVV-----------GAG------------------------------
-LGTLSAAAPVFHDLDEVTSS--------------------------------TLGIN--
----------KNPWW-------VKE--------------RD---FKN---P-TVPIDWSK
V-----------------------------------------------TRQPGVFQSLPR
PTVADFTKAGVVG--------G---------TS------------TDL------------
--ET-----------------------------------------------------PEM
ALT---------L----YDAMA----E--------EFPG-------W--T----------
-----PGYAGMGDTRTT------A-L--------CNASKFMMF-----------------
----------------------------GAWPGN--MEMGGKRINVIGA-----IM----
---------AAGGSPTFTPWLGP----------------------------QLDTTTRP-
-----------QD--F----G-------AP-----------VW-----------------
------------------------------------------------------------
-----Q-----G-----------TPEE--NLKTCRSAFRFF-GGSD-VGAIEI-------
D--------D----------------DL----------------L-K----F--------
-IH---------------------------------------------------------
--------------------SHIGGKAVVVED--VEE--------A--YETAT-------
---------------------------------------------------K-------M
--------VIP-------------------------RK--------CKWILMWS-A----
-RQSL------------EA--------T----R-----------RQA-------------
---------------------------G-------ITESHAVWYS-------YSRFP-K-
VGAQFQE----FIRGLG-YQAL--------------------N--PGM-----MG--FL-
--ANPLAALSGMG-EHGRMSSPTIT--PK--YGTTNRAM--WAL-ITDLPL--------L
--PTPP-I----------DFG-AYKFCK-T-CGIC------ADSCP-FNLI--------Q
K--------G-----------------DP----T---WE---------------------
-------NPA----------------SAK--------SGIQQGTFEGWRTNTADC---P-
-----------------------------------------H-----C-P------T--C
QGT----CPFN----SK-------PD-----SF-----LH-------AVVKGTVA--NTP
LL-----------NSF----FTN--M----E-----K-AMDYGR------KD--------
--------------------------PE---------------EW---------------
----W------------------------------D----M-D--------DFTYGIDTS
Y-----------------------------------------------------------
------------------------------------------------------------
------------------------------------------------------------
------------------------------------------------------------
-------------
>Dehalococcoides_mccartyi_B1775_06815__A0A1S7AW46_9CHLR
----------------------------------------MKEFHS----------TLSR
RDFMK------SLGVV-----------GAG------------------------------
-LGTLSAAAPVFHDLDEVTSS--------------------------------TLGIN--
----------KNPWW-------VKE--------------RD---FKN---P-TVPIDWSK
V-----------------------------------------------TRQPGVFQGLPR
PTVADFTKAGVVG--------G---------TS------------TDL------------
--ET-----------------------------------------------------PEM
ALT---------L----YDAMA----K--------EFPG-------W--T----------
-----PGYAGMGDTRTT------A-L--------CNASKFMMF-----------------
----------------------------GAWPGN--MEMGGKRVNVIGA-----IM----
---------AAGGSPTFTPWLGP----------------------------QLDTTTRP-
-----------QD--F----G-------AP-----------VW-----------------
------------------------------------------------------------
-----Q-----G-----------TPEE--NLKTCRSAFRFF-GGSD-VGAIEI-------
D--------D----------------DV----------------L-K----F--------
-IH---------------------------------------------------------
--------------------SQIGGKAVVVED--VEE--------A--YETAT-------
---------------------------------------------------K-------M
--------VIP-------------------------RK--------CKWILMWS-A----
-RQSL------------EA--------T----R-----------RQA-------------
---------------------------G-------ITESHAVWYS-------YSRFP-K-
VGAQFQE----FIRGLG-YQAL--------------------N--PGM-----MG--FL-
--ANPLAALAGMG-EHGRMSSPTIT--PK--YGTTNRAM--WAL-ITDLPL--------L
--PTPP-I----------DFG-AYKFCK-T-CGIC------ADSCP-FNLI--------Q
K--------G-----------------DP----T---WE---------------------
-------NPA----------------SAK--------SGIQQGTFEGWRTNTADC---P-
-----------------------------------------H-----C-P------T--C
QGT----CPFN----SK-------PD-----SF-----LH-------AVVKGTVA--NTP
LL-----------NSF----FTN--M----E-----K-AMDYGR------KD--------
--------------------------PE---------------EW---------------
----W------------------------------D----M-D--------DFTYGIDTS
Y-----------------------------------------------------------
------------------------------------------------------------
------------------------------------------------------------
------------------------------------------------------------
-------------
>Dehalococcoides_mccartyi_rdhA__A0A142VCC4_9CHLR
----------------------------------------MKEFHS----------TLSR
RDFMK------SLGVV-----------GAG------------------------------
-LGTMSAAAPVFHDLDEVTSS--------------------------------TLGIN--
----------KNPWW-------VKE--------------RD---FKN---P-TVPIDWSK
V-----------------------------------------------TRQPGVFQGLPR
PTVADFTKAGVVG--------G---------TS------------TDL------------
--ET-----------------------------------------------------PEM
ALT---------L----YDAMA----K--------EFPG-------W--T----------
-----PGYAGMGDTRTT------A-L--------CNASKFMMF-----------------
----------------------------GAWPGN--MEMGGKRVNVIGA-----IM----
---------AAGGSPTFTPWLGP----------------------------QLDTTTRP-
-----------QD--F----G-------AP-----------VW-----------------
------------------------------------------------------------
-----Q-----G-----------TPEE--NLKTCRSAFRFF-GGSD-VGAIEI-------
D--------D----------------DV----------------L-K----F--------
-IH---------------------------------------------------------
--------------------SQIGGKAVVVED--VEE--------A--YETAT-------
---------------------------------------------------K-------M
--------VIP-------------------------RK--------CKWILMWS-A----
-RQSL------------EA--------T----R-----------RQA-------------
---------------------------G-------ITESHAVWYS-------YSRFP-K-
VGAQFQE----FIRGLG-YQAL--------------------N---PG---------MMG
FLANPLAALAGMG-EHGRMSSPTIT--PK--YGTTNRAM--WAL-ITDLPL--------L
--PTPP-I----------DFG-AYKFCK-T-CGIC------ADSCP-FNLI--------Q
K--------G-----------------DP----T---WE---------------------
-NPASAK-------------------SGI-----------QQGTFEGWRTNTADC-----
-----------------------------------------P----HC-P------T--C
QGT----CPFN-----S------KPD-----SF-----LH--A-----VVKGTVA--NTP
-L--L--------NSF----FTN--M----E-----K-AMDYGR------KD--------
--------------------------PE---------------EW---------------
----W------------------------------D----M-D--------DFTYGIDTS
Y-----------------------------------------------------------
------------------------------------------------------------
------------------------------------------------------------
------------------------------------------------------------
-------------
>Dehalococcoides_sp._MB_dceA1__C3RWJ4_9CHLR
----------------------------------------MKEFHS----------TLSR
RDFMK------SLGVV-----------GAG------------------------------
-LGTISAAAPVFHDLDEVTSS--------------------------------AIGIN--
----------KNPWW-------VKE--------------RD---FKN---P-TVPIDWSK
V-----------------------------------------------TRQMGVFQSLPR
PTVADFENAGVVG--------G---------TS------------TDL------------
--ET-----------------------------------------------------PEM
ALT---------L----YDAMA----K--------EFPG-------WTPG----------
-------YAGMGDVRTT------S-L--------CNASKFMMF-----------------
----------------------------GAWPGN--MEMGGKRVNVIGA-----IM----
---------AAGGSATFTPWLGPQLDTT----------------------------TRP-
-----------QD--F----G-------AP-----------VW-----------------
------------------------------------------------------------
-----Q-----G-----------TPEE--NLKTCRTAIRFF-GGSD-VAALEL-------
D--------D----------------DI----------------L-K----F--------
-IH--------------------------------------SQIGGK--------EVVV-
-------------------------------EDVDEA--------Y--ETVTK-------
-----------------------------------------------------------M
--------VIP-------------------------RK--------CKWVLMWS-A----
-RQSL------------EG--------T----R-----------RQA-------------
---------------------------G-------ITENFAVWYS-------YSRFP-K-
VGAQFQE----FIRGLG-YQAL-----NP-------------G--MGG---------FL-
--ANPLAALSGMG-EHGRMSSPTIT--PK--YGTTNRAM--WAL-ITDLPL--------L
--PTPP-I----------DFG-AYKFCK-T-CGIC------ADSCP-FGLI--------Q
Q--------G-----------------DP----T---WE---------------------
-------NPA----------------SAK--------SGIQQGTFEGWRTNTADC--PH-
-----------------------------------------------C-P------T--C
QGT----CPFN----SK-------PD-----SF-----IH-------AVVKGTVA--NTP
LL-----------NSF----FTN--M----E-----K-AMDYGR------KD--------
--------------------------PE---------------EF---------------
----W-----------------------------------N-L------DNDFTYGIDTS
Y-----------------------------------------------------------
------------------------------------------------------------
------------------------------------------------------------
------------------------------------------------------------
-------------
>Dehalococcoides_mccartyi_(strain_VS)_rdhA__D2BJ62_DEHMV
---------------------------MGKTKYGKKENSEMASFHS----------TLSR
RDFMK------SLEVV-----------GAG------------------------------
-LGTMSAAAPVFHDLDEVTSS--------------------------------AIGIN--
----------KNPWW-------VKE--------------RD---FKN---P-TVPIDWSK
V-----------------------------------------------TRQRGVFQGLPR
PTVADFEKAGVIG--------G---------TS------------TDL------------
--ET-----------------------------------------------------PEM
ALT---------L----YDAMA----K--------EFPG-------WTPG----------
-------YAGMGDVRTT------S-L--------CNASKFMMF-----------------
----------------------------GAWPGN--MEMGGKRVNVIGA-----IM----
---------AAGGSPTFTPWLGPQLDTT----------------------------TRP-
-----------QD--F----G-------AP-----------VW-----------------
------------------------------------------------------------
-----Q-----G-----------TPEE--NLKTCRTAIRFF-GGSD-VAALEL-------
D--------D----------------DI----------------L-K----F--------
-IH--------------------------------------SQIGGK--------DVVV-
-------------------------------EDVDEA--------Y--ETATK-------
-----------------------------------------------------------M
--------VIP-------------------------RK--------CKWVLMWS-A----
-RQSL------------EG--------T----R-----------RQA-------------
---------------------------G-------ITENFSVWYS-------YSRFP-K-
VGAQFQE----FIRGLG-YQAL--------------------NPGMMG---------FL-
--ANPLAALSGMG-EHGRMSSPTLT--PK--YGTTNRAM--WAL-ITDLPL--------L
--PTPP-I----------DFG-AYKFCK-T-CGIC------ADSCP-FNLI--------Q
Q--------G-----------------DP----T---WE---------------------
----------------------------N---PASAKSGIQQGTFEGWRTNTADC-----
-----------------------------------------P----HC-P------T--C
QGT----CPFN----SK-------PD-----SF-----IH-------AVVKGTVA--NTP
LL-----------NSF----FTN--M----E-----K-AMDYGR----------------
--------------------------KD-------------PEEF---------------
----W-----------------------------------DLD-------NDFTYGIDTS
Y-----------------------------------------------------------
------------------------------------------------------------
------------------------------------------------------------
------------------------------------------------------------
-------------
>Dehalococcoides_mccartyi_(strain_VS)_rdhA__D2BJM6_DEHMV
----------------------------------------MKKFHS----------TLSR
RDFMK------SLGVV-----------GAG------------------------------
-LGTMSAAAPVFHDLDEVTSS--------------------------------AIGIN--
----------KNPWW-------VKE--------------RD---FKN---P-TVPIDWSK
V-----------------------------------------------TRQRGVFQGLPR
PTVADFEKAGVIG--------G---------TS------------TDL------------
--ET-----------------------------------------------------PEM
ALT---------L----YDAMA----K--------EFPG-------WTPG----------
-------YAGMGDVRTT------S-L--------CNASKFMMF-----------------
----------------------------GAWPGN--MEMGGKRVNVIGA-----IM----
---------AAGGSPTFTPWLGPQLDTT----------------------------TRP-
-----------QD--F----G-------AP-----------VW-----------------
------------------------------------------------------------
-----Q-----G-----------TPEE--NLKTCRTAIRFF-GGSD-VAALEL-------
D--------D----------------DI----------------L-K----F--------
-IH--------------------------------------SQIGGK--------DVVV-
-------------------------------EDVDEA--------Y--ETATK-------
-----------------------------------------------------------M
--------VIP-------------------------RK--------CKWVLMWS-A----
-RQSL------------EG--------T----R-----------RQA-------------
---------------------------G-------ITENFSVWYS-------YSRFP-K-
VGAQFQE----FIRGLG-YQAL--------------------N---PG---------MMG
FLANPLAALSGMG-EHGRMSSPTLT--PK--YGTTNRAM--WAL-ITDLPL--------L
--PTPP-I----------DFG-AYKFCK-T-CGIC------ADSCP-FNLI--------Q
Q--------G-----------------DP----T---WE----------------NPASA
K-------------------------SGI-----------QQGTFEGWRTNTADC---P-
-----------------------------------------H-----C-P------T--C
QGT----CPFN-----S------KPD-----SF-----IH--A-----VVKGTVA--NTP
-L--L--------NSF----FTN--M----E-----K-AMDYGR------KD--------
--------------------------PE---------------EF---------------
----W---------------D--------------L----D-N--------DFTYGIDTS
Y-----------------------------------------------------------
------------------------------------------------------------
------------------------------------------------------------
------------------------------------------------------------
-------------
>Dehalococcoides_mccartyi_(strain_VS)_rdhA__D2BJH7_DEHMV
----------------------------------------MSKLHS----------TLSR
RDFMK------GLGLA-----------GAG------------------------------
-LGAVAAAAPVFHDVDELTSF--------------------------------GSNVN--
----------RYPWY-------VKE--------------RE---FKN---P-TVEIDWNV
L----------------------------------------------ARQNANNFKSHPK
PTPADYDAAGVVG--------------------------------RYM------------
--YD-----------------------------------------------------LET
PAE------ALTL----YDYCE----K--------EFPG-------WDKG----------
-------WGGSGDVRTT------A-L--------DNACKFMMM-----------------
----------------------------GMWPGE--MYQGGKRINVRNA-----II----
---------AAGGTGSYSSFLGPQCFS-----------------------------IRP-
-----------QD--V----G-------AQ-----------KW-----------------
------------------------------------------------------------
-----Q-----G-----------TPEE--NYKTVRNAFRFL-GAQD-VGCAEV-----DS
D-------TV----------------KF-----------------------F--------
-HK---------------------------------------AKGGA--------SGMF-
--------------------AGQGDAGGKQVA--FKD--------I--DVPYE-------
---------------------------------TGD---------------E-------Y
--------AIP-------------------------NK--------CKYIITFT-A----
-RQSF------------EG--------T----R-----------RQA----------G--
-----------ITE-------------G-----------FAVWYS-------YARYI-K-
MMCHMQE----FIRGLG-YECL--------------N-----M--SGL---------CF-
--SNPLSAITGLG-EHGRMSSPTIH--PK--NGT-TNRANGWAF-LTDMPI--------T
--LTKP-I----------DFG-AYKFCE-T-CGIC------ADSCP-FGLI--------Q
K--------G-----------------ES----T---WE---------------------
-------NPA----------------ASG--------NGLAQGQFRGWRTDNVKC--PH-
-----------------------------------------------C-P------T--C
QGT----CPFN----ST-------SQ-----SF-----IH--D-----MVKVTTT--NIP
-V--F--------NGF----FAN--M----E-----R-FMEYGR----------------
--------------------------KP---------------QWEF-------------
----W------------------------------D----L-E--------QPTYGFDTT
A-----------------------------------------------------------
------------------------------------------------------------
------------------------------------------------------------
------------------------------------------------------------
-------------
>Dehalococcoides_mccartyi_rdhA20__A0A0A7NZR4_9CHLR
----------------------------------------MNISHS----------TLSR
RDFMK------GLGLA-----------GAG------------------------------
-LGAVAASAPVFHDVDELTSL--------------------------------GSNVN--
----------RYPWY-------VKE--------------RE---FKN---P-TVEIDWNV
L----------------------------------------------SRQNANNFKSHAK
PTPADYDAAGVVG--------------------------------RYM------------
--YD-----------------------------------------------------LET
PAE------ALIL----YDYCE----K--------EFPG-------WDKG----------
-------WGGSGDVRTT------A-L--------DNACKFMMM-----------------
----------------------------GMWPGD--MYQGGKRINVRNA-----II----
---------AAGGTGSYSSFLGPQCFS-----------------------------IRP-
-----------QD--V----G-------AS-----------RW-----------------
------------------------------------------------------------
-----Q-----G-----------TPEE--NYKTVRNAFRFL-GAQD-VGCAEI-----DS
D-------TV----------------KF-----------------------F--------
-HR---------------------------------------AKGGA--------SGMF-
--------------------AGQGDAGGKQVA--FKD--------I--DVPYE-------
---------------------------------TGD---------------E-------Y
--------AIP-------------------------NK--------CKYIITFT-A----
-RQSF------------EG--------T----R-----------RQA----------G--
-----------ITE-------------G-----------FAVWYS-------YARYI-K-
MMCHMQE----FIRGLG-YDCL--------------N-----M--SGL---------CF-
--SNPLSAITGLG-EHGRMSSPTIH--PK--NGT-TNRANGWAL-LTDLPV--------A
--PTNP-I----------DFG-AYKFCE-T-CGIC------ADACP-FGLI--------Q
K--------G-----------------ES----T---WE---------------------
-------NPA----------------AAK--------NGLAQGQFKGWRTNNTDC--PH-
-----------------------------------------------C-P------T--C
QGT----CPFN----ST-------SQ-----SF-----IH--D-----MVKATTT--NLP
-M--F--------NGF----FAN--M----E-----R-FMEYGR----------------
--------------------------KP---------------QWEF-------------
----W------------------------------D----I-E--------QPTYGFDTT
A-----------------------------------------------------------
------------------------------------------------------------
------------------------------------------------------------
------------------------------------------------------------
-------------
>Dehalococcoides_mccartyi_CVH13_01501__A0A2J1DTL7_9CHLR
----------------------------------------DYDAAG----------VVGR
YMYDL-------------------------------------------------------
-----------------------------------------------------ETPAEAL
ILYD-YCEKEF-PGW-------DKGWG------------GS---GDV---R-TTALDNAC
K-----------------------------------------------FMMMGMWPGD--
----------MYQ--------G---------GK------------RIN------------
--VR---------------NA---------------------------------------
-II---------A--------A----G---------GTG------SY--S----------
-----------------------S-F----------------L-----------------
----------------------------GPQCFS--------------------------
--------------------------------------------------------IRP-
-----------QD--V----G-------AS-----------RW-----------------
------------------------------------------------------------
-----Q-----G-----------TPEE--NYKTVRNAFRFL-GAQD-VGCAEI-------
D--------S----------DTV---KF----------------F------H--------
-KA--------------------------------KGGASGMFAGQG--------DAGG-
-------------------KQ--------V-A--FKD--------I--DVPYE-------
---------------------------------TGD---------------E-------Y
--------AIP-------------------------NK--------CKYIITFT-A----
-RQSF------------EG--------T----R-----------RQA----------G--
-----------I--------T------E----------GFAVWYS-------YARYI-K-
MMCHMQE----FIRGLG-YDCL--------------N-----M--SGL---------CF-
--SNPLSAITGLG-EHGRMSSPTIH--PK--NGT-TNRANGWAF-LTDMPI--------A
--PTKP-I----------DFG-AYKFCE-T-CGIC------ADSCP-FGII--------Q
K--------G-----------------PS----T---WE---------------------
-------NPD----------------AAG--------NGLAQGQFRGWRTDNVKC--PH-
-----------------------------------------------C-P------T--C
QGT----CPFN----ST-------SE-----SF-----IH--D-----MVKATTT--NLP
-M--F--------NGF----FAN--M----E-----R-FMEYGR----------------
--------------------------KP---------------QWEF-------------
----W------------------------------D----I-E--------QPTYGFDTT
A-----------------------------------------------------------
------------------------------------------------------------
------------------------------------------------------------
------------------------------------------------------------
-------------
>Dehalococcoides_mccartyi_rdhA12__A0A059U6R4_9CHLR
------------------------------------------------------------
------------LGLA-----------GAG------------------------------
-LGAVAASAPVFHDVDELTSL--------------------------------GSNVN--
----------RYPWY-------VKE--------------RE---FKN---P-TVEIDWNV
L----------------------------------------------SRQNANNFKSHAK
PTPADYDAAGVVG--------------------------------RYM------------
--YD-----------------------------------------------------LET
PAE------ALIL----YDYCE----K--------EFPG-------WDKG----------
-------WGGSGDVRTT------A-L--------DNACKFMMM-----------------
----------------------------GMWPGD--MYQGGKRINVRNA-----II----
---------AAGGTGSYSSFLGPQCFS-----------------------------IRP-
-----------QD--V----G-------AS-----------RW-----------------
------------------------------------------------------------
-----Q-----G-----------TLEE--NYKTVRNAFRFL-GAQD-VGCAEI-------
D--------S----------------DT----------------V-K----F--------
-FH--------------------------------------RAKGGA--------SGMF-
--------------------AGQGDAGGKQVA--FKD--------I--DVPYE-------
---------------------------------TGD---------------E-------Y
--------AIP-------------------------NK--------CKYIITFT-A----
-RQSF------------EG--------T----R-----------RQA----------G--
-----------ITE-------------G-----------FAVWYS-------YARYI-K-
MMCHMQE----FIRGLG-YDCL--------------N-----M--SGL---------CF-
--SNPLSAITGLG-EHGRMSSPTIH--PK--NGT-TNRANGWAF-LTDMPI--------A
--PTKP-I----------DFG-AYKFCE-T-CGIC------ADSCP-FGII--------Q
K--------G-----------------PS----T---WE---------------------
-------NPD----------------AAG--------NGLAQGQFRGWRTDNVKC--PH-
-----------------------------------------------C-P------T--C
QGT----CPFN----ST-------SE-----SF-----IH--D-----MVKVTTT--NLP
-M--F--------NGF----FAN--M----E-----R-FMEYGR----------------
--------------------------KP---------------QWEF-------------
----W------------------------------D----I-E--------QPTYGFDTT
A-----------------------------------------------------------
------------------------------------------------------------
------------------------------------------------------------
------------------------------------------------------------
-------------
>Dehalococcoides_mccartyi_C1G86_1492__A0A328EJS2_9CHLR
----------------------------------------MSKLHS----------TLSR
RDFMK------GLGLA-----------GAG------------------------------
-LGAVAASAPVFHDVDELTSL--------------------------------GSNVN--
----------RYPWY-------VKE--------------RE---FKN---P-TVEIDWNV
L----------------------------------------------SRQNANNFKSHAK
PTPADYDAAGVVG--------------------------------RYM------------
--YD-----------------------------------------------------LET
PAE------ALIL----YDYCE----K--------EFPG-------WDKG----------
-------WGGSGDVRTT------A-L--------DNACKFMMM-----------------
----------------------------GMWPGD--MYQGGKRINVRNA-----II----
---------AAGGTGSYSSFLGPQCFS-----------------------------IRP-
-----------QD--V----G-------AS-----------RW-----------------
------------------------------------------------------------
-----Q-----G-----------TPEE--NYKTVRNAFRFL-GAQD-VGCAEI-----DS
D-------TV----------------KF-----------------------F--------
-HR------------------------------AKGGASGMFAGQGD--------AGGK-
-------------------------------QVAFKD--------I--DVPYE-------
---------------------------------TGD---------------E-------Y
--------AIP-------------------------NK--------CKYIITFT-A----
-RQSF------------EG--------T----R-----------RQA----------G--
-----------ITE-------------G-----------FAVWYS-------YARYI-K-
MMCHMQE----FIRGLG-YDCL--------------N-----M--SGL---------CF-
--SNPLSAITGLG-EHGRMSSPTIH--PK--NGT-TNRANGWAF-LTDMPI--------A
--PTKP-I----------DFG-AYKFCE-T-CGIC------ADSCP-FGII--------Q
K--------G-----------------PS----T---WE---------------------
-------NPD----------------AAG--------NGLAQGQFRGWRTDNVKC--PH-
-----------------------------------------------C-P------T--C
QGT----CPFN----ST-------SE-----SF-----IH--D-----MVKVTTT--NLP
-M--F--------NGF----FAN--M----E-----R-FMEYGR----------------
--------------------------KP---------------QWEF-------------
----W------------------------------D----I-E--------QPTYGFDTT
A-----------------------------------------------------------
------------------------------------------------------------
------------------------------------------------------------
------------------------------------------------------------
-------------
>Dehalococcoides_mccartyi_rdhA__A0A142VBR0_9CHLR
----------------------------------------MSKLHS----------TLSR
RDFMK------GLGLA-----------GAG------------------------------
-LGAVAASAPVFHDVDELTSL--------------------------------GSNVN--
----------RYPWY-------VKE--------------RE---FKN---P-TVEIDWNV
L----------------------------------------------SRQNANNFKSHAK
PTPADYDAAGVVG--------------------------------RYM------------
--YD-----------------------------------------------------LET
PAE------ALIL----YDYCE----K--------EFPG-------WDKG----------
-------WGGSGDVRTT------A-L--------DNACKFMMM-----------------
----------------------------GMWPGD--MYQGGKRINVRNA-----II----
---------AAGGTGSYSSFLGPQCFS-----------------------------IRP-
-----------QD--V----G-------AS-----------RW-----------------
------------------------------------------------------------
-----Q-----G-----------TPEE--NYKTVRNAFRFL-GAQD-VGCAEI-------
D--------S----------------DT----------------V-K----F--------
-FH--------------------------------------RAKGGA--------SGMF-
--------------------AGQGDAGGKQVA--FKD--------I--DVPYE-------
---------------------------------TGD---------------E-------Y
--------AIP-------------------------NK--------CKYIITFT-A----
-RQSF------------EG--------T----R-----------RQA----------G--
-----------ITE-------------G-----------FAVWYS-------YARYI-K-
MMCHMQE----FIRGLG-YDCL--------------------N-MSGL---------CF-
--SNPLSAITGLG-EHGRMSSPTIH--PK--NGT-TNRANGWAF-LTDMPI--------A
--PTKP-I----------DFG-AYKFCE-T-CGIC------ADSCP-FGII--------Q
K--------G-----------------PS----T---WE---------------------
----------------------------N---PDAAGNGLAQGQFRGWRTDNVKC-----
-----------------------------------------P----HC-P------T--C
QGT----CPFN-----STSE-----------SF-----IH--D-----MVKVTTT--NLP
LF-----------NGF----FAN--M----E-----R-FMEYGR----------------
--------------------------KP---------------QWEF-------------
----W-----------------------------------DIE--------QPTYGFDTT
A-----------------------------------------------------------
------------------------------------------------------------
------------------------------------------------------------
------------------------------------------------------------
-------------
>Dehalococcoides_mccartyi_strain_195_DET1522__Q3Z6C9_DEHM1
----------------------------------------MSKLHS----------TLSR
RDFMK------GLGLA-----------GAG------------------------------
-LGAVAAAAPVFHDVDELTSF--------------------------------GSNVN--
----------KYPWY-------VRE--------------RE---IKD---P-TVEIDWNT
L----------------------------------------------ERPNANNFKSHRR
PTAAEFEAAGVIG--------G---------YM------------TDL------------
--ET-----------------------------------------------------PEE
ALT---------L----YDYCE----K--------EFPG-------W--D----------
-----KGYAGAGDIRST------A-L--------DNACKFMMM-----------------
----------------------------GQWPAE--IYQGGKRINVRNA-----IL----
---------AAGGTATFSSFLGP----------------------------QAATTIRP-
-----------QD--F----G-------AQ-----------KW-----------------
------------------------------------------------------------
-----Q-----G-----------TPEE--NFKTLRNAFRFL-GCQD-VGCAEL-----DS
D-------TV----------------KF-----------------------F--------
-HK--------------------------------VKGAGSGFNTGD--------AGGK-
-----------------------------QIA--FKD--------I--DEAYE-------
---------------------------------TDD---------------E-------Y
--------AIP-------------------------NK--------CKYIITFT-A----
-RQSF------------EG--------T----R-----------RQA-------------
---------------------------G-------ITESFTVWYC-------YARYV-K-
MICHMQE----FIRGLG-YQCL--------------------N-MSGL---------YF-
--SNPLAVITGLG-EHGRMSSPAIH--PK--NGT-TNRASGWAL-LTDLPV--------A
--PTKP-I----------DFG-AYKFCE-T-CGIC------ADACP-FGLI--------Q
K--------G-----------------ES----T---WE---------------------
----------------------------N---PAAAKNGLAQGQYKGWRTNNADC---P-
-----------------------------------------H-----C-P------T--C
QGT----CPFN-ST-SQ--------------SF-----IH--D-----MVKVTTT--NIP
VF-----------NGF----FAN--M----E-----R-FMEYGR----------------
---------------------------K--------------PQWEF-------------
----W-----------------------------------DIE--------QPTYGFDTT
A-----------------------------------------------------------
------------------------------------------------------------
------------------------------------------------------------
------------------------------------------------------------
-------------
>Dehalococcoides_mccartyi_CVH13_00096__A0A2J1E0J7_9CHLR
----------------------------------------MNISHS----------TLSR
RDFMK------GLGLA-----------GAG------------------------------
-LGAVAASAPVFHDVDELTSL--------------------------------GSNVN--
----------KYPWY-------VKE--------------RD---FKN---P-TVEIDWDT
L----------------------------------------------ERPNANNFKSHPR
PSAADFTAAGVVG--------G---------NM------------TDL------------
--ET-----------------------------------------------------PAE
ALA---------L----YDYCE----K--------EFPG-------W--D----------
-----KGYAGAGDVRST------A-L--------DNACKFMMM-----------------
----------------------------GQWPAE--IYQGGKRINVRNA-----IL----
---------AAGGTATFSSFLGP----------------------------QAATTIRP-
-----------QD--F----G-------AA-----------KW-----------------
------------------------------------------------------------
-----Q-----G-----------TPEE--NFKTLRNAFRFL-GCQD-VGCAEI-----DS
D-------TV----------------KF-----------------------F--------
-HK--------------------------------IKGAGSGFNTGE--------AGGK-
-----------------------------QIA--FKD--------I--DEAYE-------
---------------------------------TAD---------------E-------Y
--------AIP-------------------------NK--------CKYIITFT-A----
-RQSF------------EG--------T----R-----------RQA-------------
---------------------------G-------ITESFSVWYC-------YARYV-K-
MICHMQE----FIRGLG-YQCL--------------------N-MSGL---------YF-
--SNPLSVITGLG-EHGRMSSPAIH--PK--NGT-TNRANGWAL-LTDLPV--------A
--PTNP-I----------DFG-AYKFCE-T-CGIC------ADACP-FGLI--------Q
K--------G-----------------ES----T---WE---------------------
----------------------------N---PAAAKNGLAQGQFKGWRTNNTDC-----
-----------------------------------------P----HC-P------T--C
QGT----CPFN--STSQ--------------SF-----IH--D-----MVKATTT--NLP
MF-----------NGF----FAN--M----------------------------------
--------------------------ER--------------------------------
------------------------------------------------------------
------------------------------------------------------------
------------------------------------------------------------
------------------------------------------------------------
------------------------------------------------------------
-------------
>Dehalococcoides_mccartyi_B1775_06565__A0A1S7AV58_9CHLR
----------------------------------------MNISHS----------TLSR
RDFMK------GLGLA-----------GAG------------------------------
-LGAVAASAPVFHDVDELTSL--------------------------------GSNVN--
----------KYPWY-------VKE--------------RD---FKN---P-TVEIDWDT
L----------------------------------------------ERPNANNFKSHPR
PSAADFTAAGVVG--------G---------NM------------TDL------------
--ET-----------------------------------------------------PAE
ALA---------L----YDYCE----K--------EFPG-------W--D----------
-----KGYAGAGDIRST------A-L--------DNACKFMMM-----------------
----------------------------GQWPAE--IYQGGKRINVRNA-----IL----
---------AAGGTATFSSFLGP----------------------------QAATTIRP-
-----------QD--F----G-------AA-----------KW-----------------
------------------------------------------------------------
-----Q-----G-----------TPEE--NFKTLRNAFRFL-GCQD-VGCAEI-----DN
D-------TV----------------KF-----------------------F--------
-HK--------------------------------IKGAGSGFNTGE--------AGGK-
-----------------------------QIA--FKD--------I--DEAYE-------
---------------------------------TAD---------------E-------Y
--------AIP-------------------------NK--------CKYIITFT-A----
-RQSF------------EG--------T----R-----------RQA-------------
---------------------------G-------ITESFSVWYC-------YARYV-K-
MICHMQE----FIRGLG-YQCL--------------------N-MSGL---------YF-
--SNPLSVITGLG-EHGRMSSPAIH--PK--NGT-TNRANGWAL-LTDLPV--------A
--PTNP-I----------DFG-AYKFCE-T-CGIC------ADACP-FGLI--------Q
K--------G-----------------ES----T---WE---------------------
----------------------------N---PAAAKNGLAQGQFKGWRTNNTDC---P-
-----------------------------------------H-----C-P------T--C
QGT----CPFN-ST-SQ--------------SF-----IH--D-----MVKATTT--NLP
MF-----------NGF----FAN--M----E-----R-FMEYGR----------------
---------------------------K--------------PQWEF-------------
----W-----------------------------------DIE--------QPTYGFDTT
A-----------------------------------------------------------
------------------------------------------------------------
------------------------------------------------------------
------------------------------------------------------------
-------------
>Dehalococcoides_mccartyi_rdhA__A0A142VBS9_9CHLR
----------------------------------------MNISHS----------TLSR
RDFMK------GLGLA-----------GAG------------------------------
-LGAVAASAPVFHDVDELTSF--------------------------------GSNVN--
----------KYPWY-------VKE--------------RD---FKN---P-TVEIDWDT
L----------------------------------------------ERPNANNFKSHPR
PSAADFTAAGVVG--------G---------NM------------TDL------------
--ET-----------------------------------------------------PAE
ALA---------L----YDYCE----K--------EFPG-------W--D----------
-----KGYAGAGDVRST------A-L--------DNACKFMMM-----------------
----------------------------GQWPAE--IYQGGKRINVRNA-----IL----
---------AAGGTATFSSFLGP----------------------------QAATTIRP-
-----------QD--F----G-------AA-----------KW-----------------
------------------------------------------------------------
-----Q-----G-----------TPEE--NFKTLRNAFRFL-GCQD-VGCAEI-----DN
D-------TV----------------KF-----------------------F--------
-HK--------------------------------IKGAGSGFNTGE--------AGGK-
-----------------------------QIA--FKD--------I--DEAYE-------
---------------------------------TAD---------------E-------Y
--------AIP-------------------------NK--------CKYIITFT-A----
-RQSF------------EG--------T----R-----------RQA-------------
---------------------------G-------ITESFSVWYC-------YARYV-K-
MICHMQE----FIRGLG-YQCL--------------------N-MSGL---------YF-
--SNPLSVITGLG-EHGRMSSPAIH--PK--NGT-TNRANGWAL-LTDLPV--------A
--PTNP-I----------DFG-AYKFCE-T-CGIC------ADACP-FGLI--------Q
K--------G-----------------ES----T---WE---------------------
----------------------------N---PAAAKNGLAQGQFKGWRTNNTDC-----
-----------------------------------------P----HC-P------T--C
QGT----CPFN--STSQ--------------SF-----IH--D-----MVKATTT--NLP
MF-----------NGF----FAN--M----E-----R-FMEYGR----------------
--------------------------KP---------------QWEF-------------
----W-----------------------------------DIE--------QPTYGFDTT
A-----------------------------------------------------------
------------------------------------------------------------
------------------------------------------------------------
------------------------------------------------------------
-------------
>Dehalococcoides_mccartyi_C1G86_1406__A0A328EKB0_9CHLR
----------------------------------------MSNFHS----------IVSR
RDFMK-----------------ALGLAGAG------------------------------
-GVGVLGTSPVFHDLDELASS--------------------------------GNDIQ--
----------KHPWY------------------------VKEREYGD---S-TTPIDWPN
V---------------------------------------------------HRYDRTRL
PLRSTFADEEERK------------------VL------------IEY------------
--AQ--------------------------------------------------------
--------------------------K--------EDPG-------WDPG----------
-------------PEGIGDMRTTA-L----------------------------------
----------------------------GVGAGM--------------F-----AFGVMI
HDDGKTSNLNTLLGRPS---------------------------------------VIP-
-----------LH-------GE------TP-----------RW-----------------
------------------------------------------------------------
-----E-----G-----------TPED--NLKLLRAAVRFY-GGSE-VGAIDL-------
D-----ENTK----------------KL----------------I------W--------
-EK---------------------TTPGETCIGTAASMGQILDGVTG------PLPLVY-
-------------------------------EDVDQS--------Y--MADDK-------
-----------------------------------------------------------L
--------VIS-------------------------NK--------CKWVLTWT-F----
-RQPE------------DM--------V----R-----------RMQ-------------
---------------------------G-------VTENAAVFIS-------YSRIA-I-
IELRIQA----FLRTLG-YQGL-----GG-------G-----T--GEW---------GP-
--SGAFATLTGLG-ELGRAS-YIIT--PK--YGISVRGM--NRM-LTDFPL--------A
--PTKP-I----------DAG-MRKFCY-T-CGIC------ADACP-FGAI--------Q
T--------G-----------------DP----S---FE---------------------
------------------------------------------G-YKPWMNNGYEA---WR
VNYEN------------------------------------------C-T------I--A
LSV-------------K-------------------------------------------
-------------VPV---------L------------LMNLGE----------------
--------------------------VC--------------------------------
-----------------------------------S----M-A-----------------
------------------------------------------------------------
------------------------------------------------------------
------------------------------------------------------------
------------------------------------------------------------
-------------
>Dehalococcoides_mccartyi_rdhA16__A0A059UB18_9CHLR
------------------------------------------------------------
-----------------------LGLAGAG------------------------------
-GVGVLGTSPVFHDLDELASS--------------------------------GNDIQ--
----------KHPWY------------------------VKEREYGD---S-TTPIDWPN
V---------------------------------------------------HRYDRTRL
PLRSTFADEEERK------------------VL------------IEY------------
--AQ--------------------------------------------------------
--------------------------K--------EDPG-------WDPG----------
-------------PEGIGDMRTTA-L----------------------------------
----------------------------GVGAGM--------------F-----AFGVMI
HNDGKTSNLNALLGRPS---------------------------------------VIP-
-----------LH-------GE------TP-----------RW-----------------
------------------------------------------------------------
-----E-----G-----------TPED--NLKLLRAAVRFY-GGSE-VGAIDL-------
D-----ENTK----------------KL----------------I------W--------
-EK---------------------TTPGETCIGTAASMGQILDGVTG------PLPLVY-
-------------------------------EDVDQS--------Y--MADDK-------
-----------------------------------------------------------L
--------VIS-------------------------NK--------CKWVLTWT-F----
-RQPE------------DM--------V----R-----------RMQ-------------
---------------------------G-------VTKNAAVFIS-------YSRIA-I-
IELRIQA----FLRTLG-YQGL-----GG-------G-----T--GEW---------GP-
--SGAFATLTGLG-ELGRAS-YIIT--PK--YGISVRGM--NRM-LTDFPL--------A
--PTKP-I----------DAG-MRKFCY-T-CGIC------ADACP-FGAI--------Q
T--------G-----------------DP----S---FE---------------------
--------------------------GYK--------PWMNNG-YEAWRVNYENC--TH-
-----------------------------------------------C-P------V--C
QGT----CPFN-----ELGG-----------SM-----LH-------GIIKGTVA--TTP
-V--F--------NSF----FRN--M---------HK-VFDYGR------KP--------
--------------------------TR---------------DW---------------
----W------------------------------D----L-D------NQPEW-GFDST
R-----------------------------------------------------------
------------------------------------------------------------
------------------------------------------------------------
------------------------------------------------------------
-------------
>Dehalococcoides_mccartyi_rdhA17__A0A0A7NUU9_9CHLR
-----------------------------------------------------------M
KALGL---------------------AGAG------------------------------
-GVGVLGTSPVFHDLDELASS--------------------------------GNDIQ--
----------KHPWY------------------------VKEREYGD---S-TTPIDWPN
V---------------------------------------------------HRYDRTRL
PLRSTFADEEERK------------------VL------------IEY------------
--AQ--------------------------------------------------------
--------------------------K--------EDPG-------WDPG----------
-------------PEGIGDMRTTA-L----------------------------------
----------------------------GVGAGM--------------F-----AFGVMI
HDDGKTSNLNTLLGRPS---------------------------------------VIP-
-----------LH-------GE------TP-----------RW-----------------
------------------------------------------------------------
-----E-----G-----------TPED--NLKLLRAAVRFY-GGSE-VGAIDL-------
D-----ENTK----------------KL----------------I------W--------
-EK---------------------TTPGETCIGTAASMGQILDGVTG------PLPLVY-
-------------------------------EDVDQS--------Y--MADDK-------
-----------------------------------------------------------L
--------VIS-------------------------NK--------CKWVLTWT-F----
-RQPE------------DM--------V----R-----------RMQ-------------
---------------------------G-------VTENAAVFIS-------YSRIA-I-
IELRIQA----FLRTLG-YQGL-----GG-------G-----T--GEW---------GP-
--SGGFATLTGLG-ELGRAS-YIIT--PK--YGISVRGM--NRM-LTDFPL--------A
--PTKP-I----------DAG-MRKFCY-T-CGIC------VDACP-FGAI--------Q
T--------G-----------------DP----S---FE----------------GYK--
--------------------------PWM-----------NNG-YEAWRVNYENC---T-
-----------------------------------------H-----C-P------V--C
QGT----CPFN-----E------LGG-----SM-----LH--G-----IIKGTVA--TTP
-V--F--------NSF----FRN--M---------HK-VFDYGR----------------
--------------------------KP--------TR-----DW---------------
----W---------------D--------------L----D-N--------QPEWGFDST
R-----------------------------------------------------------
------------------------------------------------------------
------------------------------------------------------------
------------------------------------------------------------
-------------
>Dehalococcoides_mccartyi_strain_195_DET0306__Q3Z9P5_DEHM1
----------------------------------------MSKQHS----------TVSR
RDFLN------GLGLT-----------GAG------------------------------
-IGLASAASPVFHDMDELLAS--------------------------------SGPIN--
----------KRPWW-------VKE--------------RN---IKD---A-TTPIEWSA
V-----------------------------------------------QRRPYFWAYPMT
AHQEAIIQGLMKP--------E-DLPY----QV------------QRI------------
--LT----------------------------------------------------AEEL
ETR------NQVV----IDYCK----N--------EFPG-------WEPG----------
-------PDGFGDLRNT------A-L--------AQVSEFFGF-----------------
----------------------------TRFPRR--FQTNGKIINLAQL-----VA----
---------DAGGGDRIDGFLPP----------------------------MYEGVKSP-
-----------EE--M----G-------IP-----------KW-----------------
------------------------------------------------------------
-----Q-----G-----------TPEE--NLMTLRSVARLF-GAED-VGCIEL-----DD
D-------IK----------------KM----------------V------F--------
-DS-----------------------------------------EMD--------GKKY-
-------------------------------V--FED--------V--DAAYE-------
---------------------------------------------------T-------A
-----TKRVIP-------------------------NN--------CKYVFTWS-M----
-RQPP------------NM--------T----R-----------HQA-------------
---------------------------G-------RKENAPTYIA-------YMRGH-F-
LSCYIKD----FVRGLG-YTMV-----GA-------G-----G--TGI---------GCI
GPTGGFAALSGLG-ELGRAS-YVIH--PK--YGLTNRAM--WMH-ITNFPI--------V
--PTKP-I----------DFG-SREFCK-T-CKIC------AEACP-FGAI--------K
T--------G-----------------DP----T---WE---------------------
--------------------------DDT--------IYGNPG-FLGWHCNYDLC--PH-
-----------------------------------------------C-P------V--C
QGT----CPFN----TIRDDK----------SF-----IH--E-----LVRISAS--HTT
-V--F--------NTF----FRN--M----D-----L-NFDYGR----------------
--------------------------KD-------------QRDW---------------
----W------------------------------K----E-E--------DFPFGIDTS
Y-----------------------------------------------------------
------------------------------------------------------------
------------------------------------------------------------
------------------------------------------------------------
-------------
>Dehalococcoides_mccartyi_C1G86_1418__A0A328EN90_9CHLR
------------------------------------------------------------
---MK------GLGLT-----------GAG------------------------------
-IGLTAGAAPVFHDMDELLTS--------------------------------SGTIN--
----------KRPWW-------VKE--------------RE---FKD---A-TTPIDWPS
V-----------------------------------------------ERRKYFWAYPMT
AHQEAILEGTMKP--------E-DLPY----EV------------QRI------------
--LT----------------------------------------------------REEL
EAR------NKVV----IDYCK----N--------EFPG-------WEPG----------
-------PDGFGDVRNT------S-L--------AQVSEFFGF-----------------
----------------------------TRFPRR--LQTNGKVINLAKL-----VS----
---------DAGGGDRIDGFLPPLYEGV----------------------------KTP-
-----------EE--M----G-------VA-----------KW-----------------
------------------------------------------------------------
-----Q-----G-----------TPEE--NLMTLRSVARLF-GAED-VGCVEV-----DE
D-------IK----------------KM----------------V------F--------
-EA---------------------------------------DMDGK--------KYVF-
-------------------------------EDVDEA--------Y--ETATK-------
-----------------------------------------------------------R
--------VIP-------------------------NK--------CKWVFTWT-M----
-RQPP------------NM--------T----R-----------HQA-------------
---------------------------G-------RKENAPTYIT-------YMRGH-Y-
LSCYIKD----FTRGLG-YTMV-----GA-------G-----G--TGI---------GCV
GATGGFAALSGLG-ELGRAS-YIIH--PK--YGLTNRAM--WMH-FTDFPI--------V
--PTRP-I----------DFG-SREFCM-T-CKIC------STACP-FGAI--------K
T--------G-----------------DP----T---WE---------------------
--------------------------DDT--------IYGNPG-FLGWRCNYDLC--PH-
-----------------------------------------------C-P------I--C
QGT----CPFN----TVRDDK----------SF-----IH--E-----LVRLSAS--HTT
-V--F--------NSF----FKQ--M----D-----L-NFDYGR----------------
--------------------------KD-------------QRDW---------------
----W------------------------------K----E-E--------DFPFGIDTS
Y-----------------------------------------------------------
------------------------------------------------------------
------------------------------------------------------------
------------------------------------------------------------
-------------
>Dehalococcoides_mccartyi_rdhA19__A0A0A7NUX9_9CHLR
----------------------------------------MRTQHS----------TISR
RDFMK------GLGLT-----------GAG------------------------------
-IGLTAGAAPVFHDMDELLTS--------------------------------SGTIN--
----------KRPWW-------VKE--------------RE---FKD---A-TTPIDWPS
V-----------------------------------------------ERRKYFWAYPMT
AHQEAILEGTMKP--------E-DLPY----EV------------QRI------------
--LT----------------------------------------------------REEL
EAR------NKVV----IDYCK----N--------EFPG-------WEPG----------
-------PDGFGDVRNT------S-L--------AQVSEFFGF-----------------
----------------------------TRFPRR--LQTNGKVINLAKL-----VS----
---------DAGGGDRIDGFLPP----------------------------LYEGVKTP-
-----------EE--M----G-------VA-----------KW-----------------
------------------------------------------------------------
-----Q-----G-----------TPEE--NLMTLRSVARLF-GAED-VGCVEV-----DE
D-------IK----------------KM----------------V------F--------
-EA-----------------------------------------DMD--------GKKY-
-------------------------------V--FED--------V--DEAYE-------
---------------------------------TAT---------------K-------R
--------VIP-------------------------NK--------CKWVFTWT-M----
-RQPP------------NM--------T----R-----------HQA-------------
---------------------------G-------RKENAPTYIT-------YMRGH-Y-
LSCYIKD----FTRGLG-YTMV-----GA-------G-----G--TGI---------GCV
GATGGFAALSGLG-ELGRAS-YIIH--PK--YGLTNRAM--WMH-FTDFPI--------V
--PTRP-I----------DFG-SREFCM-T-CKIC------STACP-FGAI--------K
T--------G-----------------DP----T---WEDDT------------------
--------------------------IYG-----------NPG-FLGWRCNYDLC---P-
-----------------------------------------H-----C-P------I--C
QGT----CPFN--------------TVRDDKSF-----IH--E-----LVRLSAS--HTT
-V--F--------NSF----FKQ--M----D-----L-NFDYGR----------------
----------------------KD--QR---------------DW---------------
----W------------------------------K----E-E--------DFPFGIDTS
Y-----------------------------------------------------------
------------------------------------------------------------
------------------------------------------------------------
------------------------------------------------------------
-------------
>Dehalococcoides_mccartyi_CVH13_00134__A0A2J1E0H2_9CHLR
----------------------------------------MSGFHS----------IVSR
RDFMK-----------------GLGLAGAG------------------------------
-FGTAAATTPMFHDLDEFIAS--------------------------------TPDIN--
----------KRPWY------------------------VKERDYGD---P-TTPIDWNM
I-----------------------------------------------ERRPYHWARMDP
TIPIYDLIKQSGA------------------PV------------TRW------------
--VT-----------------------------------------------------AEE
KKQEDAILIAKAK-------------S--------EWPG-------WEPG----------
-------------GLGYGDIRTTA-L--------NQAGAFLGY-----------------
----------------------------GMWPSR---MNSSGNMVDVAS-----LMLAAG
GGIMFDSYAGPKMA------------------------------------------KTP-
-----------EE--L----G-------IP-----------KW-----------------
------------------------------------------------------------
-----Q-----G-----------TPEE--NLRTLQAGVRFF-GGQN-VASFEL-------
N--------E----------------NY----------------KKL---TF--------
-TI-----------------------------------------DPV------GSAIEF-
-------------------------------GDVEEV--------V--DTPPK-------
-----------------------------------------------------------K
--------IIP-------------------------NK--------CKYVFMWS-M----
-TQPY------------EL--------T----R-----------RQS-------------
---------------------------G-------VYEGIATSTG-------YERGH-I-
AKVHFQD----FVRGLG-YQMV-----GG-------A-----G--NDS---------GP-
--AGAFPIFGGLG-ELSRAS-YVND--PV--YGL-TNRVT-WSM-FTDMPL--------P
--DTRP-I----------DFG-GRKFCE-T-CGIC------AEACP-FGAI--------N
P--------G-----------------EP----T---WE---------------------
--------------------------ETN--------TFGNPG-YLGWRCDYTKC--PH-
-----------------------------------------------C-P------I--C
HGT----CPFN----AL-------SG-----SF-----IH--D-----IVKGTVS--TTP
-V--F--------NTF----FKN--M----E-----K-TFKYGR------KD--------
--------------------------PA---------------EW---------------
----W------------------------------E----L-D--------DYQFGINSS
Y-----------------------------------------------------------
------------------------------------------------------------
------------------------------------------------------------
------------------------------------------------------------
-------------
>Dehalococcoides_mccartyi_CVH13_01662__A0A2J1DS94_9CHLR
----------------------------------------MLNFHS----------TLTR
KDFLK------GIGLA-----------GAG------------------------------
-LGAASAVTPMFHDLDELVS---------------------------------ATPST--
---------RNLPWF-------VKE--------------RE---HGD---P-TTPIDWKM
I--------------------------------------------ERRPYIFARMDPTLP
VYDMFKHLGVPIT--------R-WLDW----EE------------KKA------------
--ED-----------------------------------------------------EIL
FAK---------A--------R----S--------EFPG-------WEPG----------
-------------LDGYGDIRTTA-L--------THAAGFLSF-----------------
----------------------------GNFPAR--MNLGGNMVNVVDA-----IRGAGG
YLGTIDSYAGPKMV------------------------------------------QTP-
-----------EE--M----G-------GT-----------KY-----------------
------------------------------------------------------------
-----Q-----G-----------TPED--NLRTLKAGIRYF-GGED-VGALEL-----DD
N-------LR----------------KL----------------V------F--------
-ST---------------------------------------DLYSK--------NIEF-
--------------------S----------D--VDE--------C--IETPT-------
---------------------------------------------------Q-------V
--------TIP-------------------------NK--------CKYIFLWT-M----
-RQPY------------EL--------S--RRQ-----------SGR-------------
-----------F--------E------G-----------AATDTS-------YERAY-N-
IKTHFQD----FARGLG-YQMI-----GA-------G-----S--SAM---------TP-
--AGAWATLGGLG-ELTRAS-YISH--PL--YGI-TVRVT-WAF-LTDMPL--------P
--PSRP-I----------DFG-NRKFCE-T-CGIC------AEACP-FGAI--------N
P--------G-----------------EP----T---WK---------------------
--------------------------DDN--------AFGNAG-FLGWRCDYTKC--PH-
-----------------------------------------------C-P------I--C
QGT----CP---------------------------------------------------
------------------------------------------------------------
------------------------------------------------------------
------------------------------------------------------------
------------------------------------------------------------
------------------------------------------------------------
------------------------------------------------------------
------------------------------------------------------------
-------------
>Dehalococcoides_mccartyi_strain_195_DET0318__Q3Z9N3_DEHM1
----------------------------------------MLNFHS----------TLTR
KDFLK------GIGMA-----------GAG------------------------------
-LGAASAVAPMFHDLDELVA---------------------------------STPST--
---------RNLPWF-------VKE--------------RE---HGD---P-TTPIDWDM
I-----------------------------------------------QRRPYTWVRMDP
TLPVYDNLKSIGA------------------PV------------SRW------------
--LD-----------------------------------------------------WED
KKA------EDEI----LYAKA---RE--------DFPG-------WEPG----------
-------------LDGFGDIRTTA-L--------THASEMFSF-----------------
----------------------------GNFPTR--MNLGGNMVDLVAA-----VRAAGG
YLGSTDSYAGPKMV------------------------------------------HTP-
-----------EE--M----G-------GT-----------KY-----------------
------------------------------------------------------------
-----Q-----G-----------TPED--NLRTLKAGIRYF-GGED-VGALEL-----DD
K-------LK----------------KL----------------I------F--------
-TV---------------------------------------DQYGK--------ALEF-
--------------------G----------D--VEE--------C--IETPK-------
---------------------------------------------------Q-------V
--------TIP-------------------------NK--------CKYIFLWT-M----
-RQPY------------EW--------T--RRQ-----------SGR-------------
-----------F--------E------G-----------AATETS-------YERAY-N-
TKAHFQD----FVRGLG-YQMI-----SA-------G-----N--NSL---------SP-
--AGAWAVLGGLG-ELSRAS-YVNH--PL--YGI-TVRVT-WGF-LTDMPL--------P
--PSRP-I----------DFG-ARKFCE-T-CGIC------AENCP-FGAI--------N
P--------G-----------------EP----T---WK---------------------
--------------------------DDN--------AFGNPG-FLGWRCDYTKC--PH-
-----------------------------------------------C-P------I--C
QGT----CPFN----SH-------PG-----SF-----IH--D-----VVKGTVS--TTP
-I--F--------NSF----FKN--M----E-----K-TFKYGR------KN--------
--------------------------PA---------------TW---------------
----W------------------------------D----E-V------DDYPY-GVDTS
Y-----------------------------------------------------------
------------------------------------------------------------
------------------------------------------------------------
------------------------------------------------------------
-------------
>Dehalococcoides_mccartyi_(strain_VS)_rdhA__D2BJJ2_DEHMV
----------------------------------------MSNFHS----------TLTR
KDFLK------GIGMA-----------GAG------------------------------
-LGAASAVTPMFHDLDELVA---------------------------------STPST--
---------RNLPWF-------VKE--------------RE---HGD---P-TTPIDWDM
I-----------------------------------------------QRRPYTWARMDP
TLPVYDNLKAIGA------------------PV------------ARW------------
--LD-----------------------------------------------------WED
KKA------EDEI----LYAKA---RE--------EFPG-------FEPG----------
-------------IDGFGDIRTTA-L--------THASEMFAF-----------------
----------------------------GQFPQR--MNLGGNMVDLVAA-----VRAAGG
YLGSTDSYAGPKMV------------------------------------------HTP-
-----------EE--M----G-------GT-----------KY-----------------
------------------------------------------------------------
-----Q-----G-----------TPED--NLRTLKAGIRYF-GGED-VGALEL-----DD
N-------LK----------------KL----------------V------F--------
-TV---------------------------------------DQYGK--------TLEF-
--------------------G----------D--VEE--------C--IETPR-------
---------------------------------------------------K-------V
--------TIP-------------------------NK--------CKYIFLWT-M----
-RQPY------------EW--------T--RRQ-----------SGR-------------
-----------F--------E------G-----------AATETS-------YERAY-N-
TKAHFQD----FARGLG-YQMI-----SA-------G-----N--NSL---------SP-
--AGAWAVLGGLG-ELSRAS-YVNH--PL--YGI-TVRVT-WGF-LTDMPL--------P
--PSRP-I----------DFG-ARRFCE-S-CGIC------AEACP-FGAI--------N
P--------G-----------------EP----T---WR---------------------
--------------------------DDN--------TFGNAG-FLGWRCDYTKC--PH-
-----------------------------------------------C-P------I--C
QGT----CPFN----SH-------PG-----SF-----IH--D-----IVKGTVS--TTP
-V--F--------NTF----FKN--M----E-----K-SFKYGR------KN--------
--------------------------PA---------------TW---------------
----W------------------------------D----E-V------DDYPY-GVDTS
Y-----------------------------------------------------------
------------------------------------------------------------
------------------------------------------------------------
------------------------------------------------------------
-------------
>Dehalococcoides_mccartyi_C1G87_1469__A0A328EKD1_9CHLR
----------------------------------------MLNFHS----------TLTR
KDFLK------GIGLA-----------GAG------------------------------
-LGAASAVTPMFHDLDELVA---------------------------------STPST--
---------RNLPWF-------VKE--------------RE---HGD---P-TTPIDWSM
I-----------------------------------------------QRRPYTWARMDP
SLPVYDNLKAIGA------------------PV------------TRW------------
--LD-----------------------------------------------------WAD
KKA------EDEI----LFAKA---RE--------EFPG-------FEPG----------
-------------IDGFGDLRTTA-L--------THASEMFAF-----------------
----------------------------GQFPQK--MNLGGNMVDLVPA-----IRAAGG
YLGSTDSYAGPKIV------------------------------------------HTP-
-----------EE--M----G-------GT-----------KY-----------------
------------------------------------------------------------
-----Q-----G-----------TPED--NLRTLKAGIRYF-GGED-VGALEL-----DD
N-------LK----------------KL----------------I------F--------
-TV---------------------------------------DQYGK--------TLEF-
--------------------G----------D--VEE--------C--VETPR-------
---------------------------------------------------Q-------V
--------IIP-------------------------NK--------CKYIFLWT-M----
-RQPY------------EW--------T--RRQ-----------SGR-------------
-----------F--------E------G-----------AATETS-------YERAY-N-
TKAHFQD----FARGLG-YQMI-----SA-------G-----N--NSL---------SP-
--AGAWAVLGGLG-ELSRAS-YVNH--PL--YGI-TVRVT-WGF-LTDMPL--------P
--PSRP-I----------DFG-ARKFCE-T-CGIC------AEACP-FGAI--------N
P--------G-----------------EP----T---WK---------------------
--------------------------DDN--------AFGNAG-FLGWRCDYTKC--PH-
-----------------------------------------------C-P------I--C
QGT----CPFN----SH-------PG-----SF-----IH--D-----IVKGTVS--TTP
-V--F--------NSF----FKN--M----E-----K-SFKYGR----------------
--------------------------KN-------LLLG--GMKW---------------
-----------------------------------M----T-I------LTGSIPVTKNN
FGIGDK------------------------------------------------------
------------------------------------------------------------
------------------------------------------------------------
------------------------------------------------------------
-------------
>Dehalococcoides_mccartyi_rdhA8__A0A059UB08_9CHLR
------------------------------------------------------------
-----------------------IGLAGAG------------------------------
-LGAASAVTPMFHDLDELVAS--------------------------------TPSTR--
----------NLPWF------------------------VKEREHGD---P-TTPIDWSM
I-----------------------------------------------QRRPYTWARMDP
SLPVYDNLKAIGA------------------PV------------TRW------------
--LD--------------------------------------------------------
--W------ADKKAEDEILFAK----A------REEFPG-------FEPG----------
-------------IDGFGDLRTTA-L--------THASEMFAF-----------------
----------------------------GQFPQK--MNLGGNMVDLVPA-----IRAAGG
YLGSTDSYAGPKIV------------------------------------------HTP-
-----------EE--M----G-------GT-----------KY-----------------
------------------------------------------------------------
-----Q-----G-----------TPED--NLRTLKAGIRYF-GGED-VGALEL-------
D-----DNLK----------------KL----------------I------F--------
-TV-----------------------------------------DQY------GKTLEF-
-------------------------------GDVEEC--------V--ETPRQ-------
-----------------------------------------------------------V
--------IIP-------------------------NK--------CKYIFLWT-M----
-RQPY------------EW--------T----R-----------RQS-------------
---------------------------G-------RFEGAATETS-------YERAY-N-
TKAHFQD----FARGLG-YQMI-----SA-------G-----N--NSL---------SP-
--AGAWAVLGGLG-ELSRAS-YVNH--PL--YGI-TVRVT-WGF-LTDMPL--------P
--PSRP-I----------DFG-ARKFCE-T-CGIC------AEACP-FDAI--------N
P--------G-----------------EP----T---WK---------------------
--------------------------DDN--------AFGNAG-FLGWRCDYTKC--PH-
-----------------------------------------------C-P------I--C
QGT----CPFN----SH-------PG-----SF-----IH--D-----IVKGTVS--TTP
-V--F--------NSF----FKN--M----E-----K-SFKYGR------KN--------
--------------------------PA---------------TW---------------
----W------------------------------D----E-V------DDYPY-GVDTS
Y-----------------------------------------------------------
------------------------------------------------------------
------------------------------------------------------------
------------------------------------------------------------
-------------
>Dehalococcoides_mccartyi_rdhA__K7XSW8_9CHLR
----------------------------------------MLNFHS----------TLTR
KDFLK-----------------GIGLAGAG------------------------------
-LGAASAVTPMFHDLDELVAS--------------------------------TPSTR--
----------NLPWF------------------------VKEREHGD---P-TTPIDWSM
I-----------------------------------------------QRRPYTWARMDP
SLPVYDNLKAIGA------------------PV------------TRW------------
--LD--------------------------------------------------------
--W------ADKKAEDEILFAK----A------REEFPG-------FEPG----------
-------------IDGFGDLRTTA-L--------THASEMFAF-----------------
----------------------------GQFPQK--MNLGGNMVDLVPA-----IRAAGG
YLGSTDSYAGPKIV------------------------------------------HTP-
-----------EE--M----G-------GT-----------KY-----------------
------------------------------------------------------------
-----Q-----G-----------TPED--NLRTLKAGIRYF-GGED-VGALEL-------
D-----DNLK----------------KL----------------I------F--------
-TV---------------------------------------DQYGK--------TLEF-
-------------------------------GDVEEC--------V--ETPRQ-------
-----------------------------------------------------------V
--------IIP-------------------------NK--------CKYIFLWT-M----
-RQPY------------EW--------T----R-----------RQS-------------
---------------------------G-------RFEGAATETS-------YERAY-N-
TKAHFQD----FARGLG-YQMI-----SA-------G-----N--NSL---------SP-
--AGAWAVLGGLG-ELSRAS-YVNH--PL--YGI-TVRVT-WGF-LTDMPL--------P
--PSRP-I----------DFG-ARKFCE-T-CGIC------AEACP-FGAI--------N
P--------G-----------------EP----T---WK---------------------
--------------------------DDN--------AFGNAG-FLGWRCDYTKC--PH-
-----------------------------------------------C-P------I--C
QGT----CPFN----SH-------PG-----SF-----IH--D-----IVKGTVS--TTP
-V--F--------NSF----FKN--M----E-----K-SFKYGR------KN--------
--------------------------PA---------------TW---------------
----W------------------------------D----E-V------DDYPY-GVDTS
Y-----------------------------------------------------------
------------------------------------------------------------
------------------------------------------------------------
------------------------------------------------------------
-------------
>Dehalococcoides_sp._KB1_Q2Q7L5_9CHLR
----------------------------------------MLNFHS----------TLTR
KDFLK-----------------GIGLAGAG------------------------------
-LGAASAVTPMFHDLDELVAS--------------------------------TPSTR--
----------NLPWF------------------------VKEREHGD---P-TTPIDWSM
I-----------------------------------------------QRRPYTWARMDP
SLPVYDNLKAIGA------------------PV------------TRW------------
--LD--------------------------------------------------------
--W------ADKKAEDEILFAK----A------REEFPG-------FEPG----------
-------------IDGFGDLRTTA-L--------THASEMFAF-----------------
----------------------------GQFPQK--MNLGGNMVDLVPA-----IRAAGG
YLGSTDSYAGPKIV------------------------------------------HTP-
-----------EE--M----G-------GT-----------KY-----------------
------------------------------------------------------------
-----Q-----G-----------TPED--NLRTLKAGIRYF-GGED-VGALEL-------
D-----DNLK----------------KL----------------I------F--------
-TV---------------------------------------DQYGK--------TLEF-
-------------------------------GDVEEC--------V--ETPRQ-------
-----------------------------------------------------------V
--------IIP-------------------------NK--------CKYIFLWT-M----
-RQPY------------EW--------T----R-----------RQS-------------
---------------------------G-------RFEGAATETS-------YERAY-N-
TKAHFQD----FARGLG-YQMI-----SA-------G-----N--NSL---------SP-
--AGAWAVLGGLG-ELSRAS-YVNH--PL--YGI-TVRVT-WGF-LTDMPL--------P
--PSRP-I----------DFG-ARKFCE-T-CGIC------AEACP-FGAI--------N
P--------G-----------------EP----T---WK---------------------
--------------------------DDN--------AFGNAG-FLGWRCDYTKC-----
-----------------------------------------P----HC-P------I--C
QGT----CPFN----SH-------PG-----SF-----IH--D-----IVKGTVS--TTP
VF-----------NSF----FKN--M----E-----K-SFKYGR----------------
--------------------------KN-------------PATW---------------
----W------------------------------D----EVD--------DYPYGVDTS
Y-----------------------------------------------------------
------------------------------------------------------------
------------------------------------------------------------
------------------------------------------------------------
-------------
>Dehalogenimonas_sp._GP_JP09_000355__A0A2P5PA27_9CHLR
----------------------------------------MSTFHA----------TVNR
REFMK-----------------GLGLAGAG----------------------------LG
MAATSLATDSAFHDLDEALASP-------------------------------TAVLR--
-----------KPWW-----------------------------VKLVDEP-TVPIDWSM
I-----------------------------------------------------KPGRTR
LMPVTTPAQDNLE------------------PY------------LAY------------
--FQ-----------------------------------------------------KQF
PDW--------------------------------KPSG-------H-------------
-------------WSDLPGTHTAQLLTD--------------------------------
----------------------------MRWDAI-------THCHPQSS-----FLTAPM
TAALTAAGQYTSAV------------------------------------------GKPS
GWGSVFQPSWKER-------G-------YSS----------RW-----------------
------------------------------------------------------------
-----E-----G-----------TPEE--NLRTMTVLGRMA-GAEG-IGAIEI-------
D-----DNFK----------------RL----------------M------W--------
-GR------------------------------------SAVAPAGTAYEWGDVDNFVF-
-------------------------------E-------------PSERAPKR-------
-----------------------------------------------------------V
--------VIP-------------------------NK--------CKWFLHWT-Q----
-KHPY----------------------F----Q---------------------------
---------------------------G-------NQYCANAGYEGIVQEHAYNRLT-L-
--FSIQE----SMISLG-YLSL-------------QW-----A--SGI---------MP-
--SGPTGVLAGTG-EQCRQG-TPMQ--PL--MGLQSRVM--WGF-FTDMPL--------A
--PTKP-I----------DFG-GYKFCH-T-CAIC------AEECT-FQSI--------P
Y--------D-----------------DP----T---WA---------------------
---------------------APESYQYA--------DRYNPG-YLAWRNDTTKC--HH-
-----------------------------------------------C-P------V--C
MTV----CPFT----RNGSTE----------AV-----IH--N-----VVRATAG--TTS
-V--F--------NSF----FAS--M------------NRSFGS----------------
---------------------NKFKHPD---------------TI---------------
----W------------------------------D----A-D--------IYPWGLDTG
QDM---------------------------------------------------------
------------------------------------------------------------
------------------------------------------------------------
------------------------------------------------------------
-------------
>Dehalogenimonas_sp._GP_JP09_007145__A0A2P5P764_9CHLR
----------------------------------------MSTFHS----------AISR
REFMK-----------------GLGLAGVG------------------------------
-VGASALVGPTFHDMDEMVAA--------------------------------PTAIS--
----------RKPWW-----------------------------VKVVDTP-PMPMDLSV
L-----------------------------------------------------KPGRTK
ALPPTTPAQDNLG------------------PY------------IAY------------
--FQ-----------------------------------------------------KQF
PDWKPSGHWSDYR------------------------NG-------H--T----------
-------------AQQFADIKWDALV----------------S-----------------
----------------------------HPWMIPPPAMKPPYIMGMRPQ-----GF----
------------------------------------------------------------
-----------REYASWKERG-------YSS----------RW-----------------
------------------------------------------------------------
-----Q-----G-----------TPEE--ALKICKVSAQLA-GAAD-LGVIPV-------
D--------D----------------NF----------------LRV---MW--------
-GN----------------------------------NGTTQYEFGD------VEDFVF-
---------------------------------------------T--PNDIA-------
---------------------------------PTK-----------------------V
--------VIP-------------------------KT--------CKWYLHWT-S----
-RNPY----------------------W----Q-----------ANQ-------------
---------------------------------------YCATAGYEGIVSEHPYWV-N-
TLQSIEN----FLWGLG-YLSL-----SNVH-----G---------TY---------QP-
--SGYAGVMAGSS-ELGRAG-YAMS--PK--YGL-GMRAM-WGF-LTDLPL--------A
--ETKP-I----------DAG-MWKFCH-N-CGIC------AEECT-FQSI--------P
K--------G-----------------DP----T---WE------------------APS
DYQYADRYNP--------------------------------G-YLAWRNDTTKC---H-
-----------------------------------------H-----C-P------V--C
MTV----CPFS-----RNNP----SD-----AS-----IH--D-----IVKATTA--NTS
-V--F--------NGF----FAK--M----ERTMGGN-KFKHPD----------------
--------------------------LV--------------------------------
----W------------------------------E----A-D--------FEPMGVWSE
------------------------------------------------------------
------------------------------------------------------------
------------------------------------------------------------
------------------------------------------------------------
-------------
>Dehalococcoides_mccartyi_CVH13_01287__A0A2J1DV62_9CHLR
----------------------------------------MSQFHS----------ILSR
RDFMK------SLGLASAGIG------AAS------------------------------
-LGGVNATAPFFHDVDEITSS--------------------------------PSAIT--
----------KKPWW-------VKLQD------------KP-----------TVPMDLSL
L--------------------------------------------EPGRTKVWCMPPDDP
SGPVTLRAPGYSE--------E-ETRQ----KF------------TDY------------
--FK-----------------------------------------------------KEW
GTW---------D--------P---GP--------TMEG-------F--G----------
-DFPERTTEHIGPIRDN------ALL--------AGLMPFLFGKLPDEIIAAE-------
----------------------------KGQYLS--------------Y-----LL----
---------DKPCGWRY---------------------------------------AAP-
-----------LEQ-R----G-------GT-----------KW-----------------
------------------------------------------------------------
-----Q-----G-----------TPEE--NLRTVRAAARFY-GADD-VGAIEV-------
D-------ED-------FLRVMWGVSRF----------PFIPVPV-Q----F--------
-EW------------------------------------------GD--------VDDF-
-----------------------------------VP--------T--PSATR-------
---------------------------------PTK-----------------------I
--------IIP-------------------------RR--------CKYFVHWT-MRQPP
SRLKH------------DS-------------G-----------TQQ-------------
---------------------------G-----------PSQGWT-------YSRNP-M-
VNVNIQE----FLWGLG-YIAL-----TN-------W-----S--GYL---------IP-
--TGYAGVASGAG-ELSRWS-GVLT--PK--FGNQVRGM--YGF-LTDLSL--------A
--PTKP-I----------NFG-GYEFCK-T-CGIC------ADACP-MGAI--------Q
K--------G-----------------EP----S---WD---------------------
--------------------------ASE--------IWQNPG-YLGWRLDLTKC--SH-
-----------------------------------------------C-P------V--C
QGV----CPFN----TT-------DD-----SF-----VH--N-----LVKGTIP--NVK
-L--F--------NGF----FAN--M----E-----R-DFGYGR------KP--------
--------------------------YE---------------DW---------------
----W---------------EN-------------A----A-D------GKEPVFGIDST
Q-----------------------------------------------------------
------------------------------------------------------------
------------------------------------------------------------
------------------------------------------------------------
-------------
>Dehalococcoides_mccartyi_rdhA__A0A142V9Z6_9CHLR
----------------------------------------MSQFHS----------TLSR
RDFMK---------------SLGLASAGIG----------------------------AA
SLGGVNATAPLFHDIDEITSS--------------------------------PSAIT--
----------KKPWW-----------------------------VKLQDKP-TVPMDLSL
L----------------------------------------------KPGRTKVWCMPPD
DPSGPVTLRAPGY--------S---------EE------ETRQKFTDY------------
--FK-----------------------------------------------------KEW
GTW------DPGPTMEGFGDFPERTTE---------HIG----------P----------
-------------IRDN------ALL----------------------------------
----------------------------AGLMPFLFGKLPDEIIAAEKGQYLSYLL----
---------DKPCGWRY---------------------------------------AAPL
E----------QR-------G-------GT-----------KW-----------------
------------------------------------------------------------
-----Q-----G-----------TPEE--NLRTVRAAARFY-GADD-VGAIEV-------
D--------E----------------DF----------------LKV---MW--------
-GV------------------------------------SRFPFIPI------PVQFEW-
----------------------------------GDVDDFVPTPSA--TRPTK-------
-----------------------------------------------------------I
--------IIP-------------------------RR--------CKYFVHWT-MRQPP
SRLKH------------DS-------------G-----------TQQ-------------
---------------------------G-----------PSQGWT-------YSRNP-M-
VNVNIQE----FLWGLG-YIAL-----TNWA-----G---------YL---------IP-
--TGYAGVVSGAG-ELSRWS-GVLT--PK--FGNQVRGM--YGF-LTDLPL--------A
--PTKP-I----------NFG-GYEFCK-T-CGIC------ADACP-MGAI--------Q
S--------G-----------------EP----S---WD----------------APE--
--------------------------TWQ-----------NPG-YLGWRLDLTKC---S-
-----------------------------------------H-----C-P------V--C
QGV----CPFN-----T------TDD-----SF-----VH--N-----LVKGTVP--NIK
-L--F--------NGF----FAN--M----E-----R-NFGYGR----------------
--------------------------KP--------YE-----DW---------------
----W---------------ESAA-----------D----G-K--------EPVFGIDST
Q-----------------------------------------------------------
------------------------------------------------------------
------------------------------------------------------------
------------------------------------------------------------
-------------
>Dehalococcoides_mccartyi_CVH13_00189__A0A2J1E085_9CHLR
----------------------------------------MSQFHS----------IVSR
RDFMK--------GLG--LVG-----AGVG------------------------------
-AAGAASP--VFHDMDEMASS--------------------------------TTSLQ--
---------HN-PWW-------V----------------KN---VNE---P-TTPIDWNV
LKPSRTAYVGTDM---------------------------------FGGVGHDVWKR---
----------SRA--------E---------TQ------------KRM------------
--ID---------------YL---------------------------------------
------------K--------N----E---------DPN-------W--QPGPNLLGLKA
ASTDPQYPDFAGDIKDN------A-L----------------A---------T------G
SALLTAGVFPMEVIMATGGKYMALTDRPEGWREV--------------P-----YI----
------------------------------------------------------------
-----------TQ--R----G-------GT-----------KW-----------------
------------------------------------------------------------
-----Q-----G-----------SPEE--ALKVVRAAARFY-GFDD-VQAIPV-------
D--------E----------------KF----------------L-K----V--------
-MW--------------------------------GTKQMLVSHAPT--------KFEF-
-------------------GD--------V-D--DFV--------C--TPKVM-------
---------------------------------PTK-----------------------V
--------IIP-------------------------NK--------CKWFLNFT-C----
-RQPG------------ET--------T----R-----------HSQ----------C--
-----------T---------------T-----------QNAGQI-------YSYTNWIK
TFKHVQD----FLWGLG-YISL------------------------DN------------
--------------IHGRFI-------PT-------------------------------
--------------------G--------F-----------------TGTM---------
------------------------------------------------------------
------------------------------------------------------------
-----------------------------------------------C------------
------------------------------------------------------------
----------------------------------------GAGE----------------
------------------------------------------------------------
------------------------------------------------------------
------------------------------------------------------------
------------------------------------------------------------
------------------------------------------------------------
------------------------------------------------------------
-------------
>Dehalococcoides_sp._KB1_Q2Q7L9_9CHLR
------------------------------------------------------------
-----------------------LGLVGAG------------------------------
-VGAAGAANPVFHDIDEIASX--------------------------------SSSLQ--
----------HNPWW-----------------------------VKDVDQP-TTPIDWDV
L-----------------------------------------KPGRVAYVGTGMFGGMGP
DVLKYSRAETQKL--------M-----------------------INY------------
--LK-----------------------------------------------------SED
PNW---------QPGANLLGVKSASTD-------PEYPD-------FAGD----------
-------------IKDNALATGSALLTA--------------------------------
----------------------------GVFPME--------------------VIMATG
GKYFSLTDHPEGWR------------------------------------------EVP-
---------------YITQRG-------GT-----------KW-----------------
------------------------------------------------------------
-----Q-----G-----------SPEE--ALKVVRAAARFY-GFDD-VQAIPV-------
D--------E----------------KF-------------LKVM------W--------
-GT----------------------------KQMIISNAPTTFEFGD--------VDDF-
-------------------------------------------VCTPAVNPTN-------
-----------------------------------------------------------I
--------TIP-------------------------NK--------CKWYLNFT-C----
-XQPG------------EV--------T----R-----------HAQ-------------
---------------------------S-------TTQNAAQTYS-------YANWI-K-
TFKHVQD----FLWGLG-YISL--------------------D---NI-----HGRFIP-
--TGFTGTMCGAG-ELSRWS-GILT--PK--YGXMTRVV--HGV-LTDLPL--------A
--ETSP-V----------DFG-ARKFCE-T-CGIC------ADSCP-QGAI--------Q
Q--------G-----------------EA----T---WD---------------------
--------------------------ARY--------AWENSG-XLGWRNDLTLC--NH-
-----------------------------------------------C-P------V--C
QGV----CPFN--------------------AF-DKSGXH--E-----IIKSTIS--TTS
-L--F--------NGF----FRS--M----D-----K-TFHYGR------KP--------
--------------------------AA---------------EW---------------
----W------------------------------D----D-P------NQPVWGXDTTV
------------------------------------------------------------
------------------------------------------------------------
------------------------------------------------------------
------------------------------------------------------------
-------------
>Dehalococcoides_mccartyi_(strain_CBDB1)_OX=255470__Q67B77_DEHMC
------------------------------------------------------------
-----------------------LGLVGAG------------------------------
-VGAAGAANPVFHDIDEIASS--------------------------------SSSLQ--
----------HNPWR-----------------------------VKDVDQP-TTPIDWDV
L-----------------------------------------KPGRVAYVGTGMFGGMGP
DVLKYSRAETQKL--------M-----------------------INY------------
--LK-----------------------------------------------------SED
PNW---------QPGANLLGVKSASTD-------PEYPD-------FAGD----------
-------------IKDNALATGSALLTA--------------------------------
----------------------------GVFPME--------------------VIMATG
GKYFSLTDHPEGWR------------------------------------------EVP-
---------------YITQRG-------GT-----------KW-----------------
------------------------------------------------------------
-----Q-----G-----------SPEE--ALKVVRAAARFY-GFDD-VQAIPV-------
D--------E----------------KF-------------LKVM------W--------
-GT----------------------------KQMIISNAPTTFEFGD--------VDDF-
-------------------------------------------VCTPAVNPTN-------
-----------------------------------------------------------I
--------TIP-------------------------NK--------CKWYLNFT-C----
-RQPG------------EV--------T----R-----------HAQ-------------
---------------------------S-------TTQNAAQTYS-------YANWI-K-
TFKHVQD----FLRGLG-YISL--------------------D---NI-----HGRFIP-
--TGFTGTMCGAG-ELSRWS-GILT--PK--YGNMTRVV--HGV-LTDLPL--------A
--ETSP-V----------DFG-ARKFCE-T-CGIC------ADSCP-QGAI--------Q
Q--------G-----------------EA----T---WD---------------------
--------------------------ARY--------AWENSG-YLGWRNDLTLC--NH-
-----------------------------------------------C-P------V--C
QGV----CPFN--------------------AF-DKSGVH--E-----IIKSTIS--TTS
-L--F--------NGF----FRS--M----D-----K-TFHYGR------KP--------
--------------------------AA---------------EW---------------
----W------------------------------D----D-P------NQPVW-GMDTT
V-----------------------------------------------------------
------------------------------------------------------------
------------------------------------------------------------
------------------------------------------------------------
-------------
>Dehalococcoides_mccartyi_B1775_06430__A0A1S7AV90_9CHLR
----------------------------------------MSQFHS----------IVSR
RDFMK-----------------GLGLVGAG------------------------------
-VGAAGAANPVFHDIDEIASS--------------------------------SSSLQ--
----------HNPWW-----------------------------VKDVDQP-TTPIDWDV
L-----------------------------------------KPGRVAYVGTGMFGGMGP
DVLKYSRAETQKL--------M-----------------------INY------------
--LK-----------------------------------------------------SED
PNW---------QPGANLLGVKSASTD-------PEYPD-------FAGD----------
-------------IKDNALATGSALLTA--------------------------------
----------------------------GVFPME--------------------VIMATG
GKYFSLTDHPEGWR------------------------------------------EVP-
---------------YITQRG-------GT-----------KW-----------------
------------------------------------------------------------
-----Q-----G-----------SPEE--ALKVVRAAARFY-GFDD-VQAIPV-------
D--------E----------------KF-------------LKVM------W--------
-GT----------------------------KQMIISNAPTTFEFGD--------VDDF-
-------------------------------------------VCTPAVNPTN-------
-----------------------------------------------------------I
--------TIP-------------------------NK--------CKWYLNFT-C----
-RQPG------------EV--------T----R-----------HAQ-------------
---------------------------S-------TTQNAAQTYS-------YANWI-K-
TFKHVQD----FLWGLG-YISL-----DNIH-----G---------RF---------IP-
--TGFTGTMCGAG-ELSRWS-GILT--PK--YGN-MTRVV-HGV-LTDLPL--------A
--ETSP-V----------DFG-ARKFCE-T-CGIC------ADSCP-QGAI--------Q
Q--------G-----------------EA----T---WD----------------ARY--
--------------------------AWE-----------NSG-YLGWRNDLTLC---N-
-----------------------------------------H-----C-P------V--C
QGV----CPFN-----A-------FD-----KS----GIH--E-----IIKSTIS--TTS
-L--F--------NGF----FRS--M----D-----K-TFHYGR------KP--------
--------------------------AA---------------EW---------------
----W---------------D--------------D----P-N--------QPVWGMDTT
V-----------------------------------------------------------
------------------------------------------------------------
------------------------------------------------------------
------------------------------------------------------------
-------------
>Dehalococcoides_sp._KB1_Q2Q7L7_9CHLR
------------------------------------------------------------
--------------LG---LI------GAG-------------------VGAAT------
-AVS-----PVFRDLDEMASA----------------------P---------SARIN--
--------M---XWW-------VKQ-V------------DE---------P-TTPIDWNV
LPTLG--T---ACDDNN-------GVVPN---IR-TRAEYQKVMLDYTMKQYPDWDKGPT
LT--------GVP--------G---PS----PD------------LNY------------
--PD---------------YVGDXKD-----NALC-VGATLC-NAGLFP---TE------
-VX---------Q--------A----T----------GG------KY--T----------
-----------T-IQDR-------------------------P-----------------
----------------------------QGWRCV--------------K-----PV----
------------------------------------------------------------
-----------EQ--R----G-------GT-----------KW-----------------
------------------------------------------------------------
-----Q-----G-----------TPEE--ALKVVRAAARFY-GFDD-VTAIPV-------
D--------D----------KFL---KV----------------M------WGQKRMLRM
ATP-------------------------------------------T--------KFEF-
-------------------------------G----------------DVD-D--F----
-------------------VC-----------TPEI---------QPMS--K-------I
--------VIP--------------------------KR-------VKWFLQFS-S----
-RQLG------------EV--------T----K-----------HGV----------GT-
---CQ------N---------------------------AGQLYT-------YVNWI-R-
TVKTIQE----FLWGXG-YISL-----DN-------I-----N--GRF---------AP-
--TGATGIMAGAG-ELARWG-AVMT--PK--YGI-MVRVM-HGV-STDLPL--------E
--QSSP-I----------NFG-GREFCK-T-CGIC------AEACP-MDAI--------Q
K--------G-----------------EP----S---WE---------------------
--------------------------VNH--------KWDNPG-YLHWRNDRSKC--GH-
-----------------------------------------------C-P------V--C
QPV----CPFN----AM-------DK-----SF-----IH--E-----LVKGTVS--TTP
-I--F--------NSF----FTG--M----D-----K-NFNYGR------KP--------
--------------------------PA---------------EW---------------
----W------------------------------E----S-E--------QPVGGFDSS
V-----------------------------------------------------------
------------------------------------------------------------
------------------------------------------------------------
------------------------------------------------------------
-------------
>Dehalococcoides_mccartyi_OX=61435__Q67B51_9CHLR
------------------------------------------------------------
--------------LG---LI------GAG-------------------VGAAT------
-AVS-----PVFRDLDEMASA----------------------P---------SARIN--
--------M---PWW-------VKQ-V------------DE---------P-TTPIDWNV
LPTLG--T---ACDDNN-------GVVPN---IR-TRAEYQKVMLDYTMKQYPDWDKGPT
LT--------GVP--------G---PS----PD------------LNY------------
--PD---------------YVGDIKD-----NALC-VGATLC-NAGLFP---TE------
-VI---------Q--------A----T----------GG------KY--T----------
-----------T-IQDR-------------------------P-----------------
----------------------------QGWRCV--------------K-----PV----
------------------------------------------------------------
-----------EQ--R----G-------GT-----------KW-----------------
------------------------------------------------------------
-----Q-----G-----------TPEE--ALKVVRAAARFY-GFDD-VTAIPV-------
D--------D----------KFL---KV----------------M------WGQKRMLRM
ATP-------------------------------------------T--------KFEF-
-------------------------------G----------------DVD-D--F----
-------------------VC-----------TPEI---------QPMS--K-------I
--------VIP--------------------------KR-------VKWFLQFS-S----
-RQLG------------EV--------T----K-----------HGV----------GT-
---CQ------N---------------------------AGQLYT-------YVNWI-R-
TVKTIQE----FLWGPG-YISL-----DN-------I-----N--GRF---------AP-
--TGATGIMAGAG-ELARWG-AVMT--PK--YGI-MVRVM-HGV-STDLPL--------E
--QSSP-I----------NFG-GREFCK-T-CGIC------AEACP-MDAI--------Q
K--------G-----------------EP----S---WE---------------------
--------------------------VNH--------KWDNPG-YLHWRNDRSKC--GH-
-----------------------------------------------C-P------V--C
QPV----CPFN----AM-------DK-----SF-----IH--E-----LVKGTVS--TTP
-I--F--------NSF----FTG--M----D-----K-NFNYGR------KP--------
--------------------------PA---------------EW---------------
----W------------------------------E----S-E--------QPVGGFDSS
V-----------------------------------------------------------
------------------------------------------------------------
------------------------------------------------------------
------------------------------------------------------------
-------------
>Dehalococcoides_mccartyi_rdhA__A0A142VDG4_9CHLR
----------------------------------------MSQFHS----------TLSR
RDFMK--------GLG---LI------GAG-------------------VGAAT------
-AVS-----PVFRDLDEMASA----------------------P---------SARIN--
--------M---PWW-------VKQ-V------------DE---------P-TTPIDWNV
LPTLG--T---ACDDNN-------GVVPN---IR-TRAEYQKVMLDYTMKQYPDWDKGPT
LT--------GVP--------G---PS----PD------------LNY------------
--PD---------------YVGDIKD-----NALC-VGATLC-NAGLFP---TE------
-VI---------Q--------A----T----------GG------KY--T----------
-----------T-IQDR-------------------------P-----------------
----------------------------QGWRCV--------------K-----PV----
------------------------------------------------------------
-----------EQ--R----G-------GT-----------KW-----------------
------------------------------------------------------------
-----Q-----G-----------TPEE--ALKVVRAAARFY-GFDD-VTAIPV-------
D--------D----------KFL---KV----------------M------WGQKRMLRM
ATP-------------------------------------------T--------KFEF-
-------------------------------G----------------DVD-D--F----
-------------------VC-----------TPEI---------QPMS--K-------I
--------VIP--------------------------KR-------VKWFLQFS-S----
-RQLG------------EV--------T----K-----------HGV----------GT-
---CQ------N---------------------------AGQLYT-------YVNWI-R-
TVKTIQE----FLWGLG-YISL-----DN-------I-----N--GRF---------AP-
--TGATGIMAGAG-ELARWG-AVMT--PK--YGI-MVRVM-HGV-LTDLPL--------E
--QSSP-I----------NFG-GREFCK-T-CGIC------AEACP-MDAI--------Q
K--------G-----------------EP----S---WE----------------VNH--
--------------------------KWD-----------NPG-YLHWRNDRSKC---G-
-----------------------------------------H-----C-P------V--C
QPV----CPFN-----A------MDK-----SF-----IH--E-----LVKGTVS--TTP
-I--F--------NSF----FTG--M----D-----K-NFNYGR------KP--------
--------------------------PA---------------EW---------------
----W------------------------------E----S-E--------QPVGGFDSS
V-----------------------------------------------------------
------------------------------------------------------------
------------------------------------------------------------
------------------------------------------------------------
-------------
>Dehalococcoides_mccartyi_(strain_VS)_rdhA__D2BJI6_DEHMV
----------------------------------------MAQFHS----------VLSR
RDFMK--------GLG--LVG-----AGAG------------------------------
-AAAAVSP--VFRDLDEMA----------------------------------SAPMA--
-------RVNM-PWW-------VKQVN------------ET-----------TTPIDWDV
L--------------------------------------------PTLGPAYKGPPPMG-
----------LIT--------P---AY----PE------------SEI------------
--HR---------------MK---------------------------------------
-MD------RILE--------K----Y----------PN-------W--EKGASTLGFPG
TSADPEYPDYIGDIKDN------A-L----------------V-------M-G-------
AALLNMGMFPTELIMATHGAYMGLTDHPEGWRIM--------------------------
--------------------------------------------------------PPP-
-----------EQ--R----G-------GT-----------KW-----------------
------------------------------------------------------------
-----Q-----G-----------TPEE--ALKIVRAAVRFY-GFDD-VTAIPV----DDH
F--------L----------KVMFGEKW----------------L------I--------
-TH----------------------------------------GAPT--------TFEF-
-------------------GD--------V-D--DIV--------C--TPAIR-------
---------------------------------PTK-----------------------I
--------VIP-------------------------RR--------MKWFLQFS-S----
-RQPG------------EV--------T----R-----------HAL----------G--
-----------T---------------T-----------QNAGQS-------YYYTSWVK
IVKSIQD----FLWGLG-YISL-----DN-------C-----N--GRF---------AP-
--TGATGILAGAG-ELARWG-GVMT--PK--YGI-SVRVM-HGV-LTDLPL--------E
--ECKP-I----------DFG-GREFCK-T-CGIC------ADACP-MGAI--------S
K--------D-----------------EP----T---WD---------------------
--------------------------AAK--------PYQYGG-YLTWRTDMAVC--SH-
-----------------------------------------------C-P------V--C
QGT----CPFN--------------------AF-DKSGIH--E-----LVKGTVS--TTS
-I--F--------NSF----FTT--M----D-----K-SFDYGR------KP--------
--------------------------PA---------------EW---------------
----W------------------------------D----S-E--------QPVTGIDTS
I-----------------------------------------------------------
------------------------------------------------------------
------------------------------------------------------------
------------------------------------------------------------
-------------
>Dehalococcoides_sp._KB1_I6W5H0_9CHLR
----------------------------------------MAQFHS----------VLSR
RDFMK-----------------GLGLAGAG------------------------------
-VGAAAAVSPVFRDLDEMASAP-------------------------------SARVN--
-----------MPWW-----------------------------VKQVNET-TTPIDWDV
L--------------------------------------------PTLGPAYKGPPPMGL
ITPAYPESEIHRM------------------KM------------DRI------------
--LE------------------------------------------------------KY
PNW----------------EKGASTLGFPGTSADPEYPD-------YVGD----------
-------------IKDNALVMGAALLNM--------------------------------
----------------------------GMFPKELIMATHGAYMGLTDHPEGWRIM----
--------------------------------------------------------PAV-
-----------EQ--R----G-------GT-----------KW-----------------
------------------------------------------------------------
-----Q-----G-----------TPEE--ALKIVRAAVRFY-GFDD-VTAIPV------D
DHFLKVMYGE----------------KW----------------L------I--------
-TH-------------------------------------GAPTTFEFGDVDDIVCTPA-
------------------------------------------------IRPTK-------
-----------------------------------------------------------I
--------VLP-------------------------RR--------MKWFLQFS-S----
-RQPG------------EV--------T----R-----------HAL-------------
---------------------------G---------TTQNAGQA-------YYYTSWIK
IVKSIQD----FLWGLG-YISL-----DN-------C-----N--GRF---------AP-
--TGATGILAGAG-ELARWG-GVMT--PK--YGI-SVRVM-HGV-LTDLPL--------E
--ECKP-I----------DFG-GRKFCE-T-CGIC------ADACP-MGAI--------S
K--------D-----------------EP----T---WD---------------------
------------------------------------------------------------
-----------------------------------------------A-A----------
-------KPYQ-------------------------------------------------
-----------------------------------------YGG----------------
------------------------------------------------------------
----Y-------------------------------------------------------
------------------------------------------------------------
------------------------------------------------------------
------------------------------------------------------------
------------------------------------------------------------
-------------
>Dehalococcoides_mccartyi_CVH13_01201__A0A2J1DVR8_9CHLR
----------------------------------------MAQFHS----------VLSR
RDFMK--------GLG--LAG-----AGVG------------------------------
-AAAAVSP--VFRDLDEM---------------------------------ASAPSAR--
--------VNM-PWW-------VKQVN------------ET-----------TTPIDWDV
L--------------------------------------------PTLGPAYKGPPPMGL
----------IPP--------A---YP----ES------------EIF------------
--RM-----------------------------------------------------K--
-MD------RILE--------K----Y----------PN-------W--DKGANTLGFPG
ASSDPEYPDYVGDIKDN------A-L----------------V-------M-G-------
AALLNMGMFPKELIMATHGAYMGLTDHPEAWRIM--------------P-----AV----
------------------------------------------------------------
-----------EQ--R----G-------GT-----------KW-----------------
------------------------------------------------------------
-----Q-----G-----------TPEE--ALKIVRAAVRFY-GFDD-VTAIPV----DDH
F--------L----------KVMFGEKW----------------L------I--------
-TH----------------------------------------GAPT--------TFEF-
-------------------GD--------V-D--DIV--------C--TPAIR-------
---------------------------------PTK-----------------------V
--------VIP-------------------------RR--------VKWFLQFS-S----
-RQPG------------EV--------T----R-----------HAL----------G--
-----------T---------------T-----------QNAGQS-------YYYTSWVK
IVKSIQD----FLWGLG-YISL-----DN-------C-----N--GRF---------AP-
--TGATGILAGAG-ELARWG-GVMT--PK--YGI-SVRVM-HGV-LTDLPL--------E
--ECKP-I----------DFG-GRKFCE-T-CGIC------ADACP-MGAI--------S
K--------D-----------------EP----T---WD---------------------
------------------------------------------------------------
-------------------------------------------------A----------
------------------------------------------------------------
------------------------------------------------------------
------------------------------------------------------------
------------------------------------------------------------
------------------------------------------------------------
------------------------------------------------------------
------------------------------------------------------------
------------------------------------------------------------
-------------
>Dehalococcoides_mccartyi_B1775_06630__A0A1S7AV77_9CHLR
----------------------------------------MAQFHS----------VLSR
RDFMK-----------------GLGLAGAG------------------------------
-VGAAAAVSPVFRDLDEMASAP-------------------------------SARVN--
-----------MPWW-----------------------------VKQVNET-TTPIDWDV
L---------------------------------------------------PTLGPAYK
GPPPMGLIPPAYP------------------ES------------EIF------------
---------------------------------------------------------RMK
MDRILEKYPNWDK--------GANTLGFPGASSDPEYPD-------YVGD----------
-------------IKDNALVMGAALLNM--------------------------------
----------------------------GMFPKELIMATHGAYMGLTDHPEGWRIM----
--------------------------------------------------------PAV-
-----------EQ--R----G-------GT-----------KW-----------------
------------------------------------------------------------
-----Q-----G-----------TPEE--ALKIVRAAVRFY-GFDD-VTAIPV------D
DHFLKVMYGE----------------KW----------------L------I--------
-TH-------------------------------------GAPTTFEFGDVDDIVCTPA-
------------------------------------------------IRPTK-------
-----------------------------------------------------------I
--------VLP-------------------------RR--------MKWFLQFS-S----
-RQPG------------EV--------T----R-----------HAL-------------
---------------------------G---------TTQNAGQA-------YYYTSWVK
IVKSIQD----FLWGLG-YISL-----DN-------C-----N--GRF---------AP-
--TGATGILAGAG-ELARWG-GVMT--PK--YGI-SVRVM-HGV-LTDLPL--------E
--ECKP-I----------DFG-GRKFCE-T-CGIC------ADACP-MGAI--------S
K--------D-----------------EP----T---WD---------------------
--------------------------AAK--------PYQYGG-YLTWRTDMAVC--SH-
-----------------------------------------------C-P------V--C
QGT----CPFN--------------------AF-DKSGVH--E-----LVKGTVA--NTS
-I--F--------NGF----FTS--M----D-----K-SFDYGR------KP--------
--------------------------PE---------------EW---------------
----W------------------------------N----S-E--------QPVTGIDTS
I-----------------------------------------------------------
------------------------------------------------------------
------------------------------------------------------------
------------------------------------------------------------
-------------
>Dehalococcoides_mccartyi_rdhA__A0A142VBS2_9CHLR
----------------------------------------MAQFHS----------VLSR
RDFMK------GLGLA-----------GAG------------------------------
-VGAAAAVSPVFRDLDEMAS---------------------------------APSAR--
---------VNMPWW-------VKQVN------------ET-----------TTPIDWDV
L--------------------------------------------PTLGPAYKGPPPMGL
IPPAYPESEIFRM------------------KM------------DRI------------
--LE---------------KY-----------------------------PNWDKGANTL
GFP------GASS--------D----P--------EYPD-------YVGD----------
-------------IKDN------A-L--------VMGAALLNM-----------------
----------------------------GMFPKE--------------L-----IM----
---------ATHGAYMG---------------------------------------LTDH
PEGWRIMPAVEQR-------G-------GT-----------KW-----------------
------------------------------------------------------------
-----Q-----G-----------TPEE--ALKIVRAAVRFY-GFDD-VTAIPV-------
D--------D-------HFLKVMYGEKW----------------L------I--------
[truncated: 1,509,926 more chars]
